# Supplementary material for: Evaluating conserved domains and motifs of decapod gonadotropin-releasing hormone G protein-coupled receptor superfamily
Source: Front Endocrinol (Lausanne). 2024 Feb 20;15:1348465. doi: 10.3389/fendo.2024.1348465 (PMC10912298; doi:10.3389/fendo.2024.1348465)
Supplement: Supplementary Material S1 — GPCR-encoding transcripts for eleven decapod species, and GnRHR-like and CHHR-like topological domains. [file DataSheet_1.xlsx]

## Sheet: Procambarus clarkii
Source: Veenstra 2015	1-s2.0-S0016648015001811-mmc2.xls (live.com)
Name	ORF
Procambarus-GPCRA01	LLTTKRHWKVAAERDAGVLVTNSSYDLARDDLGHVTESVQVLVLTSNASAAGDSTQASIRDETLVVWEIITLLAIFVLTVLGNVVVLFMLLVRHKKLTRMCYFILSLCVSDLITAFFNVLPQLVWEVTYRFHGGGFLCKAVKFGQLLGPYLNSYLLVMTALDRYQVICYPLSNCAWTPRXFLAWALALGSCTPQVFVFSYQEVGNGSWDCWASFIPPWGPRAYVTWYALSVFIVPLFFLVFAYSCICRTLWVNFKHKQMDEHTHHWRDSRRPRLLVRLRPHRHRSESEISTCIHDPPPQENIVPLLRAPSHLAI	#
Procambarus-GPCRA02	MAQMPNSLDMMDEVTANLLEPAASTGRFVNTEGTTDALWDTEDTSEALTETILATLNLNVSAWEGGVLPREKCDFLLEINYSLPNLTCLNHAPEFTSESQVRSIVLAVMAALSLVGNTATIVSIAREKRRSRSTVYTLIHHLSVADLFVTFTCLTAESIWTFTVQWVAGNFLCKLIKYLQMFSLYLSTFILVLIGVDRFTAVRYPMRRSGTQRHSGYGIIFVWVLSAVLSIPQALVFHVVRGPFYEEFYQCVTYGLYSPAWLEQVYGIFSLVCMFVLPLLVLLVTYVSTFITLHKSEKVFRSERTTLGNTCPEFNRRRLLRKAKMRALRISVVIVLAFVICWTPYYMMMIIFMFTQVEENVAAELQSGIFFFGMSNSLVNPLIYGAFHLCRCHRRKASF…	#
Procambarus-GPCRA03	MMENQTVMEPEDSIPLNCSFLLYIDPYNGSEFLNDTNCSLGLFEGGVSRMSTAAVVITQLFYAITCVVGLCGNTLVIYVVTRFSKMQTVTNLYILNLAIADELFVVGIPFLMTTSMLGHWPFGSIMCKLYMITTSLNQFTSSLFLTIMSADRYIAVCHPISSPRFRTPMISKLVSLTAWTLSALMIVPVFMYSNTLEDNGLDNCNIFWPESEGVRGEIAFIRYSFALAFGAPLALIFIFYSLVLHKLKTVGPKSKSKEKKKSRQKVTRLVLTVITVYVICWLPYWVLQLTLILSTPKQGHTNFMVVLFMISSCLSYINSALNPILYAFLSDNFKKSFMKACTCAARMDVNNALKPENSMFPLRQRGASTRSRITRRDRESGEGTTSQCGLSKEPSTALT…	#
Procambarus-GPCRA04	MSPLMHPSDRGEEEEGVPEAPRPPLPHHDNHTSPLPVEDYDIYEYDLDESLNTYYWDELLPPLTVYVITLLLGILGNSLIIYTISRYNGMKSTTNVFLASLASADLLLILVCVPVKTAKVFAYSWTLGWFLCKAIHYLQNVSAICSVLTLTAMSMERYYAILFPFRAKYILTVHQAQRMTGLVWVLSVLLSTPILFIQVHSRVGVRVESFWCHRNWENAALWRAYETYMLVVVLAVPTLIMGFAYTAIGCKLTKVMIERSSLVGAGSHVSALETHPLNSIRVTSRSRDDDRDVRQIVTMLLVVVVLFIMCWAPMLVTNVLRAWGVLPTYDPRPFYKHLYNAVHLLAYFNSCINPIVYGFLSKNFRESFYLALCPCVRARRPPARQMSLSHTRTTSVGFK…	#
Procambarus-GPCRA05	MDGLDDTELEAPETGTEMDEQTGIEYFPSLLSPYLLCNSSNFSKLPLCNKNATGEENPAFEYAFIVAIVVPIIFGIIVLVGLFGNTLVVIVIIANKQMRSTTNYLIFSLAMADLLFIVFCVPFTASDYILPTWPFGSIWCKTVQYLTYVTAYASVYTLLLLSFDRFLAVVHPIAALTIRTEKNALHSITLSWILILTSCIPLYLCHGIKKQKFEDEVYFQCAFLDHEYNHMAFHIGFITTMYFVPLTVIVVLYLMILNRLWYGVSLGGSRSAESVRGKKRVTRMVVIVVVTFIVCWFPIQLVLLLKSLNMYEMTTFNIIMQIAGQVLAYINSCVNPILYAFLSDPFRKAFRKVISCGPRRCSTINGRTDCERSMETRPLNPRPSPQSIPLTNLITSTQH…	#
Procambarus-GPCRA06	MEVSWEGDPIPGTNSDPFLIFPDLPWNDSHKGRVIASQDDSLQTSPLDDYVNSSRSWNASNETYSGYVDTDSLPIDMRFNDGHILLISSYSGIFFVSLVGNLCVLWAILGGGRKQRKSRVNLMLLHLAIADLIVTTVMIPVEVGWAATVQWVAGDATCRIFSFFRIFGHYLSSFILVCISIDRYFAVVHPLSLNAADRRGKIMLIFAWFLAFSCSLPQVIIFHVETHPLFTFYVQCVTFNFFPSMHHEMVYNIFCLVMLYVAPLTIIIIFYAAIVLTIFQKSRLSSDDTTIRRSSLGYLGRARTRTIKMTVSIVLAFFVCWTPYVVISLWFCFDRSAAALLDEKVKKGLFIFACFNSCVNPIVYGIFNFCKKKPPATQTWRSTTLNTQINSRSYDTRSY…	#
Procambarus-GPCRA07	MYSQDVNTTARTTPTEYYYYSNPNHYYDTLDDNTTTCPPNGTEMSDLCVEYEVPTFRHSLSVTILYCVAYVFVSVMGVIGNSFVVAVVMRAPRMRTVTNVFIANLAVADLLVNIIVMPTTLIGHLLNAWVLGLFVCKAMSYLQGVSVSASINTLVAISVDRALAICYPMRCQITSRTCRSIIVVIWAFSLTITLPWAIFFKLEPIPDTDLHVCTDKWPDPHSGNMYFVLANMVMCYLLPLTVISVCYILIWCKVWRRKLPGEQQDVGVAMMIHRSKIKVIKMLLVVVILFALSWLPLYAIFARLKLGVVLTEMETQVIHVLAPIAQWLGASNSCINPILYAFFNDKFRSGFKAILVSRSCCSPLRLDNNCKTFHSVRAQNLCSLESKASSEFSVYSSSS…	#
Procambarus-GPCRA08	MLVDYVRQAKFISVNFSMEANSSVVGEGTTTLHLESFTLNRKPNSVEEILKRCDEEILSLLYRPNETELWLNERLLLPEYTHCEYCNISQEELDVLFYSGVCVPSDYAYMPLIYLVYASIFLLALLGNSLVLYTVASNRKMHTVTNLFIANLAVGDLLSMVFCVPFSVASIIVLQYWPFGEGLCIIVNYSQAISIFVSAYTLVAISLDRYLAIIYPLRPRMTRLQAKVIIALVWGLALFTTLPIAVFSGLDPTDMRIYQSSGREVCREQWPDEALRKYYTMALMVLHYFLPLVVLIFTYSRIAWKVWGCKPVTSRCSLNATSQMPHLKSSETGRGLLRKSTSDHSPAKMIKMTLTVVLVYSLCWLPFNILLVVLDFVEEMSFWPHLHHLWFVFHWLAMS…	#
Procambarus-GPCRA09	MELLGPVLDSERTWNVSSIYVRDMVWNGTSLEYEDQTMNSSYSGVTNGTNVTEEWEENKYNLPWWHQLIWSVFFGGMVVVATGGNLIVIWIVMADRRMRTVTNIFLVNLSVADAMVSTLNVVFNFTYMLNLHWRFGRIYCKISQFVSILSICASVFTLMAISFDRYIAIMHPLRPRMGRKATIMIVVWIWVSSTCLSMPNMLFFTTAALPLRDGSERVVCYGAWPDGDQGDSYSEYVHTVVLMVLTYILPLLCMGFTYARIGLTLWGSRSIGEQTPRQVESIRSKRKVVKMMIVVVTIFAICWLPYHVCFILFNLMPEIAHTDYIQETYLAIYWLAMSNSMYNPMIYCWLNNRFRNGFKKVFSGWCPCVHYERDPTEVTRVHTTRFSCSGSPETLHRIA…	#
Procambarus-GPCRA10	MTLTYDDYPYTEFLQNLSLRYPDIDWNYINLTNFTFLIDSTERVDHTGANTTDTALYDVPTGIVVLLSIFYGSISLVAVIGNALVMWIVATSRKMHSVTNYFIANLALADIIIGLFAIPFQFQAALLQRWNLPEFMCAFCPFFQTVSVNVSIFTLTAIAVDRYRAIVFPLTARPSKFRSKVVIASIWLFSATLAIPNAIALRVRYIKDSLTKEQKPVCLAEGIDPTVMWTYSHVMVGLQFFVPLGIISFAYIRMGWELWGSRTPGNAEDARDAIVLRNKKKVIKMLFIVVALFAFCWAPLQTYHVLQEIYPSINTYRFINIIWFCCHWLAMSNSCCNPFIYAIYNEKFKREFRQKFRCLFKNDSGGETSEFDRSRYQMSFRXXRYPMDRQVSTASDQRI…	#
Procambarus-GPCRA11	LLWPDGKTSVSYSEYVYNTVFFSTTYMLPMLVMLVSYSLIGCELWGSRSIGEMNARHATSIKSKKRVVRMFLVIVVLFMLCWLPQQGFFLYQYHNSQVLDTKNIQHIYLGFYWLAMANAMVNPVIYYWMNTRFRSYFREVVLQCCLGR	#
Procambarus-GPCRA12	MDQSSELLLITQEFSNDTDCQVEMGNLDSFVNITEIPTNFSWIFNISSSLDEEILKKFQRNRRVNDAAYYALIVVYSLLIILGSTGNSLVVVAVIRKPAMRTARNVFIINLAISDLLLCLVTMPLTLVELLSLYWPLGNHPFLCKLVGTLQATSIFVSTISITAIALDRYQVIVYPTKESLKKVGAVLMLLLIWVISFILALPNFIWRTLKHHDINLPNLCSINFCFEEWPTVHGRGYYSLFVILVQYCLPISTVSVSYAMICRKLKYRIKNSAVRSSKKGERDNKRMKKTNTLLIAISLIFCVSWLPLNLYNLVVDFVNPFGDDMETILVVYAVCHMMGMSSACSNPLVYGWLNDNFRKEFLEIFSVVLPCWSTTPASRGRPGQKRQRPETDTYLPSK…	#
Procambarus-GPCRA13	MENITQTSEPELCAGVMCPLEPDEFKALEGHGNSGIAGDEVNPFTGQLESFLMSSVLPAGANQTLHWQEIIDILQETNQKSYLGTAAKVTLITIYSLLIIVGILGNLIVAFVIGRRSELRTARNVYIVNLTVSDVSMCLVCMPFTLVGLLHKNWSLGNFICKLVPVLQCTNILVSTATIVAIAADRYLTIVCVKRNKDARAYIPWSIAVIWLVSLVFPLPLFAYYFVKRVQIKDYLLYEKCMESWSSPVVKYTWNITLIVMQYIIPILVLSFVHGRIQNYLSSHKMSQRDARRAQREIERNRRTTILLTSIAVTFAICWLPWHVVNLLADFNYAGFQEPGYFYVVFGSCHAVAMSSACINPILYGWLNTNLRKEMMQAIPILLRKTSCPLRRPGKPAST…	#
Procambarus-GPCRA14	MTINSSSSSWGVGAPASIPASYSLNDTLLVGGFHLDDNATLDDDNASLPWDNATTRNPNILSYPTAQAIFYIEYLTIFLLGVFGNCLVCYVVFRNKHMQNVTNYFITNLALADILLCVLAVPFTPLYTFMGQWMFGRLLCHLVTMAQGTSVYVSTLTLMSIAIDRFFVIIYPFRPRLRLSICYLIIISIWLFSISATLPYALYVRQVEYQDRYYCEELWPSESIRQVFSGFTAIMQFVVPFIIILYCYVKISVRMNERVRAKPGTKSSRKEEADRDRKRRTNRMLIAMVTIFGTSWLPVNVVHLVGDYYAPASEWGYYNLCFFITHVVAMSSTCYNPFLYAWLNENFRKEFQLVLPCFQQAPSKDRVGQWRSERTCNGNDTQQETLLQPGAGGGTAGGS…	#
Procambarus-GPCRA15	MVFFISLVPPSSHVSSSVLPSLAILALQTLVSVGGSISAHQAASALGYMEPPVRRVITSDSVFSSVSSALENRDLEDLPGVTQPQGPKQRLLSLTEPKPMLQTLYQLISSINALLPIPTVPLKHFTIANVRTKRTTRQRLRSYRSRGMIFLPVSSLNPLEYTKFVIYSKYSQDHNVSGHASERSQGLLSEGSDAVGRPELSDPPSASGDRVSHSHDRSGRQTASKKSKNSLGDVTLRFQENKKTDQMHKLLNSKISDRVKKAVSRGNKKVRMSDNFVSTLVKMYRNVYSKPKGERMTDIDNKTEIKNQLTLRKNPIPDTNIKFVMSRVVSNMSVTNYNDMEKDNTSLAGMRGETVARREAGTMTGVARREAGTMTGVARRDAGTMTGVARGGDERVTGV…	#
Procambarus-GPCRA16	MVEAGLNTTVDPSVIFRNDSAGALAAFGTPVVLGERGADGLASSRGKINLTLLKLDLDLSPVFPSLEAVSGDVQVFLIFVYSLAAVLSLVGNVTVILVLAFGRRSSVRCYLINLAVSDITMATFCIPFSYTSFMFHRWVFAPEFCRIAAFMQHMSVTCSVYTLVAIGVDRYKALIHPLNTRWTKSRARLVIAGIWVFSVLISLVPLVVSDSERFDWDGEWYYECKEN	#
Procambarus-GPCRA17	MAVIATLVNVTLDAPSYANADYHIDDLDYSLTFNASLDNVTVSEGNITDNNNVTQLSAEYCSTEAWDSFRQSYQAVHGCMSLAVCVFGSVANVINMVVLTRRSMVSPTNAILTGLAVTDLLVMVEYIPYTMHQYVWQSRPLASRYSWGWAVFVLFHAHFAQVFHTISIWLTVTLAVWRYIAIAFPQNNTTWCSMRRTHAVSLAAFFCSIVCNIPNYLNFTISKIEHRGQTLYIVNFSHLALAHGGFLKSINFWIYAVMLKLLPCGALTSLSFALIQELLRAARRRAQLMKNTSGRGADAEKQADRVTKMLLGILVLFLASEVPQGILGLLTVIPDSGFFPCYQKLGEIMDMLVLFNSAINFLLYCAMSQQFRDTFSELFKHWCCVPVMTIRTSRQTPNW…	#
Procambarus-GPCRA18	MATTNISLLETLGNSSSGAPMIEDDEDVCLATYGGKDSVPPLKLPQFICGVILTIVGLLGLAGNLISITILSRPKMRSSINCCLIGLTTFDMIVVTTSVLMFGVPEIGEYTNSMVWYTQGVFQRVTPFIFPVALMAQTGSVYLTVTVTVERYIAVCRPLRARSLCTYGRAKIYVISVALFSVLYNIPRFWEVSYKECNVKEAEFVIVLPTALRTHPYYIEIYIMWMYLIVMYLVPFLSLMIFNFFIYREVRAANHERQQLSRLQKKEIGLAVMLLVVVTVFFVCNVLAFIINILELLGITIELLTNASNLLITINSSVNFIIYCIFGQKFRKLFLKMFCSGVLSGAAARDVALDSAAFGNNSLYGESRTLTNGKMTQTIRLSSWNGSHQSGRAMHPHIH…	#
Procambarus-GPCRA19	MELLETSVDIPSSVVINSTLMTDPNSTSILYPYAHNTSLLNLENDYPFYPEDQNASYNRLKIHRGPSEVLITSTSSPNFAIYEKFMDESRHWVQRVMVPIVMCIGVVGNSVSMVVLTRRKMRSSTNNYLTALAISDLLYLVFIFSLSFRHHPGMSRPHHWFYWHYSRYALWLTDASGSTSIWLTVTFTIERYIAVCHPIKGKVFCTESRAKRVIVAVFILCFTLTATTPHEWVINEVTDSVTGQAKLAMDYSVLGSNDTYRKVFYWFTAVVFILLPLVLLAVFNSFLIHVVKQSRAQRCTMTNQRVERDTHSQSQEYKITVMLIAVVLLALLCQLPVAVLLLYQSFYASKPNSIASYMERGLGNIFNLLSAINAACNFVLYCAMSDKYRRTFLRTFCSR…	#
Procambarus-GPCRA20	MGVLSTTISYDYSTAPSTNLSWRNMLTDDLEDDLLDCGNASYSQVTPHSIHQVKYVAYGVVLPVLVSLGVLGDVLNLVVLTRPNMTGVAYVYMRGYAAASLFALLCAIPFTYRILTQETDRWNSYYIAAFHAHVVLYFGNSCIGIGVVMLLALTVERFISVCYPAKARNLCGETRAHLTVAIIPVATFLLNSPYLFLAHVASCRSDAGTVVHLKKVNAWLVNSLWFQGYKWVMEVSFKFIPALILVYLNIRIIRTYKAVCKKRRLMTKKSGEQRRQYAEESRLMFMLGGTSTLFFVCMTPMIVLSVTIHQGWKNSMGFEVFRAIANVLEVTNFAVTFYIYCLFSKDFRETFIRTLRSAKENSVGASFLGSVSGLKEAMRPT	#
Procambarus-GPCRA21	MEATMDSLVFETDATVHSEAPGGQEASNSSMGDAAPVIHYPRAATIFAAAASILFILVGILGNLVTIIALSRSVKLRVHATTAFVISLCASDLLFCSINLPLTASRYIHESWVLGDTLCSIFPFFFYGNVAASLLNMVAITLNRYILIAHHGLYDRVYRHHYIYLMIAVVWLFSFGMMMPPLLGVWGRLGLDPPSFSCTILKKDGSSPKKFLFLFGFLLPMIAIVVCYSAIYYKVRESRRNLVAHTNKGGSPSTFNVHIARKEDLRLTKMMLTIFLCFLVSFLPLMIVNVADDDVLVPSLHVLASVLAWASAVVNPFVYAVTNRQYRSAYRKLFCCLRSKPGRASNSHSKSNSSRTFVTEFQYHASTGQVTSPVLANSTPDA	#
Procambarus-GPCRA22	METLRSSADYPDYPHFFNDSWDEPPWDEAAESEIAKWVMRMSRGVARVIAVLFIGYMVLGLTGNFLTILALLRCPRVRNVTAAFIISLCVADFLFCVLVLPWEVSRFLAGKWVWGEGWICTLFPLLRYWNVAVSLLSIAMITINRYIMIAHFSVYKLVYRKGWIALMIAFCWVFAFVMLLPTLLSKWGRFGLDRRLQTCSILDDSNKSPKQVLFGLGFCVPAIVIVICYSLIFFVIHKSEKRMRQHSTRGMNGAAPPSGPTLQPQSRVTTKVEREARRRRNEWRITKMVLIIFIAFLITYLPITLVKNLDKKVDYPGLHVLGYVLIYISACINPVIYVIMNRQYRQAYKTVLLCRRPRLPSLTSSHTERGKGRNKMVMEELNDKTMMSQVSLSDAGPLP…	#
Procambarus-GPCRA23	MMTAGEPSPSAAEAALHAWLSLEPHQVTQASEPAISRDDVRQISGGGEGGGATVAETGPYSLLYPEADQGKGVKNLTENSVHRMLGLVYREATAGYFSDLRSVNRSEDATHSGEREGSSNQSVSAYNFTSSKDLSSLLSEDAMDNATSSDGDGARSHIIGVLMGSASPTIDQDESTASKNSSSMIKEALSFTLEAGEETLGSPQDQGLQRLMGGSDWPYLSALTHNLSYHHPSVSANLANVTHGREPLFADYPPHLLDFAVFCCVLFIVLGVPGNLITIIALVKCKKVHNATAVFIINLTLSDLMFGVFNLPLAASLFGHRAWVHTGFLCLLFPILRYGLVAVSVFTVLAITINRYVMIAHPRLYHRLYTRTWLAIMVVATWIGAFGALVPTLLEFWGT…	#
Procambarus-GPCRA24	MASPTPHNLQYVTEAPDGSGTTVSGPVNISDVNFDPNNTSMVEEYILGILGPQHVSYSALLPLTAVYMVIAVGGVVGNALTCLVVARNHTMRTSTNYYLVNLAVADLLTLCLTLPVEVYQMWVQYPWPLGEAACRLRAMVPETLTHVSVLTILAVSGERYVAITDPVYARTTHTLTRTARVLPVIWLTSMLAAVPLGYFQKVNLVKSPLGSDLPQSAWCAIPYDDPSPRYCWLLWASSVGAFMLPMAVLIVLYCKIGMVLSIDPPTRTPAAGAGAMHTRKVGIRMLVAVVVAFFLCWAPFHAQRLMFVTITTYGQWTPYHRSVNTKLFYCTGICYYLNSAVNPILYSVMSVRFRIAFRRSLCGGKAWARKQLYLSNTHGHLHLSNNSNILNRTREISTT…	#
Procambarus-GPCRA25	MASPSLNAFLLLMAVLETSAAPRVLLEDHHHHRHTHRSPQEQDQELLDVTTPSRDADTTVQSQSDDWLQFPYEDYFNGSSEANGNFTNLTNDSNTTYLPEKIFEDLTHINITHLIAYSLLFPFAAIGNLMVFVALFRNRHRKSRVNMMIMHLSLADMIVTFVFLPTEITWQVTIQWVFGNFGCKIYKFFSAFGFYMSSMVVVCISLDRYFAVLHPLRVNDAQRRGKIMLFFAWLISAVISLPQSVIFNVQPHPVVPDFYQCVTFGFFDSKNGGEMMYTIFCISFLYFIPLSIIIVAYTRIILEISRKSRDTQHDCSREERYHGRLQLRRSNMSNIERARTRTLRMTFIIVMAFVWCWTPYALATLWNFIDPKTFYSMNKHAQDFLFIIAVSNSVVNPII…	#
Procambarus-GPCRA26	WTTLTTTGMSTTTPTTQGALLPTFPPGDASTPTVPPPGANLTSASESGGGQELPHNLTMIVVMTVIYILITITGVLGNVATCIVIVRNRIMHTATNYYLFSMAVSDLLLLALGMPDEFYLLWWGEPYIFGSVFCFIRGFTAEISTNASILTIAAFTVERYIGICHPLRSHTMSQLGRVIRSIAIIWIVATVCAVPIAMQYGIVYQKTPDGQDIPNTSGCYLKKRIWVFFEVSTVLFFVAPMLLITVLYVCIAVQLKKSSRLARSVPSIGCHNCASTNDGSRNKAVIKMLVAVVIAFFVCFAPHQAQRLMALHADPTNPVAVQLFNVLFNISGVSYYISTCVNPILYHIMSNRFREALQATLESCYGGRGGSSGGLQDTEATFDNFKNGLSNLSLHGASR…	#
Procambarus-GPCRA27	PPHGHHDDAEYDNYISYEYDSYNLTDEQWGIVRQLNTYYVPLLIVVGFVGNLLSCVVFLNTRLRMRSSSYYLAALAIADVTYLFILFLVWLDLLGFNTFNINVMCQLEIYLGSVSSSLSVWLTVAFTVERFIAVQYPLQRPTVCTVHRAKTVIILLSAFSVTVHLYVFVTAGVVVHHDEDGTPITECNLRMDYRGLMNVINWIDTLLTLVIPFIMIVVMNTLIARQLILFSRRFRRRDDFLRLQEVSGGQANGHHKQGGTSSHSGRSPCVSSGRGVNRISVKRHVGQAAASSSSSTTKNNNNLKMATPFASSAATVLSYPSKNPRSILSTRTQYSITKMLLLISTVFIILNLPSHVIRVHAFISSLWGEDHDSDEVTMWNLQQLFMQLQYTHFSINFVF…	#
Procambarus-GPCRA28	MRDCGDAGGHAGDGRGTLLPLLWSLCCMLLLLSSTIVSACPSDCTCEPARPLTSRRCPWSKFKEKRVDQTTGLVSLKCHGIRLTDPPDLPALGGLDPATIVKMDLRYNEITELRDHTFSLYTSLHTLILSGNKIKTVSVKAFHAAPIQVLMLDNNKLSELTAGSLPASLKEISLEMNFFTTFPRALSSMSCLQNVNMAHNKLTALKTGDLHELHNLLIXXXXXXXXXXXNLQDNLLTEVPAEVVHCTKLRQLLLSSNRLTYVGETSLKGLTHLEEVKLQSNPVLSVHHRAFTNLPALTKLILKEAKQLQAFPDLNGTSSLELIRIDRSALTTVPWDLCTSAPRLRSLNLQRNQISIMPDLTLCRDLRLLDLSNNNISSLPEGAFGSLSYLQDLLLQGNR…	#
Procambarus-GPCRA29	AVTTSSSSSNTNITTTAADSATDSATDSAAASSSTTAVTTTSSRSQYTPSPSAPVGDHRPHQVLHVTASSLRLRPQCIPLPGPFMPCRDLFDWWTLRCGVWIVFLLALMGNGVVVVVLVAAYSKMDVPRFLVTNLAVADFFMGVYLGFLAVADASTLGEFRMYAIPWQMSPACQVAGFLGVLSSELSVYTLAVITMERNYAITHAMHLQKRLSLRQAAYIMVVGWMFAITMAVLPLTGVSDYRKFAVCLPFETDGAGLGYVVFLMFINGVAFLILMGCYFKIYCAIRGSQAWNSNDSRIAKRMALLVFTDFICWAPIAFFSLTAAFDMHLISLEEAKVFTVFILPLNSCCNPFLYALLTKQFKKDCVMLCKTIEESRVTRGIGRCRHSSNFSNRQTPAN…	#
Procambarus-GPCRA30	MSEPAFHPHPTVCNSPTVTLKILLVQLFLLTVFYYAHVASASADVDKQRSWGAAGLSDSLGGTNAFWSSINEFFNRLSVSEDLVSDDSSAAEDETGVPETSDGAVFSEREGPQPFSEYLVRKSLSSLDDTVNAQLFEYHEPSESLDRTLNREQLSKSNWGQSEKSKRHNGFEGPGQGNWVQEDLEFKQVSNTDKNSKVQGTRLESSITSPEDKKIPARAEKREMHLARGVKEQPSHNSGATREDTQIFSQEAASSLIEERNIPSDNSKKNYFQVYSKPLTETHEIALGESPNMERIARDSKHTEHVTSGLYTSGARRDGPTKADNFGIYIASASPVAPPPWDHQWHSMKGTLAARSSPARMTQEVFSGSLHGVDASKNRGYEQYDGWHEGADDEQARQR…	#
Procambarus-GPCRA31	MFLKSDHSCMVRRRRKRTEDSPRLGSTGLLTSTSTWPLAMLFLTTLRGGSSLCQPGWFPCDSDNLCVERRFICDRYYDCPDRSDEWNCTDHHVDNFVDMLYRKRPDEDSEKRRGKCELEDPPESCRCADFSLFCESRFLSKVPVPLPVSARYLDISGNLIEELDAKSFTALPELQVLVVIRAGVRSLRRGVFSTMSNINEIHFTGNALHTLDNGTLVGTSSLSHLQLSSNNISDLPDGFFIHNTNLQRLELNDNNLAQLRPAMFCGLRNLLNLYIERNKMDHIGEEVFTEMPRLQFLYLGTNLLRTVAPGAFCGLHHLHLLSLERNHLITLANGTFSGLAQLKTLVLQDNGMRHLEQGAFSDLVSVESMNLEGNNLEERPETDVFGEMTSLEYIYFDEF…	#
Procambarus-GPCRA32	LAIDTSSHCLAQGQLQALTVTQVSRGASSTHLLIGYLTLHSCRRLYDVWVTSMRAWPGRPLLLLSTHLLLLLLPSRVFTSPAVLHPLLWDGTCEVGWFECGHNSTLCVEQRFFCNGVRDCPGGHDELNCVPSSGDSSAAKAILNKKKLLHEEIHSCSLTRVPAFCMCRIETLLHCKAANLTSVPQDLDTNVTGLLLGNNSIVLTPDSFTRYPSLTLLHLENNGLRSIPRGVFKPLTNLAKLFLAKNHLGRSDGLRPTLEELGALPSLHHLDLSYDSLTQFDLLLDLAPGLKALFLNFNRVTLRGREVSPNAHSLKDLFLEHNLVEELTKDSLRGFTGLEALYLRHNKIRVIHPGAFLELHSLLDLELHNNRIQSIHPETFEGLTALVNLGLKGNPLVVV…	#
Procambarus-GPCRA33	MRLSALFLILAGTTFPASSKSASLVSPGVSAEWDNSHAKPHGYSQYNHDQPPAARNAVMETGVEVWASQQQEQEEGSGGGGAEGVSCQAGTFRCWDGSQCVPMNATCSGVAECRDESDEAVAHCGCKPGEYQCQDTCIDALWRCDTVEDCDGGEDEEHCETWECPVSHYKCTNGLCIQSDAVCNFVDDCHDGSDEDSDAHKCPYRKCFYGEYKCANSECVRPGLVCDGIPNCIDGTDETQCQPEDFVTCASGKRVHRFFWCDGWPDCDDNHADELNCGECDQQQFRCPNSQCVLAGNVCDSQCDCSDCADESDCGHIYTRVSGVAVCEVGASITCVVSASQRHKDRCLAANRLCDGLNHCHNGDQLSDETGCRQRDECVGTGEDGSWFHCSEGRCISAR…	#
Procambarus-GPCRA34	MQELNGLLCHVFTFFGIFLAIYGVGGVMEEGFGDGGGVGDDGGVGDGVAGCNSSGGLRVSPQLFRCGPEECVSWELRCNGVPDCADGGDEAVRECCLPNEYQCGETCIDQMRRCDTRQDCADAADETSCETFACPVSHFKCNNHYCVPSEHVCDFHDHCGDGSDELECHHRECWKAEFECDNGQCIRPGRVCDGVPHCKDATDELNCLPGECDPESQFECPNTRCILVSNVCDSHCDCLPDCADEVNCTDSTYTVTDGVRVCEVGASLTCSVASLDRVLDRCIAPTYVCDGTNDCHNGGYLSDETGCGEARCDGEREEVFRCGDGRCLPSTLRCDHKYDCLHGDDEHNCSRSECSSSEWQCASGQCIPAVARCDLQYQCYDQSDEVNCGKVGCEPGYRK…	#
Procambarus-GPCRA35	HCHNGDQLSDETGCGEEREACRGAGQEGAWFTCSDGRCLPARLRCDRKMDCLKGEDESDCVTVECAAGEWQCVSGQCISEXXLNCSSDQCGSGQAKCHTGQCLPLSYWCDHIPDCPDQSDELYCEAVTECGPEEFLCANGRQCIPMADNCIVPTDRHHGCADGSHLHHCKPVKCPAGMFKCRSGPCLDAARQCDGNIDCPETWDDEDFCPFQCSRKVPECQCYHLEANCSGLALKYFPDIEDNINRLILANNNLSVTLQEMPIEGHDNIVYLDLSRNNIQHLKNGTFRHLWRLRILLLSDNNITALTEGAFLGLHNLRTLHLNGNLIGSLGSLAFYGLGALPILDLSHQLLSRVFPGAFVGLRNLTTLTLSHNQLTVLDDAAFTGLRNLKKLDVTHNAI…	#
Procambarus-GPCRA36	FSINEAYDIISDTQAGYLDVVTQVVFIVCYISLILFGVGGNMMVGWVIWRKRAMRTPRNLYIINLTVSDLSMCLICMPVTLVGLLYKNWGMGSLACKLVPVLQGANIMVSTSTVVAIAVDRYATIVKVGRSTRSKFHVAASICAIWTSSVLFALPLYFYYIVTQVKLHHILLYSRCVDHWPSRSVKNVWIIALLLTQYGIPIVVLSVVHARIKRYLGQHMMGQYDARRAQKEIERNRKTTILLSTIAVAFAVCWLPWNIVNLLADFEYEGFRDPTHLYTVFGACHMIAMSSACINPVLYG	#
Procambarus-GPCRA37	MKSPTMPAEVASPPFNISDSRTNHGENGRNGNQSKPAHGVSSPPRANENSLFVLENAFVEANCSELVDMTSANHTCGNYTAATTTNTTNTVPGDSYYFYETEQFTVLWMLFISIVVGNVAVIAALMLSKTRKSRTNFFIMHLALADLSVGLISVLTDIVWKSTVSWNAGNVGCKAVRFAQVLVTYSSTYVLVALSIDRYDAITHPMNFSGSWRRARRLVLVAWLLSAVFASPSLVFFMEARVDGAIQCWIDFPEAWQWKLYMTLVALSVFLFPTVIITACYAIIVYTIWSKSKIMTVNSKALGSKNGEKRGGHHEDDSRRASSRGLIPKAKIKTVKMTLVIVFVFILCWSPYIVFDLLQVYGYVPQSPTNVAVATFIQSLAPLNSAANPIIYCLF	#
Procambarus-GPCRA38	MQISISLIHESFPERTLNKAPNHMMSAGSGELLQRLDELEAYISKDELASILPNLTRDQAFYLLHLLPGLSNDSRNVDELNTADHALCDVGFRDGYKEVHGYLALMICLVGAFTNILNMVILTRREMINSTNTILTGLAVADFLLLLEYSFYAASYIKGQDTMFDNYVHSVFILFHAHFTQVTHTIAICLTITLAVWRYIAICKPHLNLFLCTLPRARLAVVVAYLVSPVLSVPNYLMYSIRQRHDRYSNKSLYHVDFSDRARASNSLLQSIHFWFYSVLIKILPCLLLTFFIYHIISAMYTAKRRKENLIKMSTPSMETERKLPRMERLTEKTTRMLLTVLLLFLATELPQGILSLLSAIYGHSFFRKCYLHWGEVMDLLALINGAVNFLLYYIMSHQ…	#
Procambarus-GPCRA39	MENETLADYGANDSESHFLPVNGTCGTGNATDFVNVSNLYPLDLAVPLYGYAMPVLLVVTTVANTIIVAVLWQHHMRSPTNAVLMAMALSDMLTVLFPEPMFFYMYTLDNHAKPLHPEAACYAWSFLHEDIPNLFHTASIWLTVALAVQRYIYVCHPPVARTWCTLPRVIKAIVLIFILATVHQAPRFFDTVYDMVDMEWHGECVSVCSEKLSDWVMLITADTYFPIYFWFRVVFVHLGPCTVLVVLNLLLFTAMKEAQKRRKKLLHDKNSKRECKKLSDSNCTTLMLIAVVSVFLVTEIPLAVITLLHIVSNMGLELFSNESYNMLMYFFILSNSFIIFSYPINFAIYCGMSRQFRETFRDLFIRGRTPRREDSSRYSTNNGPPRTGRSCTSETVI	#
Procambarus-GPCRA40	MRRNLTEMTLNTSEASERMRPHSSYRQDVPVQNSALLKISLEGSYTSEQDLASSRGGLEESYLPLDVLAERVNETLANVSSGPLNETEGVMEGLVKEMPQEMMFNTSHIITISAYSCLMVLSALGNISVLRSIAGHRSRSLASRVTLMILHLTIADLLVTFLLMPLEIGWAWTVSWEAGDVACRILAFFRTFGVFLSGFLLVAISVDRYYSVLRPLTVMEAKRRVRLMLWMAWGASGVCSIPQTVIFHVEQHPDHPWFEQCVTFHSFPSPTYELLYNVAGFIAMYAIPLLTILFCYGSIVIVLYRKDVWSREAAGEERTPPSLGR	#
Procambarus-GPCRA41	MGPEFMWTEGPEECAGIECGPAGPDNASMGMLTSTHMPRGDNLPDISFPAYMQGVYTGWCLVLLVVGLVGNVLVPLVVVRDRELRAASTSVFIVNLVAADLLVLGVCLPALISELFAPPAVWVLPASMCKVVPYLEFTVAHASMLTILAISVERYRAICHPLTVAASCTRLRAALTCLLVWVIATCLTSPVIALTEHRRVRYIDESIVPVCYTRADKPWAQVFVVSSMVGLFFLPLVVLVGLYWRIARQLLLEDQQLCRDKPNPHLQARKQVVVMLGTVVVVFFICLLPYRIFSLWFIFTTKESEQSIGQETYYNLLYAFRVLVYVNSAINPVLYNVTSSKFRGAFFRLLGVGSGEQVWWWTPQAGVNTGSSSCRSSSTATSLTKARAPWRSQRLVVRC…	#
Procambarus-GPCRA42	GSGWGGVDGWTGLANSSLVVVENNFTVLESVPTLANKTLWPAGPVIHLGVDVELFPEWVVGVWTGVLVTLMAVGVGGNVLVPVVVMRTRDLRSSTNLLLVNLAAADLLVLLVSLPTALIELHSRPETWVLGEPMCKLVPFVEYCVCHASVLTILVISFERYYAICRPLRASYTCTKMRACTCILTIWAAAVILSCPMMVMSKHELVPYADGTMVTGCXXXXXFFVPLLLLILLYLVIGRSLMRDSASAALQHRKVDLPNMKARRQVVVMLATVTIFFFVSLLPFRVLTLWIVWTPKEIIETVGALRYYSMLYAARVMLFANSAVNPILYNLTSTKFREAFLKLLSNQRRQRFLSRQSTFNTTGNSMSNGRSSSRTIPTDLASLKDAHPVRLTLARCGRH…	#
Procambarus-GPCRA43	MTTSGRDQAAVGYILDMSQPHHHHHTASRYSFWLPNSTLQSLLTSEEAYSPLSSVSSLAAHHDDDLLFLLQGNDTNATSTGYVPYFQRPETYIVPILFAAIFIVGVIGNGTLIVIFARNENLRNVPNTYIISLALGDLLVLFFTVPFVSTIYTIESWPYGNFECKFSELVRDISVGVTVFTLTALSADRYLAIVSTIRRAVGGAGRRTLRTAVGIWVAAGMLATPAALFSQVQAFHVTDEKVINVCYPFPEDLPEWYSRANVIVKALLYYLLPLVVIATFYLLMARHLLSSDDVPGESHVFHRQLRTRRKVAKIVLCFVLIFAVCFLPTHVFLLWFYLDPQASIKYNQFWHALRIVGFCLGFINSCINPIALYCISGTFRKYYNRYLFRCCRWVDRGHR…	#
Procambarus-GPCRA44	MSVEKLDVRDLPDNLLGQVIHNLQSFPNETVDFSKPVLRRALTHVYPLFILLYSLLVVIGSVSNAAMITHILRRRLYRDPTNAYMMNVGVCNFIMSVLLLPLSLAILLIQNWIFGSFLCYFVPMLQDVPIHATMVTMVFVSMDRYRTIVTPNKARLPPFIAVLAVWVVSVCVVLPYAVYMHYIDLQEVFGDQFEGAGICTVNLGDDIAEYIRGLFVVLYALPLALVTFLHVRVGGELRSREAPVTLAMLDSTSRGSQQDVWSLQENSRPSSSAILTEAEGRDGFLYHDAHHLPSFLTPTPLGAGGGGSSGGSHTPTLLGGRTPSLHHLEEAEAEVEREKRNQRYIASIVTAFALCMCPLMILRLVKNMVMETYDNSGHFDITYITFVWVAFLPTVTTPA…	#
Procambarus-GPCRA45	MNHSDPNGYEPNCTLADLAAYEFNESEWDSLGNWTVEEEANFMNCSYLQHIVNINCSNGDYLCRCTKDVYTHYCSGTPEYYSYVYRIIGTLFQGIIFIIGVIGNVMVVIVVARNKNMATPTNCYLVSLAIADCAVLIAAVPQEIVSYYLIGNHWIWGHVGCAIMIFLQNLGINASSLSLTAFTVERYIAICHPMKAQTVCTVERAKKITLVVWVFAVCYCSPWLYLTTVVPLAYAVDYPTQECTFKLSRDQYFLYYFLDIIVFYVVPLLLSCVLYSLIARILFTSQVPKNPTVNGHHNKKRVNSPRVQVVKMLAVVVAIFATLWLPYRTLLVYNSLLAMFGYNTYKDLWYLLFAKTCIFINSAINPILYNALSVKFRRAFKRMLSCGKRKQEQWAMTMF…	#
Procambarus-GPCRA46	RPPRMRPPTNSFIVNLASAAFLVIVFCLPATLLSNIYYPWMLGWIMCKLVAYVQAVSVSASVNSLVAVSLDRFLAIWFPLKLQITTERARALIVVIWIMAVGSAIPYYVYFETQIFDPDVPDLIVCVEMWPSREAERLYFLIAHLLFCYLLPLALIIFFYVMIWIRVARRTIPGDTRDAAVHQMQQRCQVKEVKMLVGVVIIFMLSWL	#
Procambarus-GPCRA47	MLMVVVVVLGMVLTAALVLAFVSSAFIFFIILTSKQYKNSTSLLHLQLMVASALLSLLFIVFSTPSFIQGRWLLHEDLRLREVPSTPTSPYMKDPWDLYNATNNFTVRPLPPQPAFSWVTLQDLTNSTHSINVTALLNDTAAASRDPDIWESDALCRLYGFLLIVLHTVAVWVVVGLHCDKYCAISTPLRYNQIVTRHRVAAFSCLAWLLSVALASPPLVTTYSYTFSQGVCLPVWHRASATTYTWTLATFCIILPFTIILIVNSRIIMIARHHQHRIFSAIFEVMMSAQATVTHQKNPFDIPKKKRKSVWTVLEQIVAFVFCYYPFFGTVIWESLHGRRANQYWVLLGTTLLLISPLVNSFIYGIKCKNIRKAFRNYLRKKLYKTEVKHEIQARIPSA…	#
Procambarus-GPCRA48	SKRRVVKMFIMIVVMFGLCWLPQQAFFLYTFHNSQILGTAHIQHIYLAFYWLAMANAMINPVIYYWMNARFRAYFREVVLKCLCLKCPRQPSSFDGSPLQDRRHPPCEE	#
Procambarus-GPCRA49	MPVNTSISTPDGVPEGDAGDAQLALVEDVAYRYIMPAFISVSVLTNLMNVVMLGRARRQHQQRQAQATTFFYLMWLALTEMLASLALVPALAHLDRSHLSYGWAFYYAHFETPVLNALTSASVYIVVGLSVDRYIAVCHPRRYQDVSAPRLAVSRITLSLLVPALLYIPHGFYQKVVAAQGGAGWTYEGLEMAAPRAWYAWNVVVELCHRMAPATLLAALNACIIYTFKKVTSRRRLLTKSKGTESTNKSEDNSKGQQEHRLIYLLMAIVTTFLLTNLPATVLALIDTAGASHGSFSLEVFRAVANCLEVLGFS	#
Procambarus-GPCRA50	SADLLLILICIPVKIARLFSYSWTMGYPLCKLIYYMQSVSSVCSVLTLTIMSLERCYAIIYPMRAMYVCSISKAKRATVITWVTACCLATP	#
Procambarus-GPCRA51	TAVAAFIHLLPCAAALVFHAAVAASLRRRSADDTRMNLRPRQVIIMARDCSLGGANNHKIVAASSSGDSANEDDERAAFDLQGAAICQVTRDAGKGRGPQPPPRAVPTMKPARDVHTIIRAHRRMRMRGPANAASIFTSYRGHSVETRRRLARLLVALGAVFAACWCPYVVALVVWAFRESPATRHALDVTLVLGHAHSAINPVVYWLMNRAFLSSLHRLLCTHLRFPEGLSCAGCARPACLTRQSAPWAGNSSTNEDNLGPFHPKYLNPHALRPQASRCTSQYFH	#
Procambarus-GPCRA52	VTLVPAVLVMMASVPSLAIISFDRMVGVVSPFHQHLKRRHAVAIIASVWLLAGLLALPFGFYRVYSERVWKDLTERICGEEDDKIRIWWKVSILGLNWFPLGVMVISYTTIFFYFKQVKFKGTISRREHPAMVHLKQRVVRMMFAMVLVFTICWLPFQILKLAQRSFIDDTGHYVSTSAEKTYKTLLTVSQYMIYCNPALNPIVYALMHQTFRRAFRVTFPCFYNRKSSLVLTPGVGIQRYVWSVKSTVSDVYGKDVVTTPPRNLRDRICGRNQLTPSAVLSTSALAASIALDSKSTQQRERSSSERRGDGALSRTVAGPPELSFNASEGYVNDLQHRRMSFISTGALGHLITQVIEEETSSDLENERVL	#
Procambarus-GPCRA53	MELWTREGSHHHTTTMATLEMWLQAAATSLPPFVPTNGPEVNVSNIAIFNKTCHNDLQYMDFSEYEYNYRKETWITITWREVIKIMAYVIVFLVSLVGNLLVILVVYYNNHMRTTTNQYLVNLALADLLVTVICMWVHIVRHLSYPHYVLPALVCKLDGFVQATSLLASVLTLTVISVGRFVAVMFPLHARTSPDRARRVIAAVWISSALLSCPTLFYRQLFSVKWKNFTTYQCEEFWPTDGHFDPLLSKCVITYDPKKHFYIFLTIAVYFLPVGIMFINYSLVVWRLWMTKLPGEQSLPARNTATRAKRKVVKMVSVVLLVFVLCWTPLQTIILYISFVHEQSSLPEWFSVLEFSAYFVAYSNSALNPIIYCGFNANFRQGLMSLLTCRHSASSRMYH…	#
Procambarus-GPCRA54	MPVMVLAVLLVIGTVTSVLFNSYILFVSCTHSFTQTRTTTHVLLLHLGVINLLIAALFLVGLFPSLLQVEWVGREGCSAVGSAWFTLHVAAIWTLTALNLDKYVAIASPLHYARFVSPGRVGVTVLVSWVLSAGLCTLPLLLPGLHSSPRPPGCCLPDVVSAAPLLGRSYALALSLLGYLLPAVMVASANGRILVIARHHRHRIVSALWDVTVSAQATVTPQRSHFYLTRYRGRSAATTVFHFVGTFIIMYIPSAVCLLYEAMARSYVPVNVSTTNFALLTFAPAINGFVYGVRSKVLRKNFKNFLRKRLYRSEVNYEIQSRAPSVPASRRPSITPSLSLPLQQKLQRRMSEILIPPSTSDGAAKLVRRSSELCFRPRGSTWSIPRDITPSRLSSDSPA…	#
Procambarus-GPCRA55	WPQTQNELYEKTYTVVLFVLTFALPVVGLGYTYLSIVAMMCSYRIPGNAEPSRDQQHLQAKVKVINMMIAVMVCFVLSWFPLQVLQFLIYFAPEITHCRGHECFPYYMSFFACHWIAMANSFMNPFIYCFMSNNFRVSLXXEDLCQFIRKCGRKRIRRQNSKTWSRSELGSSFRSILYITHKTSVQSSTKTSFRAKTDKQRDGEALELRTVPDRQSPLRTSRXXXPPQPQPPPTTPQQLPPHQPSQLLHRAPRPPVQVPV	#
Procambarus-GPCRA56	NTGEYVPYSQRPETYIVPLVFAVIFIVGVIGNGALIVIFVRNKNLRNVPNTYIISLALGDLLVLFFTVPFVSTIYTIESWPYGTFECKFSEFVRDISVGVTVFTLTALAADRYLAIVSPVRKAVGAARGVTVRAAVSIWLVAVLLATPAAVLSHVRDFEVSEKKSISVCFPFPEHFPNWYEQATILTKALIYYLLPLIV	#
Procambarus-GPCRA57	VLIASFYVLMARHLFISAQHLPGEAAGQQRQAQARRKVAKMVLAFVIIFAICFLPLNVFTLWWHFAPNSEESYDIHWHTLRIVGFCLSFINSCINPIALYCVSGTFRKYFNKHVFCWCQRRGARGDWDGADSSGTRMTTAIRTEQVPLKTVGTDNGSQAPHHRLTLSNTTVLTNRQHHNPASVV	#
Procambarus-GPCRA58	TTRRLVAARRKVAKLVLAFVVIFAICYFPNHVFLLWFYFNPNVERDYNHFWNAFRWIGFCLGFINSCINPIALYCISGTFRKNFNRHLFCCLCPEAAQSRTWTTFHFHSSGQHFISTVRKTDNFDMSTMNGPEKTAV	#
Procambarus-GPCRA59	LVFIFSLSLQHHPDIKQPRHWLYWQYFRYGLWLTDASSSTSIWLTVTFTIERYIAISHPIKGKVLCTMSRAKKVIIVVYFLCFALTASTPHEWVVVTRTRPDTLEPYLALDFSRLGQDSRYRXXXXXXXXXXVNSISSMPSTLAESKLHRRKMTMVSDRDHYSHQQEHKITVMLIAVVILALLCQMPTAVLLLYSTVYEPPSKTPTFAIMRGLGNIFNLLNAVNAAANFILYCAFSDKYRRTFLLTFVPCAYHQQPLAHSFVASVTAG	#
Procambarus-GPCRA60	KDSVLSLVQNSRQRREDKSFNGDLETVSTTPGEPEGCAGESRADLPVGQQTSRKNRWRNDEDGRGDGACWRPLRSSHTERSLMAKRRVVRMLFVLVAEFFICWSPLFIVNLLSLYIPRQVYAALGSFGVSLVQLLAYLSSCCNPITYCFMNANFIQSFRQTFGCPRRRPK	#
Procambarus-GPCRA61	AIPMVAVHKPAMVNGVSAQSLRASRGITNPRSHSIRSISRAKIKTVKLTITVIFCYISCSAPFISVQLWHVWDPNASTNPFYNGAAFTILTLLSSLNSVVNPWIFLAFNENMTQLLHSLCTCRFTLRTGPRRSQTFRSSDSNKNFRLTVFTTTDGDTAGHRASISQRHTATHYHSSD	#
Procambarus-GPCRA62	MEDSDTNHVIWNTNFTKDYASYIDLFTHYNASIDAILNDSRLSNSSEAAEGGNATVYTPYAERPETYLVPLVFAVIFVTGVVGNGALIFMFLKHPKLRSTPNTHLVSLAAGDLLMVLLTVPFTSLVYTLESYPFGEAVCRASEFAKDLSLGITVFTL	#
Procambarus-GPCRA63	MIGVVRPFHQHLKKRHSLTIIIVIWIVSALIAVPWPVYRVYTVHIWKDLTETICGEKDKINIWWIVGVIVLTWLPLGIMVVCYSTILIYFRHKNFRISSQNEHPVITHVKKRVVKMMFVLVVSFACCWLPMQILKISTKSFLDPNGQYKDEATEKSYKILLTVAQYMVYINPALNPIVYALMHQTFRRAFRVTFPCFYNRKSSLVLTPGDGMRRYMWSYRSGTTSYAGGNDTSSVIRQRAGTEGRPTPTALLSTSTLAAAIALDSTVKKSDTERSQSPIRCKRSSHHKYKFSRTGRSSVDDERSLHGSYKKIRNRSANSESSPDVNLQEVYSETSFSVNVECAYANKHDNQLSLTYVNEGYVSDLQHLRMSSLSNGTLGHLITQVIEEETSSDVERERVL	#
Procambarus-GPCRA64a	MYRGTNTMNATLFLDYDGGDSFPLNCSYLNVSDSEAAQNCSLGVFSGEVSPIHMVANIVMQTCYAVAFLVGLCGNTLVIYVVTRFSKMQTVTNLYIVNLAIADELFVVGIPFLMITSVLGYWAFGTFMCKLYMITTSLNQFTSSLFLTIMSADRYIAVCHPISSPKFRTPMISKLVSLTAWTTSALMIVPVFMYSNTLEYNDLVNCNIFWPDSFGISGQFVFTLYSFVLAFGIPLVLIFIFYALVLQKLKSVGPKTRSKEKKKSHRKVTKMVLTVISVYVMCWLPYWVLQLALIFSPPGEGQSPFMVILFLISSCLSYINSAINPILYAFLSENFKKSFMKACICATRKDANSSLAVENSVFPRRRGPKSTKAREMESNDVFTTQCTREESTTAMTMTT…	#
Procambarus-GPCRA64b	MMASEGLQVVYDSVSNMSYVYLELLPLNCSFLNWTDGLNGTNCSGEVFEGRVFPILNETVQRMTLIFLAFGFFLGLCGNTLVIYVVVRFSKMQTVTNLYILNLAIADMLFVVGIPFLMITSVLGYWAFGTFMCKLYMITTSLNQFTSSLFLTIMSADRYIAVCHPISSPKFRTPMISKLVSLTAWTTSALMIVPVFMYSNTLEYNDLVNCNIFWPDSFGISGQFVFTLYSFVLAFGIPLVLIFIFYALVLQKLKSVGPKTRSKEKKKSHRKVTKMVLTVISVYVMCWLPYWVLQLILTFSMPKQVQSRVMIIFFLISSSLSYINSAINPILYAFLSENFKKSFLKACTCAARKDINNALAAENSMFSKRRGGSSKRPKVAKEARELESNDGCVREVILP…	#
Procambarus-GPCRA65	IARQLLVDTFELTHKKENPQMRARRQVVVMLATVVLFFFLCLLPMRVFYLWILTVTRESITSLGIEGYYNLLYFCRVMYYINSSINPILYNMTSTKFRTAFLRVFRGKQGRLHRQHTYSNTSFNNPTVSNNLRLNYGTNCSMVYKTLYSKSVVTNQYSYTSTASGASQVTRQTSLLSNSKSRSSTKDTFV	#
Procambarus-GPCRA66	NTTALTNTSATNGDHLYDVFSEGEEYIFHQTQVKVPLLLLYTLVFILAFFGNLLVVLVMVLHRRMRSHTNFFLTNLAVADLCVAVFCIYQNFALYVIKDWYFGEFLCLMYQFVNQL	#
Procambarus-GPCRA67	MLVSDFLEPVGKAPLWKGAEGSRNLTVDPRVEDLRHAAYGVVAPIIVLVGMVGNLLTIMILRLPQFRGVTYTYFLALAVSDFLALGFSISILYHIIMGGTPHYSEAVWFSYYELLFTNIPMSTSVLIVVCVTVDRFFSVCRPTDFKRIHTSRNARAGILISVLTSVVVWLPTCLLMDPKLYDKCETFFFEPPDNRTWWVACISSQTLNSPYYIAYRWLRQIIVTFIPIIILLVLNTLILKEFTRLRKTKHEMSRGQPFAQDGCVPESRSRDDQHLISLLKAVMISFFVTLVPSGICNAIYTEVLATRMTFEVFRAVSNDLEILNHALNFYMYILCSKPIRAAIRTFFQEHKFVTGKRSASNVVTVVRRSIKRDLNNAQQEPTSTKGNVILRKQTVTCRD…	#
Procambarus-GPCRA68	MRACGCEASLTPAHTVTNNYVSANYIPSKMISLRDSDLPVNCTVEDQPDLRFLRWAVYQVVFPVLVSLGVVANLLNLVVLSRPSMRGVAYRYLNHLAVSDLLYLLFNVPFCMNDFARISEMQVVSAASAVYYANVGIPLVNLFLTMSEYIVVWLSYDRCLAVCSPQKFSAKQRMEVVRIRCGMSLLLTMFVYSLSPLRQTYNCDDDGCCVSESFYSEEPWYMGYEFFREIYSRFLPAVLITSFNVAIVVTLKQIKRERDCDIINEARQERERRLFFLLMAITVFFYVSAFPSAIYKVIMFNDMTFVPYFRAVADVLEVSGHVFNFVLYFLFSPDYRKALVDMTSAGQQNNNIALSSTAIPL	#
Procambarus-GPCRA69a	MNDSRTDIVDNNFYDNDFNSTGTLFRNGTSQSVNDTLYAYDYDYDAALDTFYWRQLAPPLVVYGVTYVVGVVGNGLIIFTICHYRRLKTTTNVFLASLASADLLLILICIPVKLAKLFSYSWTLGEVMCKMLHYLQALSAICSVLTLTIMSLERYYAIVYPMRAQYRCTISQARRFCLAIWLLSVLLACPVFLLQVHMEVGERVRAYWCVRDFDSPLLWRSYETYMLVLVLLVPACVMAAAYAAISNAIIFMVVQRRTITGKGQMANGVLLLNGSTRGRRRATEESEVRQVVSMLVVVVVLFVVCWGPILVVNVLKAYAIIPAYSVPLKHVVTAADL	#
Procambarus-GPCRA69b	WNDVESTDTNWTTHRPNINDSLYYPIGRNASFDLEPFKDEVGIEPEYGSSDLNILLNDSTKSGIGNETEYDYDYDAALDTFFWGQLAPPLVVYGVTYVVGVVGNGLIIFTICRYRRLKTTTNVFLASLASADLLLILICIPVKLAKLFSYSWTLGEVMCKMLHYLQALSAICSVLTLTIMSLERYYAIVYPMRAQYRCTISQARRFCLAIWLLSVLLACPVFLLQVHMEVGERVRAYWCVRDFDSPLLWRSYETYMLVLVLLVPACVMAAAYAAISNAIIFMVVQRRTITGKGQMANGVLLLNGSTRGRRRATEESEVRQVVSMLVVVVVLFVVCWGPILVVNVLKAYAIIPAYSVPLKHVVTAADL	#
Pc_GPCR_A70	MSSWSNQPAMDDYGLPSSNPYGNFTVVDMAPKDILHMIHPHWYQYPPMNPMMYPLLLIFMLFTGILCLAGNFVTIWVFMNTKSLRTPANLLVVNLAMSDFLMMFTMFPPMMVTCYYHTWTLGPTFCQVYAFLGNLCGCASIWTMVFITFDRYNVIVKGVAGEPLSTKKASLWILTIWVLSITWCIAPFFGWNRYVPEGNLTGCGTDYLSEDILSRSYLYVYSTWVYFLPLAITIYCYVFIIKAVAAHEKGMRDQAKKMGIKSLRNEEAQKTSAECRLAKIAMTTVALWFIAWTPYLLINWVGMFARSYLSPVYTIWGYVFAKANAVYNPIVYAISHPKYRAAMEKKLPCLSCKTESDDVSESASTTTSSAEEKAESA	#
Pc_GPCR_A71	MDGCVAMTDTILTVTCEGNVSCTDLPYQPGATIVSPIILSLSGVVGQIWALYYLYTSTRPQHSRTVFFLLLSTLIWTDLAGKIITTTPALVAYLHHTWAGGVPMCNLHGFSMMLVSLVTHLLVSTMAVERFLGIRHGYFYNKNITTSRTKLVLLCMWVFSVVFCALPLFGVGQYALQYPGSWCYVNIHVTAADPLLHRLYTNLFGAFTLLSLLIMVTCNVVVITTLLCLRLCRGGCCNHSRCAPHRSSRQRELEMQMVVVLVVITVVFVLSWTPIDV	#
Pc_GPCR_A72	MESPWALEEEEEAAVLQELEGNATTFSNTTEKIFSIGQDFIVKWKQQRERGGADVGDGDSAARFNMTAPFGDALGAGRRSTTLLPFLVPWEAGPTRVNDPSISYLNASSDLWGDNATCWGNASTECALANTTAAEGGATILPPFELWQTVIIAICLACCMILTVGGNLLVLLSFIVERAIRQPSNYFIASLAMTDVIIGSVSMPFYTVYVLMGEWTLGPILCDLWLSVDYTVCLASQYTVLLITIDRFCSVKIAAKYRGWRTRTKVMVMVAMVWIIPVLLFFISIFGWEHFVGYRSLQPNECEVQFLRDPVFNTALIVTYYWVTLVVLFVLYAGIYKTAYDMQKKSEAKHRKMQTLVALSAGGMAGMAGRTAGLGMSKTQSTLLSQDKPPAGPPPVAKP…	#
Pc_GPCR_A73	MNVSSPVGVAEEPPPPPSTAATTIHPPSEILNGSSLSDHLPSGPLMDSVIPEGLGNWSWAREMGAPPHWLAHHATTPVSAELHLLVAVILTTIGILGTAGNAVVVWVFTRFRRLRSPANTFIVNLAASDLLTSVLHSMAAYSSFRHQWAFGKLGCNIYGGGVGLLGLVSIVTLSWIAVERLIVLRTTSSSSKWRITRTTARKLILVVWAYCSVLALPPLFGWSAYVPEGLLTSCSWDYISRTRSNRGYYVYLLVGGFLLPIVAIVCCYSYILVALFQHSRLLTHASSRTLMRRNDLRTAQMVLTLIVLFIVSWSPYAVISIIGQFGEVRLLTPWVATLPALFAKASVIYNPIVYGMSHPHFRSSLQHFFSSVAASQQQMHNKPSNAAQRVSVNSILALP…	#
Pc_GPCR_A74	MTVSKFLMVNLALADLCMGLYLLIIAVMDLHTIGVYFNHAIDWQNGPGCKVAGFLTVFASELSIFTLTVITSERWYAITYAIHLNKRLKLSMAVKIMVVGWTYSITMAALPLLGISSYSKTSICLPMETGNALALAYLISLLLVNGLAFFVITACYASMYCSISRHDATAPHSDLTVAKRMALLVFTDFACWAPIAFFGLTAVAGVPLINVTRAKILLVFFYPLNSCANPYLYAILTKQYRRDLFILLARYGFCTKRAMRYKGAYSSVNNTLPHNTVVNAPNHRNSTLTQITLCDLTRTARASQQSNNGSLLGTMIGGSQDSLQRNVSPLRXQDTDEARDSGGRERTPEHRAGDESQHSQR	#
Pc_GPCR_A75	MCTPKPGLGPGLGSRRTPRTPSTRYQQTMMALLVLHLTATSISLLLVLLVVPANQSNQNLLLQEITYIQNQQQMNSKNSENTTNSYKTNILNNETLSSVKENPSNTATSTRLAHVNFTDNNHQYKEKDYTENFPDQYGSDLKDSYEDKNTENELLLSPSGFMNLCDHPPTKFSSEFLTHSEEVCVGQETQYMKVDSTLTLCNYIYASIYKRYPLYTLKTIGNYTGLKCFIDEDFIAMCLPFFQRFNHCEKKKLMTLCLNEGVIFFQFSVCQQPSVMDKFFISLLVDSLIENDEFCFNRICDGTFRVVDSKVNGIPFRLIKLNLGLPERGKNCDYLFDSFSNWKHYNETIYVDANIYFPCCYSMYTILWVGKPEEHGLNSFWDFLPQSCHVCEFLLISAA…	#
Pc_GPCR_A76	MSSLSLANMNDNSTAGGGNSTYIDYGVTAVATLSFFMVVSMVLALGGNVMVILTIARHRGMRTRTNLLLANLAVADILVAVLDMPIALVTIIHGDWIFSKNFCYFNAFTVGLGLMLSVHTLVGISIHKFISITRPFSRCMTPGKIVMIIVAAWTWTIIFNLTPTPIIGWTNSTYKKGASQCGPLPPKQKMQFVHAFINTMFNLVIPIIIMSYCYYRIFKEVKDHLNRMRDFADVSVRNSLIQQKQITETLCIVLSLFLLFWMPYIMYSLSLVFLGSENVPEILNPIAYLFGYMNSACNPIIYALRSQSFRRGFSEIICRSHRVPXGRTQYDQVPASRNFGGMIVSFRKSLWRTHDKSDQKISRVKKKECQQLTNNCQQKMGTTRVEPKGQRSNMPHHPR…	#
Pc_GPCR_A77	MSAAVTSPPTTFPVEVTSSEVLSWMTETALRVGVAGVVGGDQDLLLQQQQQQQEEEGGQQQHHTQLERRNSSGQQEGVEQQHWNRLGMLLLVSTLAALGTLGNIFAIAAVMTEDHLKKKGNVLVVNVMLAGLVVSVGVLPSWVVSLLAGWAHPTPVCCASWLLTTLAAHAALLTLPSLAWENSARVAGRSVGIAALAVMVGVSWVAAGIITFTQWVTGLAPVHCTHLPFPRPTAHTAFTSGVGVALVVVPLVIALSIHLHTLLAGRGGNRRPVPPTMKPPQALTRDLALTGTNLVVTAAAGGCWVAGLAGDWWADDPLRTGVAWLPIVAATASSFIYAAHKPFREAYVQLFHYCCCKTSVSLSRRGRSGDAAAAAAAAAAAAARPASDVRVHIIPGYNM…	#
Pc_GPCR_A78	MTKLSSPPPVSAMAAVSAVAAVLLMGAVAEAAEDSCTPKPETEEESQYRQPILTLTAVFVFLIAIVGTIGNFLAVLSLMLSKKLRQSPSTTFMVNLPACLLPVCMIGMPMFGGGCLQVHYHGRVTYPEWLTLVAYTLGLTLSQVHLHTICALALNRLLAVMYPALYKRIMQRRNVTIYMIVLWLYSALLWVPLSFGVFGQLVFEEKELMVSLKKDSNCKASRARRAVHVFFTYVLPILFTSGCYILMYIRLRHSPQGKKMRVRRKSVSEAAEDRTLRQWDEQVTRTILVIFLVLLTCSVPHIVIHVLNLYDTLPTAWLLFHVVFWLQFCLDPIVYMLMSQQYREASGHCLRTILSCFPVFNVSENEPKSEPRSELKSDPLLGAQTSSNKDSNILQKVQF…	#
Pc_GPCR_A79	DSSRCVSTSQCSKKNYPRFESVCVWRMDGLDDTELEAPETGTEMDEQTGIEYFPSLLSPYLLCNSSNFSKLPLCNKNATGEENPAFEYAFIVAIVVPIIFGIIVLVGLFGNTLVVIVIIANKQMRSTTNYLIFSLAMADLLFIVFCVPFTASDYILPTWPFGSIWCKTVQYLTYVTAYASVYTLLLLSFDRFLAVVHPIAALTIRTEKNALHSITLSWILILTSCIPLYLCHGIKKQKFEDEVYFQCAFLDHEYNHMAFHIGFITTMYFVPLTVIVVLYLMILNRLWYGVSLGGSRSAESVRGKKRVTRMVVIVVVTFIVCWFPIQLVLLLKSLNMYEMTTFNIIMQIAGQVLAYINSCVNPILYAFLSDPFRKAFRKVISCGPRRCSTINGRTDCERS…	#
Pc_GPCR_A80	MTDDVSSPSAVAAAAAVAGSSTSSASSEPSVNQKLFLVVSVALATVCFFTNIVQVAVFARPSAIRWVKSVLLLSQALSGLVAAFVVAFPIHVISARGGSVVGEEGYAACYLGHSAIILLTALTSLGTSTLLLFHHYMKINDPRRFMTAGSNVVGWSVGVGAVWLVAVVVSVLPYAGWNSWEAHDARCHLSTLWPLSFTAFLTFLVGGHVAAALLMWASTRATQLKAMATRTGIPPAVNCPDAEEAPIANHVQGIHNNSSGSVRVGGWCVSVGSMIPMLAHVVVASSCAVSSQCQASPSHYHEEAAALPWASLLLAAAAVTNPLLYVFTDDQVSSSTLLLLSRVCCWWCERRKQRLVPRHQEPHDAETNVYVTNDTDHLVSDNT	#
Pc_GPCR_A81	MVGAAGLDTGLLGGVVIGEDTVEGEVELGSIPLLETPSGEQPQQSPRLLGYGGGYAGYGSGSSGYGTGYPPYGGGELVMMAGGTHVGVESLAQASVILVIGVAIIISNIIILATFITMPGPKDVIMYYLMSLGVSDLVAGVVVVPLSVYPALVQRWVYGDALCGLAGYLETTLWFAQLCTFMWISVDRYLAIRKPLRYETVQTKTRCQCWVVFTWITSMMLCCPPLLGFNSSSHWDDEAFVCWLDWGSMIAYAFTLIPMVLGPTLITLFYTYGYIFNTMRRLKTCVVGQDKEFITALTSNLANPDHAMSFVLVLAFWLSWGPCVGVRTYEYISGHHIDVRFLHFAVFWLGALNSCWKSIIYIAMSPKFRRGLKLFCLSLCCQRKARNAELIMDY	#
Pc_GPCR_A82	MSGKNHTADVDDEKDLSIMLPIWEMVVTGFSLTIIIIFTILSNVLVIVSVFTYRPLRKVQNFFIVSLAVADLMMAVFVMPFNVAYIIIGKWVVGKYLCEMYLTSITMCCTASIFNLCAIALDRYWAITDPVNYAXPPLLGWNDWPDDFTEESQCFLSQKADYVVYSAVGSFFCPLVLIVIIYIKIYKATKRRLRMRAQGTKLKKLDAIGKIKVVTLINSEGQGPEGRVSRSVTPFPTARQSEVETSITDIEESNQKPPATTGNLDEGVTPQTDGSVISKFIADRQRISLTQERRLVRTLTIIMGCFVGCWLPFLIMYVLLPFCPSCQDIDMRIYDFLQWLSYVNSAFNPVIYTIFNNDFRTAFLCTGKSIRRRFQAWCD	#
Pc_GPCR_A83	AVADLTVAIFVMPFNVVYITITKWIFGRNMCEMYLTCVIMCCTASILNLCAIALDRYWAITDPINYAQKRTLKRVMIMISLVWAISFVISFPPLLGWNDWPDEISEEMHCYLPQNAGYVIYSALGSFFCPLILMIIIYVKIYKATKRRLHERAQKSKLKKLKASRNLRAITLANPDENRSEQTLNRSVTPCLKSDIETTSTDVEHSGHYNAGATIGSVDGVDRQSDGSVITKFIANRQRISLTQERRLVRTLTIIMGSFVICWLPFLILYVILPFCSPCKYLNMKVFDFIQWLSYVNSAFNPVIYTVFNKDFRAAIHNIIMCRTC	#
Pc_GPCR_A84	MDSTSSTAESATDKVPDWAIVLTAVAAVIISILGFFGNLLTILALPYPTRLRNAATYLVVNLAVAEGIFCVTILPISAAHLFTLYMTSGKPLFDDRGCNVFVFLRYVNIQAELLSIAAIAVNRCVLIAIPKQYPRLFSGPKTAGLIAAIWLVSGLVMTVPLLEIYGKFTYNTSTDECDFDDSTQFGERPRKLFLVLGFLLPCIIIIVSYSYIFFKARQSSSKMQSNNSLLKNGASSSDPRLNKPRVGLRTRDIRIARTIGVIFLAFMICCTPVSIAHYFDSKMHMPTLLLLLHPLYWAQYCINIFIYVFMNNQYRDAYVNYISRWWPNFKEVSRKTLKWKEEATSDNSRRPSRAATPNTSSRFNVRKISKCSLAKITNVETPGTSNEPPGTPQLMPKGT…	#
Pc_GPCR_A85	MRVATAPAGGSPHSHTSHMSPWPPTAPPPEVGVGGQASYHQWWYEGANDSENRALLDEPMNSEHAALAGGNWTLAGGNWTLEGGNWTLLEENWTLVGGNWTAGSGAGHEGASLNMQVLFTALTAVILGVMILATIVGNVFVIAAILLERNLQSVANYLILSLAVADLLVAALVMPLGAVYEVSKEWTLGPELCDMWTASDVLCCTASILHLVAIALDRFWAVTNVDYIHQRSPRRVGGMIAVIWAVSFLISAAPMMGWKDPDWHERLRNKTCIISQDLGYQIFATITSFYLPLAVILVLYWRVYQAARKRIRRKIGTNAQSALCRGPVTISETTTFTRMSSQPSPEKTSNGSTLNGHPIDGSREDSTSGAAAAGAAASQVVPRHLRRREFESRKERKAA…	#
Pc_GPCR_A86	MALLDGLTLPGAGMTNDTYLIRPALFRSGEGVAAGGRYEMRMLGWNTPSEYMDYVHPYWKTFQAPNPFLHYMLAVLYIMFMFAALVGNGVVIWVFTSAKNLRTPSNMFIINLAILDFIMMLKTPVFIVNSFNEGPIWGKLGCDTFALMGSYSGVGGAVTNAAIAYDRYKTIAKPFEAKISRGTALMMVVGIWAYASPWALLPLFNIWGRFVPEGFLTTCTFDYMSEDASTRAFVGSIFVFAYIVPGSLVFYFYGQIFVHVRAHEQAMREQAKKMNVANLRSVGSHEDQEKSVEIRIAKVCMGLFFLFLISWTPYAVVALIAAFGDRSKLTPLVSMIPALTCKFVACVDPWVYAINHPRYRLELQKRMPWFCIHEEKPQDTISQSTCETEKA	#
Pc_GPCR_A87	MSPTLHPPPSPPSPPAGLVASGVPTGLKALAQTLPVLQVPDSKFEEEEESGEVQYRGGVVNGKEELATVASKNAVTSVITEVFNMCLEFDNCTTDLPEPVADNCTMNCTVEDPIHTQRNYWTLLLLLFPVFTVFGNILVLMSVYKERSLQTVTNYFIVSLAVADLLLASIVMPFAVYYLLMCGYWGLGPIVCDLYIAMDVVCSTSSIFNLVAISIDRYIAVTQPIKYAHSKNNKRIVFTIAIIWTVSVAIGSPLFFVNQWNVSKKKDVLTNECAFLNADFILYSSISSFYIPCIAMIYLYCRIFKALKERARKKKPKATEIKAGSVIENVAQTRMLAETTLGTEVNLPTAKAATLIEEDKNTNNTSNSQDEDEEDGDDVVGLGGEENCHIIKNPKPEEL…	#
Pc_GPCR_A88	MLVPRVDVGGGADGDDQEHQQGVASMLCNCHTETDSMTDTQLTVLCQANVTCTNLNVQPGATIVSPILLSLSGVTGQIWALYYLYTTTRPQHSRTVFFVLLSTLIWTDLIGKVLTTAPALVAYVHGRWVGGVPLCNFHGFSMMLISLVTHLLVSTMAVERFIGIRHGYFYNKNITTSRTKLLLLSIWLFSALFCALPLFGLGQYGLQYPGSWCFVNIHVSSNSPLHHRIYTNVFGVFTIVNLLIMVFCNIVVITTLLCLRLCRQRCSGSSFCAPHRTYKQRELEMQMVIVLLVITIVFIISWTPIDLRLFLNQIWPHKTREDHIQDMIAVRLTSINQIVDPWAYIICRKVFATRAWRWMRLSFMGSRLLARDSSSHPGGSHKKLSKTIKPPEKIQYKTP…	#
Pc_GPCR_A89	MLASVGVARPTPSLHQFLNISHAANLILEPSVAAHTPLAGVHGPMVGTDSGLVTVDPVNITELDGGGVKTGESSLHGLFTTALLVLVLLMIIVGTVVGNLLVCVAVCLVRKLRRPYNYLLVSLAVSDLCVALLVMPMALLHELLGEWQFGRLACDVWVSFDVLSCTASILNLCMISVDRYLAITRPLEYGVKRTPRRMVAYIAFVWLGAAFISVPPILILGNEHGDGSICEVCQNFWYQIYATFGSFYIPLTVMVTVYYKIFCAAKRIVNEERKAQAHLRLVEATEADARASSGSYTQLKPVSRYSVVEVNNGGVETRLAPDAPTLCSRGETGSLLGPESPHHLEVXVPPRLVVCSSSVSSAASADSTTGSRWSLCETNGKAHPPTSPRTPTQQPTHAH…	#
Pc_GPCR_A90	MVVGGGKEMGGAVDVATSVYASREAVSDAPGLEAALSANSTNISAACCGGAPGVDLDKFASRLMWYEDFIVGSFLVFVGVLSVLGNVSTVLMFRQRLRQLTPAEVLLLNLALMHLFLALCSYPAPMVSSFAHRWLFGDIGCEVYGFVCYLLGIATITSMAALAVVRYLKTCSLAYGRRLTSEHMKVVLVGVYMYSVFWAVLPLFSFVSDFEVEPFGTSCTLNWANPANSAQVYIVLVVTLVVTLPAAVMVWCYARILLLVRRNYRNKLTTLRNPFTSQRRSELQITLVSGLVCAGFLVAWLPYCLVSVVTGLMGHQAPVYVTLVPVLLAKSSCAYNPVIYVFVNARYRKEMLGILQKHLSPLMCCLRGQERHDEDDDEESSQEVKSVYMTRTYRESPIL…	#
Pc_GPCR_A91	MVAVGVEGVAAWAAGVALTLALVIIFLVSSILNTVFLVIFFRRPALRSISNRFIVSLTVCNLLASWLLLPLVVADTFLPVWESVSLCRAMDAVSELVASASVFATLLIAVDRFCAITDPLHYHMLVTRLKSVAMIAVGWLAATLIAVAAAFGDLSGRAWNVCGAATPKVMPKTEGPWTYRSCFVLANMVVSFVVPMVLLTWIYVRIYHAAHQNSERTRRNSLCGSSLDAVAPSRAPSRTPSTRSTSSQIVTNLRYRISNASLFLHKEESRAAKISVVVIVLFFACWLPYYAAALLHTTLFQVWMPGVVQSVVMVLALTNSVVSPYVYLYRSRRIQREVRRLLGLPLSSAKSSAGSSRRRPPSRLTLEMIPPSPTMPDANFNSALNPYLVMCSGQMGSRR…	#
Pc_GPCR_A92	MAILKLNANETLPVFVESDLNISGLEEETRYLDDDDWNFDIEMPIWEIVMTVVSLTVIIIFTVVGNVLVILSVFTYRPLRIVQNFFIVSLAVADLTVAVFVLPFNVAYSIIGKWIFGMYLCEMWLTCDIMCCTASILNLCAIALDRYWAITDPINYAQKRTLKRVLIMITLVWTISVIICLPPLFGWNDWPEKFTKETPCILTQERGFVIYSSSGSFYCPLLIMTLVYIKIFTATRRRLRERAKASRLNQIPNTGKTRVPREEDSAVSENGQNGYNDSCKKKLVQKKRRKKRKSVTAQTTATTTTTSLIPPVIAESSVTENDISNPRDECSPVEEKKGAADVVIKVNPKSGSQIYQFIEEKQKISLSKERRAARTLGIIMGSFVVCWLPFFLMYVILPF…	#
Pc_GPCR_A93	VCTNNNNSIMDQSSELLLITQEFSNDTDCQVEMGNLDSFVNITEIPTNFSWIFNISSSLDEEILKKFQRNRRVNDAAYYALIVVYSLLIILGSTGNSLVVVAVIRKPAMRTARNVFIINLAISDLLLCLVTMPLTLVELLSLYWPLGNHPFLCKLVGTLQATSIFVSTISITAIALDRYQVIVYPTKESLKKVGAVLMLLLIWVISFILALPNFIWRTLKHHDINLPNLCSINFCFEEWPTVHGRGYYSLFVILVQYCLPISTVSVSYAMICRKLKYRIKNSAVRSSKKGERDNKRMKKTNTLLIAISLIFCVSWLPLNLYNLVVDFVNPFGDDMETILVVYAVCHMMGMSSACSNPLVYGWLNDNFRKEFLEIFSVVLPCWSTTPASRGRPGQKRQRP…	#
Pc_GPCR_A94	TTTHPSTNHLHPAINKHQTSPKPCPSTYTMYSQDVNTTARTTPTEYYYYSNPNHYYDTLDDNTTTCPPNGTEMSDLCVEYEVPTFRHSLSVTILYCVAYVFVSVMGVIGNSFVVAVVMRAPRMRTVTNVFIANLAVADLLVNIIVMPTTLIGHLLNAWVLGLFVCKAMSYLQGVSVSASINTLVAISVDRALAICYPMRCQITSRTCRSIIVVIWAFSLTITLPWAIFFKLEPIPDTDLHVCTDKWPDPHSGNMYFVLANMVMCYLLPLTVISVCYILIWCKVWRRKLPGEQQDVGVAMMIHRSKIKVIKMLLVVVILFALSWLPLYAIFARLKLGVVLTEMETQVIHVLAPIAQWLGASNSCINPILYAFFNDKFRSGFKAILVSRSCCSPLRLDNNC…	#
Pc_GPCR_A95	MAWATQESGGLVVTSSLPLISPTTSVTIPDLDTVLENSSYTDNWQNCTEPLGHVDFTDIGMLSSLTILVLVNALVVAGNCLVILAVFLSSKLRTVTNLFIVSLAVADLLLGMAVLPFSVTVEVFDTWLFGELWCSVWLAVDVWMSTASILNLCAISLDRYVAVTRPVSYPSLMTSSRAKLLIASVWITSFAICFPPLVGWNDRHKNLVSASSAASDTGLDDAVSCHLSCELTNDTGYVVYSALGSFFIPMLVMLFFYWKIYCAAAETTRAINQGFRTTKSKRILGSRFQEERLTLRIHRGRNSVQEHRSSSEDRRHNGQSNNHHRKNSQKGKVSSIKMKNLRPQLIMKSSISLPPDMKYDGNNFALSERCDLCNAQCSRDHTNVDLLSVSRNDTSKTDS…	#
Pc_GPCR_A96	MPDLTLCRDLRLLDLSNNNISSLPEGAFGSLSYLQDLLLQGNRIASIHNNTFSGLERLQVLQLEDNLISGINQDAFLPLLSLEDINLGNNCFPELPARGLEHVVSVKVHNNRHLRVFPGPESFPMVRSLTLSYAYHCCPFLRLGDMTEAPPIGEEVVFPPGLDPTIWNVTNVWPEMGLSTNFAAIWANLAADFPPAGPDQAGGTSQDPGDATAATHTLPPLPRHHVICNPEPGPFMPCEDLFDWWTLRCGVWIVFLLALLGNGTVVVVLTFARAKMDVPRFLVANLAFADFFMGLYLGFLAVVDASTLGEFRMYAIPWQTSAGCQVAGFLGVMSCELSVYTLTVITMERNYAITHAMHLNKRLSLRHAAYIMVLGWLFACTMALLPLIGVSDYRKFAVC…	#
Pc_GPCR_A97	MADFEEFEVSENIGNSEYEAFQKLGIIISVVISSSAVVGVLANAYVVWLQRSRAVFSVSSVYLLNRCLADLLFLLPAPASATQHSLMNWVFGDAICKLTMAQLYVCSYASYAFMIALSVDFMCVVTQHVDDDRSVLMKILVTVIWATAIALALSFLILFGAQQFGHSPVTHCVLKFPNFWLTIFDIISVASITATMVTSWVMVFIAATPSSAHEVPQENGTKARTAWRLLVALTITFTTLHLPYAIIQTLHFCMIVHGPTMLKPQVIINSLVFVNAAVNPLVYLAVMRHSGQDSHQHTDSIPITLQGTEEDRDF	#
Pc_GPCR_A98	MTTHIIPGNDTHASSSPQDISVVVTAALLAVLGVVFVLGTVVNSLVFLVFYRRPSLRSLSNRFVLSLTSSNLVSTVMVVPLHALRLGGLIPLLTPATTEGADGGQYVSRGAEEFWWCQVSKALMALAVEAAIFSVLLIAVDRYCAVTSPLHYSMTITRGRSVRLIVGVWALALLYALPQLLAHTPAHLRPASRLSSCPDGQDVVPAVPVKFGLYYAVLLALCGFLVPLLVLCWIYVRMYRAARRNSARTRRHSVCHNPAEIIIPDCPSTPDSGNHNSVRCKARTHRRRTSNISFSSLFFREEGRAVKTAVIVIASFVTSWMPYFIFKIFEAGGWSRDIPYVDEAVTYLALSSSCTSPFIYVYRNDTASKEVLKIICWWRPPSPGSPSFTRSSLNPKMGN…	#
Pc_GPCR_A99	AEDRNPSAATSSELAEDRTSSENPKASCALAMLSTPTTEVPGIMEPTAQSLMAPTCSNMTCSGGINCTENNPGATILSPILLSMTGVTGQVWALCYLYGSSARRHNARTVFYVFLCTLIWTDFLGKMLTTPLAIISYAVGRWVGGKAMCDYHGFTMVLFSLLTHFTVSTMAIERFLGICQGYFYSRNVTPSRCRYLMICIWGSCMVFSLLPLFDVGELYLQYPGTWCFANIHLCPDSTPLRHRLYTIALGVINITNLLIIVSCNVVVVGTLLRMRLSRQLPARLCQPHRSRKHSDHELQMVVLLVVITCVFVTSWAPLDIIIVSNQLWKPHLNTKDHIHELIAVRLASINQIVDPWVYIICRVVFRSRVWKCCRLALVGRGWSKRFGERNSASFNFASF…	#
Pc_GPCR_A100	MDSLDMTRLDFYSNSQQVTNCSLTCPRNTTIENEMWWESVTTAVVTKESVVMTVACVVGLVANTLVVCVLAASKNELSLAARYIVNRAAADILFLVTVPYDSRAHLHNSWVFGSLLCKLRSALVLIGPVMSSVFLVALSGSWYVDTCMAGVSAKLRSTLVNVVSTVSWFTILLFSIPTFLQSEVFKEVLQERFHCVSLPLSEDALLSQLLRFLIIILVFVAPLVMCWVLMSLVIPAHTSRPCTPPEHSTSHMTTDESVRHYRLLLSLLVTFTACQLPYWLVYLVNEFIRGVKLGEAVMLAFSATLCLPSVNAALNPLLCIYYLQDLRRCETKAKTTQEQPQLIALVAL	#
Pc_GPCR_A101	MFLGAGVMGEAVELSTNETWVAEGVANVSVGAAAGTESGSEWADLTVGLVKGVCMAVIIVCAVLGNLLVVVSVVRHRRLRILTNYFVVSLAIADILVAIMAMPFNASVEITGRWLFSYRMCDLWNSFDVYASTVSILHLCCISIDRYYAIVRPLEYPMVMTEKRVMVMLCHVWVAPIVISFLPIFMGWYTTNEHLENRANNPSLCIFEVNTSYAVVSSSISFWMPCSVMIYMYYRIYLEAARQERMLHRHTRLSSASQAPHAALVVSNNSSHTTVTTAFVGSNGVGSDAGLGSGGSGRRLMNHRPSSDTQEATPTKERNLIKLKREHKAARTLGIIMGAFIVCWLPFFTWYVTITLCGKACPCPDIIVSILFWIGYFNSMLNPAIYAYFNRDFREAFRR…	#
Pc_GPCR_A102	RMQARLRVAGEGRGGGGGTLEVLFGTAVSLVLDPDADPLNHSLLNTTTVYPSNTSQVRGKDIMPHVHLPYQVLITFFYIFGILGNIAALYIITKNETHRYKKQTFMLRCLAGNDLVALLGSFVQMYVTLYLPNANAKWLCASRVVFRAFGLGSGCVALVMAVERWLALTHPFTYQRHVTHAVIRRAILGLWTFNLVVVCAPFAGFGLWYDESFPTPCVRYRLATTPLDRAYAYLVFAYGMLMCTVIVCCNLAVIRVLCRMRERLMPRRHSRASCRSSSSTSGDPSMNHATTEELSFARLMAVLSIFFVVCWVPQLMTIIVAQMVGTNPLYKQVYRVADLFIALNFTLDPYMYVLFRRQQRYSNRHLRKLMSFLCPHRLQESPRRCLIPGSIRSSSHTSH…	#
Pc_GPCR_A103	MVSTTLLNAGTNLTRDDGSARGTQTFMGDLSAEADPFIGIHDFVYSSLLPPKSFLTLQTSTQLPEVDSSSSLPTPGEAWVVGVGVHPAWVGVLVLVIKGVVMAAVIIASVLGNLLVIVSVARYHKLRVITNYFVVSMALADMLVALMAMVFNASVQLTNTWLFGPIMCDLWNSMDVYFSTVSILHLCCISIDRYTAIVQPLDYPLRMTGNTVTLMLAVAWVSPVFISVLPIFLGWYTTQEQLELMATTPGLCDFKVNLAYALVSSSMSFWIPGIIMLVMYFRIYREADRQEMMVFRSTVAALLLNKHLHINGMTRGSVKITDDAPSGGPLTGVAGHVKPPPPPSPPGAPPPTPGAPPGAAPGIHSNGVSAFEPPPRSVPEACLDQSVGTRVDLAHSDDS…	#
Pc_GPCR_A104	MDGLTVNLTAEVEDSSGFLEYGGIYDQGLEVFDTNGSLALTNDTNNGTYWVYPWGGSMYPSGYSTLEIVVITVIITVAMIVVVVGNMLVIIAIATEKALKNITNWFIASLAVSDFLLGLVIMPFSLANLLMGYWMFGDLWCELHAAIDVLLSTASINNICLISLDRYWSITHAVAYLKKRTPERAAIMIVAVWLFSGLVSIPPLLGWKEVRAPEEFPKCTVSDDLGYVIYSALGSFYIPSCIMIFVYIRIYYAAKARARRGVPKKKPTPSGATRQPMNKPAKKHHSNKMPGNPPNTSTTSFSKPPTPTPALTADDSRNGSNERTGLLNKKVLICDVRVHEEMPSSRCVTPTENPEDTPLRTVSEQVDADHRNHNTKSENGLYIGPLGSDNPDLTIGLPT…	#
Pc_GPCR_A105	MMNGTVEESPDTTVPEAWIVAAQGWAWTVSCVGGVGNLVTISTIAHQLYLGRLWRRHYQCGHRAGRPVVALEGDTLLLLHLSFCDFLYCAVNLPLTAITYNYAIGLSDTVPSKSFCTGAALFRYINALAEWTTLGLLTVQRCVDLGRSRGARFFRPRPTISFIVAIWLGSVLLQMDAIVQGHFSYDRTTYKCDMTQATAQVYFYCLQSLLPCLLMLTGCCSIIVQVRRNTGKLLDAGMPQELVASRCRNMVRSTALLLALLLLFLVCVIPICVYNVRTLITGDVSVPLNVAIYMLYWVQYGVNFLVYAAVNSKFRTAYKQFFQFARDKVSPSRARNDPCKLQMSHLLLTVSHLHTVTIMALPRHTTLRKKASESPQQLLLLLLLLHQPAPCPGSRSQRH…	#
Pc_GPCR_A106	MVSGVGGEAAALLVITILAILGNALLVITLLRRRLLHHPSNRLVLSLTASNLVLAVVVLPGMVACLLVGPCTTPPPHHPPLLVGSGTPTAPHHPSPTTSHTTLTIQSHTSPTTSHTTFTIQSHTTPQPSHTPQYLPNTHVPNIRQQKCKNDYKNNTQKNPNESERLEGSGDPALMEGNEGSWEGQEDDGSRRRMHPLQGQHEEDIMGGQWWAASDTLCQGAAFLANLVTSASAITVAVIALDRYLAIVRPMVYGLMVTGSRCVVLLAWCWVQALITALPPLLGWSRYKNCGAEGRCGVAWAVSPSYTAVWVLSVFLVPVIIMLVCYHFILQVARNKCRRISVGKVLGATSSPVVPDPSSVGLDGPCLPDISEPSLENVSGVPLASGLGVVENRLSVPLR…	#
Pc_GPCR_A107	MDLLTWSASVLNLTHQGVTQVPEPDSFILPDNVTEPLSNSTSWVTGLPPLDIFYITSEILVAIISIIGNALTIAVFTVDQKLHRLTNYYIVSLALADLLVGLVGIPFAILTSVGLPRPLWACLLMLSTLLTLCVISVFCLVAVSVDRYWAILHPISYIRILNVKITKRIILACWVSGTLVGLMPMMGWHEEYDDHCIFTQVMSYSYLIFLAFNTIFVPGPIMIICYARIYNVILKQKKSKSAVSEQKASSREVKAAKSMSIIVLFFMVSWLPINIINCIQAICRNCPVPMLLLYFSIILSHANSALNPFLYAYSMQDFNKSLK	#
Pc_GPCR_A108	MTTNITADQEPPDISVAQKVIIGIVLSFVIFLSIFGNVLVCVAVYTDRNLRKIGNLFVVSLAIADLFVACVVMTFALVNDLLGYWPFGNDYCNIWIAFDVMCSTASIVNLCAISLDRYIHIKDPLRYGRWMTKRIVTSSIAAIWVLSALVSFLPIMLGLHLPESQDDKHKAHEEQQCALELSRIYAVVSSFISFFLPCCVMLAIYSRLYLYAKRHVESIKALVRPVTLGALEGDTSRPKKVTAPCHVSESKAATTVGIIVGTFLTCWVPFFCVNIAAAFCHGCIPDVVFKTLTWFGYTNSSFNPIIYSIFNQEFRDAFRRILTSRCRPCPSCCFQACCCFQACCCCGFDPNGFSSSPTSCCCTCCPVEKSRPVRPNSASARSSGPLFMEVPRHHLNGSP…	#
Pc_GPCR_A109	MSGTNYTADEGAEDLTKSVATWEVVLTVVTLGIIIIFIIVGNIFAIAAVFTYRPLRKVQNYFIVSLAVADLTVAVFVLPFNIAKSLIGKWIFGKSMCQMWLTCDIMCCTASILNLCAIALDRYWAITDPINYAQKRTLNRVMIMISLVWAISFIISFPPLLGWNDWPDVFTEDTPCLLSKKIGFILYSSFLSFYFPLVLMAVLYVKIYQATKRRLRERAKAALLKKVIAGKNSRIDTLKNSECIGPGHMSSRSVTPCSTDWQSDPELSFSDHDKSGQNRDDKTTGISDTCVNRQSNGSVISKFIANKQRISLTQERRLVRTLTIIMGCFVVCWLPFFLMYVILPLCPSCPILHVKVYGFIEWLGYVNSGLNPVIYTVFNKDFQKAFFNIVKTLTRNG	#
Pc_GPCR_A110	MALVTMVVSALILTQPGVXTGAPENSTGALENSTGGPHNQTNSLDAELPELDMFYTISEILVAIIAVIGNALTITVFAVDRKLRRLTNYYIVSLALADLLVGVLGIPFAILTAIGLPQPRWACLLMLSTLLMLCTISIFCLVAVSVDRYWAILHPLRYSRVMTAKIARRIILACWASGTLVGLLPTMGWHEHDDHGLCLFRKVMDYDYLVFLYFCTIVGPGILMAVFYTHIYTVVLKQLRQIAAQEPQADGASLGTQSSQRQRSSFFRSASRGQVSESSSTRYDQRRCSTATNLGQQ	#
Pc_GPCR_A111	MDSPSNTLTDIDTTPFKTLDDLAHNTTSSKFRSSHGVFPKYLPPPADINFVPEAKKHNGGHLKSLAFNITVDYTNTLDVSRVVTLTSSSSSDINAAQTLDLGTSWNITQVEFEFNLTQGKEEAPGWRSSESWGPGAEGGAEEWSPGLLAMTGLALYTLALCTAVGNALVIHAIRTEKRLQTVSNLFIMSLAAADLTVGVIVMPVSAAYAMMGEWRLGLVVCQFWLAADYTASTASIFNLVILSLDRYWSITAPLRYLRRRTRRRAWVMIGASWTAATAWLGPVLAWHHLALGGVRHHPPHVCETEFSSSAAFKAVTAALNFYLPTALMLYLYCRIFREVQSRQVLGRVPFTSPDMLTDSCSEADKLPRPPHQHCNTDTSQHDLPVITASNECSQFHSLT…	#
Pc_GPCR_A112	MSVEYIVYDESVSAISLAMKTSDTFTRVSDVYINDSFEENGTFKGAPRDIASDGDEGSASPCIHPSXXXHPSLVPPAWRAVIRDEELLCVVNPHWLQFDPPSHLSHTVLASVYSVLMAIGFFGNGLVIYLYFSCRALRTPSNIFIVNLAISDFLMVGLVSACVYNSFQEGPAIGKIGCDVYGFTGGVTGTTSIMTLAAISFDRYLVISFPLDPLKKLSSRQVLSIILLTWVYSGIFSIMPLMGIKGITYSPEGFLTTCSFDYLSEVMRARVYIFLFFVAAWVFPLYIITFSYLSIVSTVAQQERQYASYQGSFANSFRHRSIKRKKNTEVQLAKMACVIIGMWVAAWTPYSVVALLGICSQRHLITPLVSMVPALFCKTAACLDPYIYALSHPRFKNEL…	#
Pc_GPCR_A113	VPATMSTTESQKSSLVRKSVLLCDHPPQTYSSNFQGQAEVVCGRHKKFHIQFSHTILMCKNIYQSFRGIKAEPHYVIIYDSQYEYYLAVYDDETFVQICLPLFRTFDICEEMNFLTVCREARVGFLHSHHCLKPSEGADISGEFLASFILLNDTQCFQEFCKGTLTVIDSEVKGVHYRLFNTLTSSTASLCSYQAESLHFFGNRHNKTLYLIVNNHWPCCYDMYIVAWVGDPLVHRLNAAWSYLPASCQIGEVLLITWVAIIGASGLVGNLVVVVVMWSGGHHRQESSMMRTSLALANLICTLLVVFPSLCNHLVPFFYPTEFIEVLHPDEILDFHHREDVVPSTENPIRRIDNYADYTSGFFLFQSLMYCVSSTVSVLTIFLLSLERFVLTGRPLLYR…	#
Pc_GPCR_A114	MSTTTPTTQGALLPTFPPGDASTPTVPPPGANLTSASESGGGQELPHNLTMIVVMTVIYILITITGVLGNVATCIVIVRNRIMHTATNYYLFSMAVSDLLLLALGMPDEFYLLWWGEPYIFGSVFCFIRGFTAEISTNASILTIAAFTVERYIGICHPLRSHTMSQLGRVIRSIAIIWIVATVCAVPIAMQYGIVYQKTPDGQDIPNTSGCYLKKRIWVFFEVSTVLFFVAPMLLITVLYVCIAVQLKKSSRLARSVPSIGCHNCASTNDGSRNKAVIKMLVAVVIAFFVCFAPHQAQRLMALHADPTNPVAVQLFNVLFNISGVSYYISTCVNPILYHIMSNRFREALQATLESCYGGRGGSSGGLQDTEATFDNFKNGLSNLSLHGASRHSRTLSMQ…	#
Pc_GPCR_A115	RSHTHTNTHTHINTHTHTHTHTHKHTHTHINTHTHKHTHTHTPTKSSQAICTMGRENTTSDDWNYTLPNLLEYLDGLLDSGSGQGRPILQDPSKTTDTPATTLWATVGNTPPTTPAPINKPIFPLNFTLRTTMESLLKTPPANVTVMESLTGTVLNAEAGMSTMGMLSPSAPPDLFLSSNDSLVTLDDSFWLGVNDSMNGSRVFGNDTTEGPLVDTVGMVITSVILGIMILTTVIGNVFVIAAILLERNLQQVANFLIVSLAVADLMVACLVMPLGAVYEISKEWILGPELCDMWTSSDVLCCTASILHLVAIALDRYWAVTQVDYIHSRNGTRIGIMILMVWLTAVVVSIAPLFGWKDPDFLVRVNEQKKCLVSQDLAYQVFATMATFYVPLTAILIL…	#
Pc_GPCR_A116	MIPAINANRSAIWEKHVHSLFGLRDTDFTQEGQDVSLDDTPFILQGPSHKGKPDDGWKQAAHTPLPYWNKGQPIGQQATTDKTYVLTPRAGANGRWLMKKWPHAGTAGVGTSEGDDAHHSNEGRAGNMNHYLGSGKETSQNAAGKLGISFAVDTSGSSESQWWFKTSNTTGPLLLDARNNATDLTNDTAWNWSGYDPPFTLNASLTCRNVSLEGSECGVEAAAPLIVTPESLALCLLLLFFAVSTIFGNGLVIVAVARERYLHTVTNYFIMSLAVADCLVGALVMPFSALYDSFDYWPFGPDFCDVWRSFDVLASTASILNLCVISLDRYWAITDPFSYPGRMSPRRACMLIALVWVCSALISFPAIAWWRAVSEPHPAGACPFTGDLSYLVFSSTISF…	#
Pc_GPCR_A117	MPTPPRPSPYRNTLPYLLLLLASCLLVPPAGAWHTITAANSTPTTGIPATSLMSSTLVAMTTTLAPLHVPAANSTRTPSITTTAIVTTHIHVPREPCLPAKPVADVPFEEVSVIKESREFANTDYNQTTLADDSLDKFDANDTYLREEFNVTGWSRTDVGLTVLKAIVMCTIILVSVLGNVLVIVSVALHRRLHSTANYLLVSLATADMLVALCAMTFNASVELSGGRWMFGRVMCDLWNSFDVYFSTVSIMHLCCISVDRYYAIVRPLEYPLTITRRILTIMLAHCWLAPTIISFLPILLGWYTTSDHLRSRDAQPHVCAFVVNAVFALVSSAVSFWVPCTVMVVMYYRIFQEARKQERAMLSRASSANSAAYASSIRRNAALHQQQSTESSTVARQQ…	#
Pc_GPCR_A118	MTDSDKENGGMQVSDLFIENVFNEVTIEVPRRPIMMGICKSVNSSIIFHTKDYCDGRMSLALMIAMLVLGFFTVLVNLGVIIRTVKILRHGHDNKPSFYFIGNLALSDLAIGLFVIIAFLLHITQKSDLWRQTNCMLQIGVAVTACQETIFTIMLIAVDKYLYICHGLKYTFLVTTQRVYIALALSWFLSILIGSLPALGMHVTWEEACNRCVFAQVVSTKFTIIFFVTSVAGPYAVVVSLYTMLLVLALKMHKARYGGSYTGDEKARSSNFRLSIMSKKSKSSKSSKSSKSSKSSKSSRSTSISSIPKVSDIKANRRRTRKKEKAEYKATLPGISEKDAADQLISYRSRDPEQRPPSQEDEVTGKFIQGHVSGEEQVKQDAEIPEDRFQTGSLREVSS…	#
Pc_GPCR_A119	MAHNLTDGVNTTGTTNIHILLYLYPFFSAVTFAECVLAGYITALSHDLRERLSSWFLSSLIVSIGIFSSLSFVYAIVLIAHPDVHHSSPAGCQVKLVQRYLSTVSCFTLTCLALDRYVAICWPLRYYNILTIRRCRLLCVACWMLPLVLLVLPCASVLSTLCNPGNDKEFLIAYSVAYVFGALTTFVFYILVALEFRLKSRVQPHDSNADMTEAMVRHKTAKSALQVFMFYILLSLPHALLPLMFRFLRKENTGPWLVVVGHLGHLVHRLHLLLFLPMYALANVSFFTSLKAIGQHLWRTVACGSSGQRQRQGPPKENSFALETTVGEF	#
Pc_GPCR_A120	RPEVLGPGYHKQLRQGILGVMFVVALVGNLKVMWTLRQKWAKRGRXXSLSLSLPGQLMWEVLDMHWYLSNVACKLFKVASTFAITSSNYMLVAIAIDRHEAVVRPLNPFISAKNLVLAAWAVSLLPSLPNLFVFLRHVTPEGGVYCVSKFYTKELDNNFRKVYLMVVLVLVFISSQVLLVILYLRIYFTIWRQSSYFKSGQRGNSESRRSNSLLPKAKTKTLNMTIVIVLAFFITNTPYVIQELLMTFGDMHQINPNVLALCGIISASNSCLNPFIYLFFCPKGEGRTLESYRVTFTRRWNTLNSRMASSPAAAQAYPTSGLSSKGNR	#
Pc_GPCR_A121	SPEPPACLALTRASYQQPRWLLTSLGLCDLMKGVVVVPGSVYPTLYHCWPYPPLLCAGQALLLPLLHHQAALTLSLLALDRYCCLLYPAKYNTHVSRPICVVAMVGSWLACAGLHAAVYLPTPHFYFNHVSSHTCEPYHTLNAKTILLACVVYFPTTMVTMYCYGTVFHMARATSLQRLVCATVSTPEILGGALVEKAMLEEREERLRNCRVMAVVSLSFIITITPWTLRQIIAACTNSRIPGILDYGVWVVSVGGGVVVIFILWLLSASFRRATEETLHNRVCCGNVYYEESEEVCLGQVSQHGGAPHLPYPHHNTVTHAGNCPAATPRSAPHSCNATPRHLPNGRLPVAALNSASCDLEAVGEKYWGEILERTVSSSSLQNLQRIYRNGSSAYPDLR…	#
Pc_GPCR_A122	QATEVVLIMVVACVAVLGVVGNVVVVVVMVSSEHIGQESSMLRTTLAVTDLLLGIFVVMPSFFAHISPFITETSYSDLKYLNYFIRSTHVKKRDLSDFTITNLLTYSEGYPLFQSLLKKTCLTVSLLIIFLLSVERFLAISRPLRYRDYITPGRIKAAIVFCWVMSLLDALILSYDKDGRIISQWSTFNKLPIIGLTDYPDTLLYAFLSNLHIVLLIGTVIATVALSLLAIRSFLIKKAREEAEWRHYGLTSTELYDNDNRRIVITMILMIIFYIISLSPIGIQFILYSWNNRPYQTFLFEYLASWMFLASTAWNPWVFNIRSTQFVSDMAEFLRRVLPARVGERLRPYITHSGHKWDNSELTPRRMKMLRELGISET	#
Pc_GPCR_A123	MAAETFNVSLMEAYKGGVTFGYPEGFTLMELMPEDVKPLIHIHWSKFPPVNPMWYYLLASICIILGILSFLGNGLVIYLFSCTRSLRSPANMFVVNLAFSDFMMMFSQFPMYVLNCFDGGYWTLGALACQLHAFTGSIFGLTSLLTLAAIGYDRYCVIVRAFKGNHMSSLKAFIIILLCWTYAIVVSIWPFFGWGAYIPEGILISCSFDYLTQDWSTKSFGLFLFVMCYCIPLTVITYVYFQIVVAIRHHEEALREQARKMQVDHLRSNVDARKQSAEVRIAKVAVANVFLWVITWTPYAYICMMGMFGDQSKLTPLVSALPGLICKTASVYNPIMFAISHPRFRLALQELMPWFCIHEPKDTESCYSKATDEESLPEKQ	#
Pc_GPCR_A124	VLYLVFRRMVKVRLRRKILLVLLTAVITLEFFVVRTLDGVTWWGHPGDLTRSPFDTPGATVISYSNASIAEPDSKTSFFSSLVALPELHENFRDSKYSGSAKTRSSGNGRTLNEPSSWEPGHPESYETITAFDFRRPEGQNVEQPERRGIFIRQRKSISNGLKKQINATGFQDLSWSSQTSTVSIFTEEVTPSSSSLDPTDTSTSSAEIYDTDYYYNYEDNTITIEIIPGMKQISFTKVLFLCEYIFSAVYGRYSNFTDTLIPYGNMSLAIVSNQRFFNVCVPFYQQLYGSECVEMNQITVCYPEEIAFLHATSCRRPSSEDKYFEQLRATMLLAKDDVCHQAVCNGTLRVVERSTEGITILLISPYATRGNNGSCYKYVQILLEESLAGKGAYVTSNR…	#
Pc_GPCR_A125	MDSKHRKHIIYIILSIIAMIECVITLLINVTDRTLKAKPSTAFANSLTASIWLLSAISLVSNVIFETASNMIESVWPCIALAICVRYLHIVTCFNFTSLAFDRYLAICQPLHYSRLLTRARCHLLCLACWVAPCLFLILPCGSELPTLCSKGRSISLTFLVAYTVIYTLVTLATIVLYSLVALEFRRESLGHAQDKERTERLLRKRTAASALKVLMLYICLGLPHTVYPLLMKLLKQDKKVEDLLNEIFYYINRIQLLFFLPVYAWANTSFHHALNARARRLVMWLAALLADLCCDRRRNRIQSEESTQTESM	#
Pc_GPCR_A126	VLMATGSKCRRLRSGALGLALLLLWCLQLVGEEDASTLGRARPNLKETRDDVSWEGTNTNGHISTNTREYDSWDGAKANGHTTTTQSPPEMFTQNRSFSTQPSYDKLDFSKLGYHLTDKMLLCDHPPATFSPSFLGHSDAHCVGKQSSFVFTNTLGVCFSMYSIMYNTSVVEYDQYEVSIDNQTYVLFNDDDFISLCLPMFLRFNECTNETFFTQCQDLNKSVAFFHSQQCPRSLVMHYNMWFLVLFNYIMGITECISNICNGYYTLIDGHADELSFLMTNINKVLDGAFCGDPADLTQLLEWNEEYYITYNIHWPCCYPGYTVAWNGSPEEHGVNGEWSYLPLSCQAGEVVLMVVVACVGVSGVVGNLVVVVVMVNGPHRGQESSMLRTSLAFADLFV…	#
Pc_GPCR_A127	MRAWPGRPLLLLSTHLLLLLLPSRVFTSPAVLHPLLWDGTCEVGWFECGHNSTLCVEQRFFCNGVRDCPGGHDELNCVPSSGDSSAAKAILNKKKLLHEEIHSCSLTRVPAFCMCRIETLLHCKAANLTSVPQDLDTNVTGLLLGNNSIVLTPDSFTRYPSLTLLHLENNGLRSIPRGVFKPLTNLAKLFLAKNHLGRSDGLRPTLEELGALPSLHHLDLSYDSLTQFDLLLDLAPGLKALFLNFNRVTLRGREVSPNAHSLKDLFLEHNLVEELTKDSLRGFTGLEALYLRHNKIRVIHPGAFLELHSLLDLELHNNRIQSIHPETFEGLTALVNLGLKGNPLVVVASDTFRTLPKLDSLGLADMELSVEQLLNVSRDLAHNAVTHAHFKRFRYCGYF…	#
Pc_GPCR_A128	MAEEGTKLFPYYRVVFNSSDYHDAYDELQRLSDEVLTRLASSTTTDADDPLPPHHHNSPTTLQEVSTSPLSLVYNLTSGLDLGLNWSTQPLVPCVGVDSSNCTNVFDLDSLSLDLLNGTTVSGSTFGVDFNGSLDALGDGYDALNGSNFTTPGADLHSIVPAIDRYSIYEVILIAVVAGFLSIATLLGNLMVMISFKIDKQLQTISNYFLFSLAVADITIGLVSMPLFTLYTLMGYWPLGPIVCDTWLALDYLASNASVLNLLIISFDRYFSVTRPLTYRAKRTTRRAAVMIGSAWIISLILWPPWIYSWPYIEGYRSVPAGECYIQFIETNEYVTFGTAIAAFYLPVTVMCGLYWRIWRETEKRQKDLTNLQAGKKDPSKRSNSSEAEEVVEPEDWRR…	#
Pc_GPCR_A129	CVCVCVSYYEHVFAVCVCVHIFVCMCICACMCGLRILVDSGPVNIVLSFIPLLVGVPGAREVWTAAVIQRVVTLAVLMVLSLAGNLLVIVLLTCSRVRSASSRVNVFIINLAIGDLAVCVITMTGEILFEVFGEWVLGAAACKIIIYSEIVTLSSTTFLLMVMSWDRYQAICRPLDFASSARRARRLIGCSWLAAFVMAVPHLFIFVQVQ	#
Pc_GPCR_A130	KCLPVADEFSSCEDLMSNLVLRVCIWILGFVALLGNSFVIIWRSVYSSGNKMHSFLIVNLGVGDLLMGVYLLIVAAVDLQYRGVYAAYELSWRTSSLCQLAGFISTFSSELSVFTLTVITVDRLIVIKFPFGVRRKEGSVIRMVMAGVWLVVGLLAALPLTRLQYFSNFYGRSGVCLALHITNEKPSGWEYAVVVFLVVNLVSFGVMAVSYVLMYVAARDTHSAARTDTDARNGHGAMAKRMSLIVATDAACWLPIIFLGIASLCGVTIPPRVF	#
Pc_GPCR_A131	SDLRPRSSLSRPLRPTLYLYGKELGVFQEVERVASHALPAQGDTCFSSVVLSWSGLLLMAHYPAPSSLVSWVVGAVLLIPLFAHPGTQGLELQPSSEPATPDALCWEQIQQEYYSEKSNSSGGPFIFSECAQCCDRIILKAKQLDWIRLSTCGSKTLTCFLRFPDISDRLTQDIFWLTSSGDDVLLYMGNSSQVVVNWDYLTGGQKLLEIVFLFLGVVVLMTTCAGNTLVLATMLSSPDRSDPWWIVRTSLAIADLLCGVFVMGLALHNCQCLMTNHLRFSELEHSLGDLGFHDGLFNPLFVRRGYSSFCGIVFAVTSVMSMQCLGWLALERFMLCKYPLENKILTSARVKLAVLIMWIISLVFPLIIVSTGELPWCSFFDPVTKLTFVVPKDTRFRAS…	#
Pc_GPCR_A132	MAAANVTHWYQGPTTLRFLNTSWIFDDDYDFDSYPDDPADDTYVNTSVAVNASSYLPGRERAGDSWADVSTNALVEAVVKSVVLATIVVLTIGGNVLVLLAVFMSRNLRSSTHYLIVNLAVADLLLGTTVLPFSATLEVSGKWYFGEVFCGVWATADVLCCTASIWSLCVISLDRYIGVTRPLAYSTIMTERRMCVLIAAVWALATVISIGPAFGWKTPPDPDPTVCTVNQELGYVLFSVTGSFSLPSLCILAVYWRIYRAAIQQSQFLERGVKT	#
Pc_GPCR_A133	TPTSLTCRGSRGRWCVCGVAARVVTTVPVLQGWWSGWEGVTLATLQVGVFVVGLLGNVTVVASVWRRGTGKQHQQQPAAHRHALLLSLALADLLVTLLCLPAAATSLLRFPWAAPWVLCPLLSAAQSTAHAASTLSLTLLALDRYLTVRWPKLAPRVSAVTVQLLVALWLVAAVVALPRGLTATLLAPGPECQEAWHLPAARAVYHTAVAAFIHLLPCAAVLVFHAAVAASLRRRSADD	#
Pc_GPCR_A134	MDAPSPLPMTQLWLDPTHHSVTETAAAAGLTTSAEIDVGRDENGGVLADGGGEGTMWEDVTVLVIKTTLMVSIILVSVMGNVLVIISIGINRKLQLLTNYFLVSLAMADMLVASCAMTFNASVEISGKWLFGYTMCDVWNSFDVYFSTVSILHLCCISVDRYYAIVKPLEYPLYMTKSTVLLMLANVWLAPTLISFLPIFLGWYTTKDHLESRKEKPDICTFEVNKVYAIISSAISFWIPCTVMLVLYSRILQEARKQEAAILSRTNSTCTINNIQRNSASSTAQQLLAAFRSSNTTILKKYKTKQKFQQDFQLGPLPRISRSDLSTDQGPVAVCRSGSVCGRTPCTYSRKINSNFVNDSGQLGLPNEHSGSLEVSPRTISPDLSYNEESDERIDISPC…	#
Pc_GPCR_A135	SPASTRTLAVTNQHQGLESTQTETMNNLSNVSEHNVTGEVHVDRKVSLVFAYAMLVFAAVGVIANLYVICMLRYPGKVRITNIYVLNRCLADLLFFLPVPALVADITLDHWMFGDVLCRMCMTQLHVCSYASNAFLLVMSVDCFYAVTHTGDESLSRRTRVMKVLVSVVWVLAVVLAVPYLTIFGAQIYDKSAVTHCVLLIASEASTAFSLYLFFSISSNTVTLVTCWVMLSMATSTKSTSILTLQNDREGLPVWRLLLGLTVTLTMCQGLPTLLQILEFVWSSSRSEMMNVLRRVLILTNSLFFLNAALSPLVYLAVKARETESSHQDTHLQASSTLLTQEDTLTDNDL	#
Procambarus-GPCRB1	MFSPGHPAAFFCLAVLMVTAENGKIRERETVVDAWPPWYLSEEIPREDEDDEVPVSVGREKQQQQGPGLFNSNEGPYLFSEPLIQANEGPDSLLRSDEGRDWYPGDAASHDPYPAGGNLDQAANAITDGTFDDVTNGSSGEFNDSWSEHQKRKWLQLMFLEREAECRRLQVLEETNTSSYSLHQDELRCPRVWDQMLCWAPTTANTTITLPCPHYVPGIIAEAHASRRCGENGSWVGGDPELGWTNYTPCLGPGTPTNVTITFSVIMEFLPSLKQVSMVGYSVSLATLVISFIILASLRKLRCPRNLLHLHLFGSFMLRALVVLIKNSSHVESVEHTWTCKLMISVWQYFIVANYSWLLMEGLYLHSLIFMALFTDSSAITCYILLGWGLPLGCVGVWA…	#
Procambarus-GPCRB2	VLLVLTSPTTFAYDPSDLPMQQDSAHHNHPESVEDQVAVLEAMREDCEVKMMEERRLLRQLRIEASVRITGDDVEGVAYDERDEYMTVESAKYRTMSSIDRAENESKDEGSQERELGSQVIKESGNPRLIENGSTIAYCPTTFDDVYCWPRTPQDTLVTIPCPTYVQGFPHGSQATRYCTSQGTWFRLHGGNSSWTNYTQCSTSYFVAENVNITLFKWVPVVRVVSYVGYSVSLATLIVAFTVLACIKRLVSHRRLRCPSNTLHIHLFLSFICRAIGALARDKQHGLLIPETQEPFMDRSTWGCRLFTGLWQYFILANYAWILMEGLYLHNLIFLALFTDNSAITLYIVLGWGLPLVLVVGWVTARLTAENTLCWLTNESPWVFWTFIRGPISVSIVVS…	#
Procambarus-GPCRB3a	MEGNETTDSTMESWTREQGNVTSEAGRRGWEDSLVQQEISARRQTECEALHATMPTPDSSFGPYCPRTFDGWSCWNDTPAGTRAYVQCPDFITGFDPQRMGHKDCDANGTWYTHPHTNQSWSNYTTCIDISNLELHQVVTKIYMAGYSMSLVALCISLFIFFFFKSLKCTRVTIHKNLFLSFIINNAMWLVWYECVVNNVDLLASNAVECQVLHVFLHYFLVSNYFWMFCEGLYLHTLLVVAFVAEDRIMKWFYILGWGAPAILTIVYGCSRAADSAQNVHCWMDNGPYNYILSVPVVLSLLLNLFFLVNIVRVLVTKLRAVNTSPDTHSTRKAVRATLILIPLLGLHYILVPFRPPIGSPGEEVYLVVSAVVASFQGLGVSLLFCFFNGEVLGIFKKK…	#
Procambarus-GPCRB3b alternative C-terminus	MEGNETTDSTMESWTREQGNVTSEAGRRGWEDSLVQQEISARRQTECEALHATMPTPDSSFGPYCPRTFDGWSCWNDTPAGTRAYVQCPDFITGFDPQRMGHKDCDANGTWYTHPHTNQSWSNYTTCIDISNLELHQVVTKIYMAGYSMSLVALCISLFIFFFFKSLKCTRVTIHKNLFLSFIINNAMWLVWYECVVNNVDLLASNAVECQVLHVFLHYFLVSNYFWMFCEGLYLHTLLVVAFVAEDRIMKWFYILGWGAPAILTIVYGCSRAADSAQNVHCWMDNGPYNYILSVPVVLSLLLNLFFLVNIVRVLVTKLRAVNTSPDTHSTRKAVRATLILIPLLGLHYILVPFRPPIGSPGEEVYLVVSAVVASFQGLGVSLLFCFFNGEVLGIFKKK…	#
Procambarus-GPCRB4	MDEEEEGAWPLTSLPHEGASLDPSSVSPEEEVPTMPPEGLKCLEDFWNSLPLDGVYCNATWDTLYCWPATQAGKTAKESCATVFSEVPDLFNYPEAFAYRECDGTGTWLWNGWTNYSQCLSVIDHQDGSSGVREAVRYITFIGDFLSLLTLTITIFIFTYFRTLECDRLRVHRNLVVSLILRFMVMLVLTEPFISNRQTLIYRDVDWLCKTLLALGMYAQMASINWMFVEGLFLHSRLTSNVFDSGAPFTLYYTIGWGWSLVFLVAWATAMAIHHPVHCWRGYAVLPYVWILVAPMVTALMINLLFLVNIIRILVTKLRASDAVETTQVRKAIKATAVLFPLLGITNLLFAVNPGKGDLEGAYMLTNALLQSSQGVFVSVLYCFLNGEVQELLRKRWRQ…	#
Procambarus-GPCRB5	PPPKKKSQLSHLPLIYLPSFTQLSTNPPLLTPSLLLPIGISIIHTTVIYLSHPLTKVIIHQITRPPKPRSPLQHQLMGGSGSATMRPWEFGTFDQCMTYYHEQVQDGWCNATWDKILCWPPTPADTISRLPCPPLKGVDPSQMAERYCTVGGYWEGRDLQEVLAGGWTNYTSCLIPEIRILMDKLYAKSKEDAQLKLHVAEVSRVIETVGLSLSLASILVSLAIFSYFRSLRNNRTRMHFNLFVAMMIQLMVRLTLYIDQYISRKTQQRATGIENTPVLCEVFYVLMEYARTAMFLWMFIEGYYLNSMLTVAVFTDQPNHRVYNLLGWGVPVLMTTVWAVVTAVQHTGTECWWGYNLSPYFWILEGPRLTVIVTNFLFLLNILRVLITKLQASMSSEAQ…	#
Procambarus-GPCRB6	MVCKHEARNMRLLLLLPTSLRPVCTEVWCNATWDLVLCWPPTPAGESAELPCPPVKGVDPSKYVSKRCDVSGRWEGKSPGDFSLPQGWTNYTVCFTEVMQDIIRELYKKSAEDAQNKLNIAVGTRILEIVGLSLSLASLCASLAIFFYFRSLKNNRTRIHRNLFVAMVIQVMIRLVLYIDQAVTRCSDDGHGPSDTNTTRHGIDNTPVLCEAAYVLLEYARTAMFMWMFIEGLYLHNKITVTVFHHSFYYSAYQAVGWGVPVLMTAAWATATAMFYGSSRCWWGYNFTPYYWIMEGPRFSVISMNMVFLLNIIRVLVTKLRQSNSSEAQQVRKAVKAAIVLLPLLGITNVLNMVKAPLGRSAAEFGLWSYATHFLTSFQGVFIALLYCFLNGEVRTAVR…	#
Procambarus-GPCRB7	VYCNATWDNIMCWPPTLANTRMTLPCPPVQGVDLKQTAYRTCSTDGRWLPKDAKDHNPAGWTNYTVCFTPDVRNLLNQLYSGTEEDAQMKFLVAKGSRAMEIIGLTLSLVSLLLSLFIFSYFKXXKLRNNRTRIHKNLFVAMILQVLVRLILYADQAIVRGDSTGLASGLTTDRHGIDSTPILCESFYILLEYGRSAMFMWMFIEGMYLNNLISVAFFQGPPNYSAYYAIGWGIPVFMTASWAAVMALWKNMDCWWGYSFTPYYWILEGPRFTVIGANLLFLMNIMRILISKLREASSSEAQQIRPLRRSVRNALFLLPLLGITNAITMIPKPLERSAFEFGVWSYGTNLLTSFQGFVVACIYCFFNGDVS	#
Procambarus-GPCRB8	MPPSLPVPTEEPQYLAPDTLDPMNPLDLEPEDPDLMDLDPDSPVMTELRNTLWNKFMEQSTVLNSTDEDHKVLKCFQEYVHSIAEPSGYPGSCPVKFDGVSCWPETAPGALRVIPCFNVYNGVYYDPSENATLLCYPNGTWSKKSFYNDCLDSVIENPEVNTVNTISTIFYIGNSLSLVAVTLALWIFLSFKDLRCLRNTIHTNLLFTYLLHNLFWIIYASIQTMVNVSVGCSFFVALNYCTLTNFMWMFVEGFYLYMLVVKTFSVENIKLRVYTLIGWGIPVPIIITWVILKSHLTITHSGTELAAVGMEKYELDGPDLEGLVRNCPLMPDSGIDWIQKVPVLFVLSTNLIFLTRIMWVLITKLRSANTVETQRYRKATKALLVLIPLLGLTYMLLIA…	#
Procambarus-GPCRB9	MDCDSEGEEMGRVNSDGGERGCPRVHDGVRCWPPASPGTYATAPCPHAPLHPNSTNLAWRYCGWDGRWEPHAADYLPCTAGDLSIQEEGTSATNGSGDPGGVDSTPSLLETVIASRYQLCVQVMASVPPPSDRRLFCPRTFDGWSCWNDTPAGETAFSPCPYFITGFDHRRLAHKTCTSEGTWYRHPETNLTWSNYTTCIDLDDLMMRQLINTIYIAGYSVSLIALAVSLLIFFNFRTLQCTRIRLHKNLFLSFILNNCLWIAWYMEVADKPDTVFDNNPGCQILHILLHYFLVCSYFWMFSEGLYLHTLLVVAFVSEERLMKWFYLLGWGAPAIIVAVYAAVRGSSTSDTQHCWIEESHYTLILSTPVCLSILANLVFLINIVRVLVTKLRANHVTAD…	#
Pc_GPCR_B10	PASSDFVTWREGKQPELWSRDCAALSVHLQEFQLHACAHQLPFFCVLHNISHLGDVEAADDMELRVEASTATGSHGWIPVTTSQFHDLTLSCHAYSKTTGELLSRQPRVFWRKDLVYMNHCVKNMMPATLHDPTKSTADTVLPGVTEKPPIFINQGTYWCETWMPNGTARLTSNKVLVTLEEWLVFVFHAHRNESFPGGTEDQAKDLLRKSFVKQFYKISNYTLDVISIEKEVVRTAYLRTNYSFHLHVPRADFIRQELSFLKHKIQTYKEIYKSNGYLPSSKIAFPTLCLGGKNSFGSEHNLTWPFTLAGDVHPENYKCKVKYDKLYPGRCAWDYIHGARLVFDPSQCEWQDLCPHGYTRVLDSCVTISAPGSWMSGFITTFNTSQERSVLDSSWFFI…	#
Pc_GPCR_B11	MGHMHLGALMIVVVGVKLIVTENRSITTAPQLLKCCPGNEMLNSVIGACADSPNTRNRFRSSIFKAYRYPSCRNNSYIYKDVSKDVSILNGQSSNYPLDNPDKFCIETIDYQNGNFVKVAIICVDQVDESCGHWKYEILDPVLLGLSCLTLSITLFRIAFSEDLRTLLYGKCLMSMVAAMLVAYLTILLNRLFRQAFNTVMCTLMAASSLVFILATFFWMNVICYNLWIIFRLEGQKRSSLCFMWCSLYAWGVPLLLGVFMVAMDYILPDKSNLKPRLDTPHCWIRGMASLWLYQYGIILALLLVNVAFFCHLLITITAFSNNMNTTNKIKNIGWVFLKMGVVMGVVWLTEIVANVLEECSIWRIIFDVINNLQGVYIYLVTVVGQANI	#
Pc_GPCR_B12	MSTSXXAHEVWCNATWDLVLCWPPTPAGESAELPCPPVKGVDPSKYVSKRCDVSGRWEGKSPGDFSLPQGWTNYTVCFTEVMQDIIRELYKKSAEDAQNKLNIAVGTRILEIVGLSLSLASLCASLAIFFYFRSLKNNRTRIHRNLFVAMVIQVMIRLVLYIDQAVTRCSDDGHGPSDTNTTRHGIDNTPVLCEAAYVLLEYARTAMFMWMFIEGLYLHNKITVTVFHHSFYYSAYQAVGWGVPVLMTAAWATATAMFYGSSRCWWGYNFTPYYWIMEGPRFSVISMNMVFLLNIIRVLVTKLRQSNSSEAQQVRKAVKAAIVLLPLLGITNVLNMVKAPLGRSAAEFGLWSYATHFLTSFQGVFIALLYCFLNGEVRTAVRKYVYNYWLHRSAGVRRG…	#
Pc_GPCR_B13	MGLWSLMNVEVVATVILVAAWRACVATSTQTHAALSTQSLAFSSTEVFASSTQPPTASSTESLVALSILELVASSTQAHAASPVTLPPQNTDFLNFTLRKCHCEKNNVLDGSVCRKKSTEVVVYNPANKTSVWVKTSDFSSVRIEDVKCGNGTERVTLNIATNDFVLFAGQMVWVDGSKVLGEYCIEHLVRGEELHQVAHICLPPPHVPQCCPPGHLLAPDDSCVPSSNRHTFAPPILFNNDLVPWKDVDGNVKNVTCDGIPVVRRLYLNTQEGELMYSVSGTLLRWTPLFWPDQKQFEQNYCVGMELDKNNDAQYIAKFCYVDLVKHHQLTCSNNTCVRKCCAKNEIILIPQCIMAAQVEEIWEPSFHILQEKLTSVKLAAEKWTLVTGNPLCSTFYQ…	#
Pc_GPCR_B14	MAVQSRGPRARVWQVRQGKCCCCCCCTQASCSSLLLLCLLLLASPLLTHGRESEDASTSLPEGAAPQLQQEAQQGRPITSTDDPAAQLPAPVAALEAAPSLVIHKCCPESEVFDHATKGCQPGQDLTFSVPIFTVDYYGMYMESNLTRDQVELQTEMLGCERYLLDAVPERKPEFDFRVLDTGQLWVPEYERYYDPADYCLENFVANASVRGSPHIQGAMVCILETEVETFDPSKIPVRKCCMHNEVYDTAISCTLRANLTETPWLVPLRPAEEPSGTVQLIDVRQLPYSDTHELVPSFQTCVGEQMGWQVDTFHVEEETGGLFVPLLDRVIPDNQYCIEDFHTNGTLVPTAYVCVSEAEKQHLQRLQTPGCQSESCVPKCCQFGEIIDATSNNCVSAR…	#
Pc_GPCR_B15	TTVTLVQVLNRSVAPIVLTCQLNGLTVQLYFEDFCWLPRRTMTRKRFSVWWVVMVVVIEAMGVYSSENSLPSASVKPTTTSSDRSSDIQRLANMVIPRCLSNSSVSDALVPPIVTLTNDTNEAFNIKFEEVDLNCGISQNGIRIDISTDPTDTTTAFIKVINNTPTLFKFHEDPCFKLTTDEFCFYVKPNTNKNESEIVYRYFAYFCLNKSSKNYICDHTTIRRKCCKNNDFFSLNGTCESDERSSEGQLWPIFTLSNLKNPVVLTGFPPACDEHYFNWDVDNISFLDNSSIYIEELNFITRDYCIAHKEEANGTLKEAVFVCASRNELSNRQCASVTHLRRYFTGVSCLCLLVTLCLYAFYPQIRRQKLHTWSFISMISAQLVALIAFEVNRSTWIES…	#
Pc_GPCR_B16	MYVITVIIMVIYIDLSCGVSYSDLEAMDAACSPWDSCERNETTLLPPKWYNNNCFCDEMCAEYGDCCLDSLYYDVYSHKNNVNKYQCIHLIQYGDTYMKGTCPALWLDEEVSKLCLSGSPASSRDRVDPLGNLPATSLDTSLTYTNYYCALCNNDSQTLKVWPARWECESLNKYRQNLTDDYVMSRLAFKNQTWGMNIDNNGRLEFHECSIFPVIPEELKNTTRSCSQAIKTCEKEWDDKKVADLCQSYTAVVYSPTHPYRNPHCAKCNNVSQEQLSCASQDLSRMNRIDTFSSGAFALLFDFTDSSGSNIVGSTSVCQSSEIWDPFFKKCRNVLCGKPNHVFKYGVCVANVGDFNATVSTEPNITSTTTAPTSGQVSGNMGNSSIVLPEGNNPIIFPG…	#
Pc_GPCR_B17	KICNEDLDECASSPCFNGATCNDGMASFYCDCDHGYSGEKCEIPESCPAQNTTHETGEFQWPATRHGESVTVTCPFGNRASASEQIQVGKETGRATTDISALNGRHQSERQIGDENVNGSNNQEPETTTPSSVRQCHLLGAVRSCVLLPNGTAVWSEPDICMCQGRAMQAMQEAKVAAENVSNLTASPASVNSKMFTDAANQLAILVKHALQDREMASRMVSALSNMMDVNDSVIAAGDKKNNVTSQLVKTINTFTENVAVEIGKSVQFRSNNLVLEARMLESSASGVMFSPELEMRDGTSDDTARSRRRRNKNSANPSLNNESFLKLPPQVLKMSGKKHVRLEFVSYSNDKFFRGQRALGMPVITAKVTNTVISNLSEPIVYHIPTEADEAFRPVCVF…	#
Pc_GPCR_B18	MAEKLMLLVMVTCLIGLCAGFEYSDLVAINATCAPKDTCIVDKGPRVGDSNDWKERNCFCDDLCGEYGDCCLDAHAYNVDQQKRPGHYECVHLKQFGDLYMRGTCMAGWEDLEIAMLCSSGTPDSSSDRRDPLVDLPVTSLDSAVTYTNFYCAVCNKDSSSLEMWKPRLECPTLASYHSRFRNLTMEYVSSNLIFNDENWGLYIDDNGVEVFHTCFIDPVLPETVLHLVRPCKKMTKTCASNWTDTDVENLCHSYTAVVYNFEHVYRNPHCAVCNYVPKNYTCFYRILTRFYFGDEFNPSAFSLLFDFVDTSGGNVVGSTSVCRPGEVFDPFFKKCRNVVCGKANQEYRFGRCIDIGVASDPAGDEVSTSSSTTTATTTSSTTTTTTSSSTTTSSATSP…	#
Pc_GPCR_B19	MRWEVLLLLLAGLLAPTRGFLVTVPDTTPVGRGVFLAFMDGPTRYKLDSRRTSSHVHRLLHVDRTTGTVSVKHPLDCSGTFYTNPVTVWVEAWSERPGAPIDYASFPVRVLVTGDSCRHHAALLQREVASWIDTAALSLPLPDPDPADPDRLCLRRSQVILRIPSLLPRTPQACRLDYTSVSDHRVTIEPHGGDLVSLFDTCLTGVTRIKLGLQLTCSGLTAPYDHDLTLVLHSAATANEGHIRRIRRQMQTAAPYFERTLEVAHVVEESDKGTSVTTVTATDPEDAPLTYSIEAVLDARSQRMFEIDPTSGLVTTKTRLDRELVDVHYFRVKAVDKASSPPRSATTTLQINIDDANDHEPVFERQEYDTSVRESTSVGSTVLTVRATDQDSGPNADLR…	#
Pc_GPCR_B20	HCLLCNLQNLSEARCLFRNYAIEYGPGLPILFDNGDRSGSNIVGLTNPCQSDELYDEFLKTCRNMRRNVNQTHAGDNCIDGDIEGMTNSSDPSTCSSYTTGSNRTTCVFKETLKCEKICLIEGNFTLYENRTVYVETYDRWYRPGDYENTNWGVLVCSPQTPKEKFSPVMGWVTLAGLGLSCLCLLLHLAAFLLVPRLRNLPGKSLASLCLSLLTAYIIFIFGTFIMPITTTGCYISGVIMYYSFLASFCWMNIMAFDVWLTFRQAKDELRVSTGRQRSKFLFYNVYCWLLPALAVVVTVTLDKTAPVGLSPQFLPSFGQRWCWFGKRKALLVFFGAPLFTVMALNVVFFLVTSYTIGASREPTLRKSSSPQNKKQFVLY	#
Pc_GPCR_B21	MTEQVRDFPDPRQRQDLVTEMLQAALATGSALLAAGMAGPWGDLAVRERRHAVTQLMVALEEASFLLADALPPGAQAAHYRSHVLVSARSATPDGSSVRFPSPEDQNLDWVYADSVILPPEAILENSDGGSTRVVFLTYRHLEDLLTPGPEPLDHRAGNISRLVNSRVVSASLGRGRHIQLPEPVTLTFTLLKRENVTRPVCAFWDYTTSAWSDEGCRVLRYNRSHVTCQCDHLTNFAVLMEEAAGGMGEDPQAALRILAYVGCVVSLVCVAGSLLVFSVFRGLASPRTAVHRHVCVCLTAAELVFLVGVWRTDAPVLCGVVAGILHYTVLSAFAWMFMEGVHVYLSVARAVECDSLRLRWWHYTLAYGLPLLVVAAAAVIDPFSYGTAHYCWLRTDNY…	#
Pc_GPCR_B22	MECDPGHVINLIRANYGRFSITICNEHGNTEWSVNCMSPRSHRVLHDKCSQRQNCSVPASTRGFGDPCPGTLKYLEAHFQCVPVNPPSHTARPRPPWFIATKTTVSSITEDDPPIPSPPIKGPPVGGSGAGGGGLGGPLSGDDGDGGGGDGESGGGGVKGGGGGGGGGGGGNSGEDGNINLESRVKGPSVEDLPHTTTSTTTTTTLRPPPWLITNTTKNTTTTTTSTTTSTTTTTITPKPASSTTTTTSRPQTNLDIPVISSEAGGGSKTRGDNNDPEDDDDDEVMNHNKDDEAQDKEHVFTSTVSTTTVWSARAEVPTTGAGPVSSDASWCPPSSGRGLFWNWTQGGEVAVQPCPGGASGWARRPCNPLGWAGPADLSECRSVWLTTLTSRAHTNDAV…	#
Pc_GPCR_B23	NGHYSCLAISTTGMTGLMMMDSCPPEYANQPVELLCTRKVPPESYSYVLDMPVTSRLTNTTYVNYHCAICNNDAEDLHTWNVTIKCNTKQIAKEYSMEEFMKKAQYQAGMRQWRHYTYRSPEDQQRNIPHKTFNCFFEISEFKNPTLFAENCGGRLCPYPRNRCDKKFVGKRQCIEQVRDCDPAWPNHLDRVKCHRYSHFLQYKDADGHVTVFKNPHCARCNFKNVSSNALTCVPLQKYNKCASKRGYSPPPLPLCFSVLMDFSKDICNNVDELWDPIHLTCKKIYCGGLYKLENGECVRDSTAYRSLGNSTLLDQSCPKIMLSENEFIPQNDGTVFVNASKKVYQKSEFEMFNKTKILICNAHFQYIGGFTNIHELLTLIVLLISLTGLALHIVIYLL…	#
Pc_GPCR_B24	MHGRGAWWKTTLLVATFQWVACVRYATATCELHNAHACPTFRQEDSERYDKAYVKLCEGAIDAPSPLVSGAETEWDQIKVNINCGDEEGVMEKQEYLSNTTFLRAHNNVVELETRDDVTRDYCIDVLLGKSPGAHQQPSRKDPREKGKDLSTEFGRGGVATAGNETQELPSLGTQHTEPHPQYIAHFCKIDPLVQRYRDRQVCARITCLRKCCPPGKFLRSGEESPMCIYNDNYTKSWTLDGSTHIRDPDSFSHFHIIYSIPTNEQCFNFDNFTIIANGYLEMEGDQFSQEDYCVDYQEQDSGEIKEVVHLCLNLDECGWKYRILNPVLMGVSCVFLAATAVVYIFVAELRRDNSSRCIVAMALTTIVTYIIVIVHTFTREYMEHHPSICSVTAFLNLS…	#
Pc_GPCR_B25	MTGAFACHVPESKAETVKSNFQSVGVVLSAIFLIVTVIFHIVIPELRDMQGLCLLCHMSSLIVADLALFTSYIFSQDLTRTHCIINGVILQFSFLAVFFWLNVMCFDIWRVIRGTVHCIPITGILANDAKKFRVYSTYAWGGPVIVTVVGIIVENLPDHPTFNSLIRPGFGKVSCWYQGDIERLTHFYGIVALLFVMNLLLLGHTVFMLYQAGSAFQCCARQFNITAFNRHHLEIFWQRFTLFLLMALCWTTEILSWKIPPPELWFLTDVLNSLQGFIIFLIFISGKKKRELVRDALTGTISAVSNAARKISMSNDTAATWHQDTNSTSV	#
Pc_GPCR_B26	MCWPPTLANTRMTLPCPPVQGVDLKQTAYRTCSTDGRWLPKDAKDHNPAGWTNYTVCFTPDVRNLLNQLYSGTEEDAQMKFLVAKGSRAMEIIGLTLSLVSLLLSLFIFSYFKXXKLRNNRTRIHKNLFVAMILQVLVRLILYADQAIVRGDSTGLASGLTTDRHGIDSTPILCESFYILLEYGRSAMFMWMFIEGMYLNNLISVAFFQGPPNYSAYYAIGWGIPVFMTASWAAVMALWKNMDCWWGYSFTPYYWILEGPRFTVIGANLLFLMNIMRILISKLREASSSEAQQIRPLRRSVRNALFLLPLLGITNAITMIPKPLERSAFEFGVWSYGTNLLTSFQGFVVACIYCFFNGDV	#
Pc_GPCR_B27	MPAPPRGQQTCGMCSRAAVFLLLYHLPALLLAQASNNCNAALGLRDGTIPDSSFTSSLPDTNPQEARLEGTGAWCFQLPLDPRKEVTITIDLGENRLVSGIQTQGPPLSLYPKNYYYHITFKLLGSTNLTANDWVTCCGKELQFFASDSHTEVGAVTTQPLPTLLLLRYLRLRFSTDIRSIGNLTKCLRLELLGCPKGVEPVSGVQLEVEPSGWVVATWSVPLVMMPVDEGSLVELNLTTTDYMVRLERSGGGEENLTLETTVQALRYMRPAPLWGATYNVSLTCVLPGLNLTCGSDGILAILDVCDPQDVACTEQVVFRAPAKLQAAVVGSGVVELSWSTDTNGWLTPTVLLRITDTSGSNVTKEKTLNKNDNKTLATGVEEGNVYTVSFLPWADDRP…	#
Pc_GPCR_B28	MEAIVCFPEMVRTKESSFDRVVYQTLYPVGLIISAIFLIVTLFVYCMVVELRDLLGRCLMCSILALCIAQVSTVIVQMATLVLPTTACVFMAVMMHFWYLAAFLWLNVICFNVFLTIWWKSETYGKISKWFPIFSAYGWGVALLITSLAVARDFSEGLDQSGLPKPNFGQARCWFSGDDALIIFFYGPTSVVLGINVLLFCASAYKLCSLNKSSDARLFQFSLYLKLFVLMGVTWIFEVISYFVQRKTKDPKTNYVWLVFDMINIMQGLIIFLVFVCRRAVLIRVSEVFCGVSYTKKKFPSYYQNTDADLPSNEIKHSVI	#
Pc_GPCR_B29	MGDFVPWMDPPFPWSRDCAAFNLLTNSFQLHPCNSTLNFFCLLRTPPSEIDFSDVELRVRANMDVRDGWVSVSEEAFQYLSLTCTAHHISTGSTLTRQPPVFWSKDEVYISSLTQVEFPALVHDSTKSWMEEETHMVLKQGTFWCEAWVPRSSARLVSNKVLVTLDQWRVFVLAAHHHHHTPLTIQDAVLHINHTFAAQFPDSDNYTVDLISVEKELTGSAETVFKYRYQVHIPNRGDLFTRVLERFQNESQVNKGLFDKSGYFKISSAAFSSYCFKQTVKYINGNQIVWPFSVVGKVNPLNYRCEISSNRLQPGHCRWNYTHGATIDFDPSRCKRFEYCPRNYTGVAEHICFSLTSPDTWETGFKTIYKNSLERGILDSFIFHQTDDATTSVYNIVKQ…	#
Pc_GPCR_B30	AGDTEALDYEYIPGLDDIYPVDLSSASSVVYRTRVFNATLRKCRCLGDQVWDGWKCVDTVTLVAVHDPTTGHAFAVQTVEFGEVVTGEPQCPEGHALVVLDSNRHSEHQFSLLDSGVLYWQRLPYEWYCIDHTMDENGDPASWEAHVCLPPPYVPRCCPKGFVLRTNNSCIVHASQVISPPIMVDGVPVEWAAGTNGDIYEVTCEGFEDMTMIPLNTNGSYLNYLSGNASLVWLPPNSQDTKQQQDYCLGVEADREGYVVKVCYEDLVASHKKQCSNDTCVRKCCPEYQLIIGTSCGPGVNESEFWKPFVYSDLSDNGPSAVDLKLVYGFPLCKNIFVGGSSDSGGEELTLQVDGYLHVSGFQTPYPPDQYCMDKFRLADGSAPTQALICFGSSPQPTT…	#
Pc_GPCR_B31	MSAMPTDSIRKIQGPFGFGTGISLDMSQHQCMVQEVYNKAFDNCSANPANCPLGFSLSVWVKVNITDSYYSSINQTTVDVSNFQTIVSTGGDTAGHPGVRVSLYGVWVYALVSTGGQYWETKTVGQFDTLNWTNIAIRWAPPALNDSGIELFVMQKKQAQRRMPSSATAKNALSPPKMMVGCHMDADDTTYRNFLNAQVDELATWTKELNDTETLYFMGGYAAQFASSSPADFQAQVSQANMKDPETAATLINGLNNIINDQNTKNTLAASSDGSSTTAASPTXGLYDAVSSLFAPNNQEMMLNVQQGDNSGSAGVMQNLTQWTSELLRQVNSTTPINFTKVTDNMLLVAYKRNLSEWRSGPQFVTAPDYSNVGLPAVWDFPYDRAAVSSALVSDPACA…	#
Pc_GPCR_B32	IYPDRSGNVSSMVNSWYQTIAVDNEGIPMGQEDVESIIDKLKSLELKLKKDFQEIDDDDREEIVQEYMRNVLQVLDRSDPHRWRGVNTTIRALASTKLQDSLNKASLAIASLPSNYTNFTRSYPSNISNSSIIRQYPSYFTALRRRHQHHSFNQTSIELPVNFHQNYIDDDGLITVLFHSFDSLHCATNSIPCDPDKANISEVQADRQINSPIIGATVRNNSIWKSLEGDVARMKLQHIYLGDRYNLGSATCVWWNNSINGWSTEGCWLEEQTDHYTICVCDHLTNLAVMMDIYGVLDSHLHVYLHWITVIGCSVSVICLLLTLICLSLALTSAKKHSGQGMSKIHIHLYACLCAAELVLLCGLDATHSPVLCTVVAALLHYLFLATFTWCAIEGFNLY…	#
Pc_GPCR_B33	SLERQQRVVRRAEKTQQPQDSAAQPAEMRPANCTSAPSCSGQQPELGARYPCSCDAHCHVYGDCCQGVQTPLHQTTPTTLSPSFFTCSSLTPSAHRMWATPKMVYMVGRCPAETEPQLAAKCARTAPATYLMDIPVFSNASGVVYSNVYCSKCHHDFRIERMNVSITCSLNITSAAELANMTYHPGQLRWTLANSEGEEVPSGIPVLHSQPSMSCLLDVNYPETVGRRCEETVNSCKVDWPDKENWQRCSSYNYYVEVNDIVYKNWDCAICNEEEEGDIQCLYKYPIIDDLDLRIFAQPPSLIDLFIIDGECEDNQVWDILHHRCEDVSCGFLFTLVDGKCLRNNKTVDGRPYLNISCYTRDFNRDYSVMFPNQSIYLNHTEKTYDLGEYEFNSSWIRV…	#
Pc_GPCR_B34	TTIAASTTTPGPRRPCPECVPLPEVYPEYKWNQTEPGETRTQNCPDTSDANASWTCGSDGHWIDEPDLSACSNLQLEEWASALSDNSTNTTAGDILTDFVANTTSTNMAPGDVAGTVNLLEAAGERHRRDRQGLTDPDQILNVTSTYVSSVSLVVDRLLKQAQVWFGLPEAPRRRNCTVMQELLQSAVEEMAQLLDAQSKSYHRETVGVEAESFNRQHYADDNNRIYTHSNDSGSKIELLESLQQSGRTADQVAVTFMEFTTLQCVLGRGIICNPADLQTALATGGVVYPLQEVVNGYIMGMTLNDTLRSVESPRGAADNPRVRITFRHIFSGDRYNLNGSSKLCVWWDPVSSSWSPEGCWLDSSSDYFSVCSCNHLTNFAIIMDINGIIDVNDPVLVL…	#
Pc_GPCR_B35	MKVTYELLLLWVAVVSLWSSFSYTTAAINHHIKDHPIRYFTERALPSTRESHSDNNVRGEFAYNKIWISKPDRRGLWKRQINNKGSWRRPEHGRDWTRINITSPWDLNKRSASQTSFSALKLVTSNKDLASPLFGIRDFIVDSKIPIEVSTKGSESSPTVSEAYDMDTNSLSIGSKSSEINSRALENLSQGQGEASIHLSQPNSNVRSAATDTKRPVAQVLSAGTSATMAKSPYVNSNLRCFCPNKICYNFEIGSSYLVRDLVSKETVQSTVDYVDSEVCTGESKRVGIESREELHFLVSCLLCNNTNFGGTKNMTNILTSGLVMSEDQDQLKIHNGVTGEWTGWDTAVDPSVTEKGIVVLDPNTGMPEAEQHIMPRINYALLLPGDFKMSCDAENTYE…	#
Pc_GPCR_B36	MKQPPTRPRPPIHAPAWVPALLFLLVLLLVGVGRAQRPARVPSSTTTTTQSTGRQVWAAEEGGEEEEGGGVATRTPYTCPQDLCKITQLVEGVIGVTQVKVACHDHLRITSLRDIWPHCLPATTRDLDLSGSGLTRLPAGILSHLPALEKLYLRKNEISVIEPGAFANLSNLRKLDLSNNGITSLDAAQMSGLRRLRRLKLGRNPLARLQDGLLQVLSNLNYMDLVQTQLVCDCGLTWLAEAVATKRVNISRGSKCYRPRALNGTHIKKLTPDQLQCHGPGLSVVELEPGLDQVVFAGDSLRLRCRVTSAEESHQVWWAHGDAHIVPRKPASNSSATVTGYLDQHHQRGGASVKITYMPEAIESMVEIRELNGTHSGEWSCLVQGQQGNHTRTVSIYVI…	#
Pc_GPCR_B37	MPSPFSDLHVVYGLPNCKNLLLYPDFEYSLLKSGYMDVSEMLFSPQEYCIENNEDTQEQRVEQRALVCHKPQPECPWKQNVVIPTLMGVSCACLALTWVVYVLVPHLRNTNMGRCLLSFVSAMFVAFLTILINQVGRDSFSPAQCTLTALLSLVSILAMFFWLNVMSLHIFFHLRSPAKEDQQKMRTFLMYSLYAWGCPLLITLIGLTLDSLQADAIRLHFHLPNCWFKDEAGRWAYQYGIIVALVAINTFFFVSSVLLLRKRQRQRRETGYYQTISAWVFIKLFIIAGVLWITEVIAWQITNQCSILVVILDIINSLQGVYIFLVAVCLRKDLKVFHRGWPQLDAEAEEPLEKRNAGEVSELLDAPPRTA	#
Pc_GPCR_B38	VEGQGVEGVVPREEDYPALGLDYPGEAVDYPGHPEDLGADGYYTSPAYIFMPDLSNTTIRKCQCEGDEVWGGGACHPYQTIVAVFDPHSGQRVVANTSSFGRVKVGQVRCPHPRSLVLLDSNRHIEYIFSILESGDLHWREETFSDYCVDHTYDPHGQPTSWEAHVCLLPPSVPQCCPLNFTFHVDDGCVPQAGVAWAPPVLVEGQAVEWPQVEGDVVNITCDSHSETRYVKVGGTEGSLVYTPQGAQLLWTPPAERAKLETLPEYCVGNEAGTASQYVAKVCYKDHAAAHREACTNTTCIRKCCPEGTFFYGKCEHVIEKNELWQPEFFHPDTLSPAATPPHPLTVVSGFPLCPTFFQLESHINENDKFYLLTNGSLHVPIFARVFPSDKYCIDNFYI…	#
Pc_GPCR_B39	MGVFNEATKMATMSVALLVMFTMTVASPSSTRRPEPSSPPSTISNSVMQQTSTTITPGPAAAQGVGTASGAGDGAAPLEVTTKTPPSRVMNMAAGQLVKCHCGPEEVLTAAGCRPYPEGTSIDGEGREDFHGPHVVPKSVTDLNVIVQDLSCDVEDDHRQMNFTKGQFFLRDRGDIVLTDDAGYLSGLRIENYCVSHLLDDQKRLTWMMKGCIPPPSIPRCCPEGQTFSSGVCSPARSPHLLIPPLSAGLDKSSVMWPVVRNHHNPISCTADPLKTLPVGSIDSYLMSLPHGVIHVWNLPNELVKKKYTFTPDFCVDQQHNVDGSLTYTANLCYSDPREKHHRICKGNICVRKCCNDNQIMDFSIHRCIDYSNVTFKSPFTTTLSYKIVKGMPLCKPQT…	#
Pc_GPCR_B40	KDLSHPGRILHPLKLPLTRGVTQRYSTCTVTRIVTRTVTRMVTCRHHHHHHHSSRRRRCLPHLLGVRRDVLALAVVVFLCPLVSGVHNVIDAVKLRKVGRAATLLARGGDLTATDSLGWTALHNAANIGQEAMVRLLIDYGASLDTREPNHGKTAVHIAAHSGQVAALQALLEAGANLEAKDINGQTALHLATWQGQLKAIALLLDHGANVDAQDKWGSTPVFLATLRDLVKAVRELLQFCPDLRLPDAKDRTVTQYARDTNLTAILSALKDHARQTCNKPKHQNQAKKLHIVKEGTTCPRGEKRYPGDESSSWWLRETSAGETVLIPCPAGVNGSATWTCLPDGTWDRTPILSQCQAVIFAGWREALEAGDNVTAAQILSSMATSLQNISLAPGDLLT…	#
Pc_GPCR_B41	MFHFPRLVISLTGLLTGCLGSPINDHPARLCNGSTSVPCQHTGTITHHLHAPPLSQHFTQGPHLQGQEVDARGESIQLVVGNKTDANENNTIVTGEATEMTTPVTPEEQGSDVLNDGEEASNSTRLDMELKGVSLPTKTSGQQQEETNFSNTTLENSDPSQNVTLALHALNDTEVVNSNKEVENIVYNIISENGEQVGYQNSTSSSSFNIYDEAARDRDGRRIHDDTLRQEESSVIESDSYINTDFASKSLKEENSTIVKNIQHSDGTAARKCCGLDEFFSLATQQCEAAKSMTGFPEAVRDLLEEESDLTFIPGRLQACPGTSNVPTISEASFHTHSILSLGHLKDHTSGITYDHDHYCLEVAAPGPDQLATGILVAAFCYPWPTEIHTRKCCNLNEY…	#

## Sheet: Sagmariasus verreauxi 
Source: Buckley 2016	1-s2.0-S001664801630017X-mmc1.xlsx (live.com)
Name	ORF
Sv_GPCR_A1	MADLGEMELEGSGADLDEDSGIEPFLSFLPPYILCNSTNYTKLPLCNNNKTVEENTAFEYAIIVAIVVPIIFGIIVLVGLFGNTLVVIVIIANKQMRSTTNYLIFSLAMADLLFIVFCVPFTASDYILPSWPFGSIWCQTVQYLTYVTAYASVYTLLLLSFDRFLAVVHPIAALSIRTESNAVYAIGFSWILILTSCIPLYLCHGIKKQNFEGEVYFQCAFLDKEYNHMAFHIGFITTMYFVPLTVIVVLYLMILNRLWYGVVPGGSRSAESIRGKKRVTRMVVIVVVTFIVCWFPIQLVLLLKSLDLYEMTTFRIITQIAAQVLAYINSCVNPILYAFLSDPFRKAFRKVISCAPQRRTTTSGRIDFEKSMETRPLNPRPSPQSIPLTNKVTSTHHLS…	#
Sv_GPCR_A2	EPLDSVPLNCSFLLYMEPYNGSEFLNETNCSLGLYEGGVSRMSMAAVVITQLFYAVTCVVGLCGNTLVIYVVTRFSKMQTVTNLYILNLAIADELFVVGIPFLMTTSMLGHWPFGSIMCKLYMITTSLNQFTSSLFLTIMSADRYIAVCHPISSSRFRTPMISKLVSLTAWTLSALMIVPVFMYSNTLEDNGQDNCNIFWPESQGVRGEIAFIRYSFALAFGIPLCLIFVFYSLVLHKLKTVGPKSKSKEKKRSRQKVTRMVLTVITVYVICWLPYWVLQLTLILSTPKQGHSNFMVVLFMVSSCLSYINSALNPILYAFLSEYFKKSFMKACTCATRMEANNALKPENSMFPLRQRGASAKSRNTRRDRESGEGTTSQRGGVSKEPSTAVTTTNAKNN…	#
Sv_GPCR_A3	MALPGLYSDPEPVMNSSLCCLGSSLQEDKPSWHSPMTTLVKTEAVFMSLACGVGLIANTLVLCVLLSSWSRLHLSARYAIHRAIADILFLITIAFDVPMHVQDSWIFGSALCKLRSALAVIGQLVSSAMLMALTSNCFLEFCKPGIPLKDRSALLRTISVVAWSISIIFGIPIFLLSEILKEVTREHFHCVSLPLSEDTTPSQILRFIFMFLVFVVPLITNWVLVTNWSILDQQITSKAITLEMRYPWALPRVLLLVFTMCQLPYWVPYLIRELVRDDNFSDAALLMIPATMCLPPINAALNPVLCAYFIKDLRKTKAKEKETQEDYEIISLGSLSSRNHNHHASHISLK	#
Sv_GPCR_A4	METLEAFESQSEEVLVGVGVEEARENYNPGTGTWLERALNDSECLLSSGDALECQPNATLTLATSNATALPPSLGFDDNALTDIIIYSVMFVVAAVGNLTVFITLFRNRHRKSRVNLMIMHLAAADLMVTLINFPLEVGWRITTQWVAGNLACKLFQFLRAFGLYLSSLVLVCISLDRYFAIVHPLKVNDAQRRGKIMLCFAWSTAAVCSLPQSVIFHVDTHPVFRNFRQCVTFGFFRTQVEEMTYNLFCLAAMYFLPLFVIIVVYLRILWEISQKSKDSKEEASSRRGRNGRMRLRRSDMTNIERARARTLRMTVIIVLAFIWCWTPYVVIVMWLVIIVGGFLSLVIIPSKSSPTLVGHDIEFVSHHYTQAL	#
Sv_GPCR_A5	RNRHRKSRVNMMIMHLSLADMIVTFVFLPTEITWHITIEWVFGNFGCKIYKFFSAFGFYMSSMVLVCISLDRYFAVLHPLKVNDAQRRGKIMLFFAWLISAVISLPQSVIFNVQPHPKYADFHQCVTFGFFNSNNGGEMMYTIFCISFLYFIPLSIIIIAYSRIILEISRKSRDTQHDYSREERYHGRLQLRRSNMSNIERARTRTLRMTFIIVMAFIWCWTPYALATLWNFIDPVTFYSMNKHVQDILFIIAVSNSVVNPIIYGRYSISCCRGLWNKAGDCCCWCCCWC	#
Sv_GPCR_A6	TLDSLLGAVEASPPAGDILTETTSPSSSSSSSLGEADDFLLVNDTNATTGYVPYNQRPETYIVPILFALIFIVGVIGNGTLIVIFARNRNLRNVPNTYIISLALGDLLVLFFTVPFVSTIYTIESWPYGNFECKFSELVRDISVGVTVFTLTALSADRYLAIVSTVRRAAGRAGRRTIRAAVGIWVAAGVLAMPAALSSHVQVFQVTEEKVISVCYPFPESFPEWYARANVIVKALLFYLLPLVVIATFYLLMARHLLSSEDVPTESHVFHRHLRTRRKVAKIVLCFVLIFAICFLPTHVFLLWFYLDPEASIKYNEFWHVLRIVGFCLSFMNSCINPIALYCISGTFRKYYNRYLFRCCRWVDRGHRSGGFLQPGRSGVSRCRSFTMRGTETITLTTL…	#
Sv_GPCR_A7	MDSPLTAFQDLHHQKMADNTSLLEGLEEEAATTGTSEATIVLEGISPDYNESYMWTVDDMCRGSSPDAAPSPELLRFVVYGILLTTVGLLGLAGNLISITILSRPKMLSSINCCLIGLTSFDMIVTTTSVLMFGLPEISEYTHTMEWYTQGVYQRVTPFVFPLALIAQTGSVYLTVTVTVERYIAVCRPLRARSLCTYGRAKVYVLCVALFSILYNLPRFWEVSYKECKNDDEVWLAIVVPSALRQDPYYIQIYIMWMYLLVMYLVPFLSLMIFNFFIYREVRAANHERQQLSRLQKKEIGLAVMLLVVVSVFFLCNVLAFIINVLELLDIAIDELTMSSNLLVTINSSVNFIIYCIFGQKFRKLFLKMFCWGILSSNRGREVAIDSGAYRDNSVYGDS…	#
Sv_GPCR_A8	MMSGEVDATHQVVYRVLLPPLVCLGILANGLCIVILTRPSLRSARVNGYFLMLAVSDLLVCVFHIPVITSITGCTFDSYAEAFYFTHFGWTLLGMSQALGTYTIVWLSLDRFIAIWAYDLYPRIQQKPNVMRNRMLVTGLLCILFHLVLVVDAKVSCSNPDPSDVLCTGGRWVSVSGYENNFDQKWHRLYLAAFGMFIRWVPCCLLLVFNVGLVAGVVRGRITFPGAQESGRGGEKTLIATTIAITATYILFTFPITVYIMGYNTQVEDRCSGEHAKEVLRAVGNVFQLLEHVIHIGFLIGLYHGFRKELKFFLCLEKREEPGTAHKDRYGVHLSQHSGREPVYLTSPSVTLDTNSNRQTIVDNL	#
Sv_GPCR_A9	NSITALPVLEGCLHLKLLDLSDNAIHSLDHERFTGVPYLQDLLLQRNKITHVPADAFAGLTNLQVLALQHNQISRIEDDAFLPLVSLEDINLGDNLFPELPQRGLEHILSIKVHNNRHLRVFPGPESFPQVHNLVLSYAYHCCPFLSLEAEVPEEDLESHMIKEDVLFDVSDFQDIHPALWNNSKSWNDEEDFDKFERMWANLRDAFSLALANNTSVSTSASTSLPPLLALTPGPPGSTLQQMGLPVTSAMRTRPQCIPLPGPFMPCRDLFDWWTLRCGVWIVFLLALMGNGVVVVVLVAAYAKMDVPRFLVTNLAMADFFMGVYLGFLAVADASTLGEFRMYAIPWQMSPACQVAGFLGVLSSELSVYTLAVITMERNYAITHAMHLQKRLSLRQAAY…	#
Sv_GPCR_A10	VAVCEVGQATTCIVSQKKRENDRCVSTENICDGMNHCYSGNQVSDETGCLLIDKENGKCEWAGEKGKWFPCSDGRCIPARFLCDRKIDCLHGEDEYDCPSLECQEDEWQCTSGQCVPLTGRCDLSFHCRDKSDEMNCSEHQCGRGRVQCHTGQCLPEDYWCDHTNDCPDKSDELFCEELGSECEPAGFLCANGRQCIPAEERCIKFDDRHRGCVDGSHLLNCKSLECPAGMFKCLSGSCLEASKQCDGPIDCPETWDDEDYCPFQCSMMAEECRCQHLEADCTGLGLQYFPDIEENINRFIFADNNLSVTLQEKAIQDHDNMVYLDLSRNHIQHIKNGTFRYLWRLRILILSQNNLTNLTEGAFDGLHNLRTLHLDGNQIASLGPVAFYGLAALPTLDL…	#
Sv_GPCR_A11	MEWSTAVTDTPSVMTAVPGLDVWGATYSSLQPYVTTDASEDYVSEECVYDLRRLNVSVFDYHYRKETWITITWREVLKMFAYVVVFLVSLAGNLLVIVVVYYNAHMRTSTNQYLVNLAVADLLVTLVCMWVHIVRHLSHPNYVLPAIVCKLDGFVQATSLLASVLTLTVISVGRFVAVMFPLHARTSPDRAHRVIAAVWVTAALLSCPTLFYRQLYSIKWSNFTSWQCDEIWPMEGKFDSTVSRCIITYDAKKLFYTVLIIALYFLPVGIMFINYSLVVWKLWVTQLPGEHPAPSRITATRSKKKVVKMVSVVLLVFVICWTPLQSLMLYSNFIHGQHDTLPEWFPVMEFAAYFIAYTNSALNPIIYCGFNVNFRQGLVSLLTCRHASAGRMYHRRNWK…	#
Sv_GPCR_A12	MAGGGQQPAGGGGGGTVIDTVRSMGMTCNLTCCSYVNEGNKTICFIDMDFPKNLTATPQWELGVRWTFAVIVTLMAVLGNLCIIIILFKNRLLLRTSVNHFILNMSVADLITAVAGPIPFTIRDTSDFWPLGQAWCHLEGYIQILVMVVSVTSLATISFDRMVGVVRPFHQHLKRWQSVAIILGIWVVSALIAVPFGVYRLYTVHMWKDLTERTCEESDNIRIWWIIVVIALNFLPLIVMVTCYSIIFVNFNKYANKVRGKEHPAILHLKKRVVRMMFVVVIVFIASWISFQVLQVTRSHFVNEEGSLRPELMQTYEDLLTLSQYMIYVSPAVNPIIYALMHQTFRRAFRVTFPWIFTRKSSLVLTPGQGNRGFMWSVRSTHHSAHRACRTKPPQPGAS…	#
Sv_GPCR_A13	MTQSQDDHYESLLQNLSLTYPDIDWSHINLTNLTDFSFFLEEATERPAGGESNTTGGTVLYQVPTGVVVLLSCFYGSISLIAVVGNALVIWIVATSRKMHSVTNYFIANLALADIIIGLFAIPFQFQAALLQRWNLPEFMCAFCPFFQTLSVNVSIFTLTAIAVDRYRAIVFPLNARRSKFWNKVLLGLVWAASGVLAIPNAIALRVKHVTDTRTRELIPVCAPERINPVMMLAYSHAMVGLQFFVPLGIISFAYIRMGWELWGARTPGNAEDARDAHVLRNKKKVIKMLFIVVALFAFCWAPLQSYHVLQTVYPAINKYRYINIIWFCCHWLAMSNSCCNPFIYAIYNEKYKREFRHKFRWVFKDYPGGETSDFDRSRYHMSFRACASRLVRNVLQYI…	#
Sv_GPCR_A14	MNASEPHDFESNCTLADLTAYELNESEWETLQNFTMEEKSSTMICSYLQQHIVGLTCSSTDDYLCRCAEEFYRHYCSANPEYYSYIYRIIGTLFQGIIFVIGVIGNVMVVIVVAKNKNMTTPTNCYLVSLAIADCAVLIAAVPQEIVSYYLIGNHWIWGRVGCAIMIFLQNLGINASSLSLTAFTVERYIAICHPMKAQTVCTVERAKKITLLVWVFAVCYCSPWLYLTTVIPLSYAVDYPTQECTFKLSRDQYFLYYFLDIIVFYVVPLLLSCVLYTLIARILFTSQVPKNPTVNGHHDKRRANSPRVQVVKMLAVVVAIFATLWLPYRTLLVYNSLLAMFGYSTYKDLWYLLFAKTCIFINSAINPILYNALSVKFRRAFKRMLSCGKPKQEQWAMT…	#
Sv_GPCR_A15	GRDGGRGPVKLQMEFDELIDVHRGGSGGRETSSSEDRGVDREGWVKAKPGGASLSHRSLGRAGDARYPTVIDRRQRVASTKHPFDVDTDLSNAEDVLPGLGEHEGDFSNLGFSEVDSFGFQEHHGFDMDEGFETHLPAYPGGGVGVEGFGLDDHQGFPDDYDSDECVNGLCPKIARLPHNGPGFPFHPNNQFDSNSSFEPVEVFNANEAFRSVVETSVEGTAGGQSGSPHGKFHNKVSLSHGVRTVCRGNLSKNYRDVQCLPEPDAFNPCEDIMGNLGLRVAVWGVVVTAVFGNLAVMVVLMSTRFKMTVSKFLMCNLAGADLCMGLYLLIIAAMDLRTIGVYFNYAIDWQNGPGCKVAGFLTVFASELSILTLTVITLERWYAITYAIHLNKRLKLSM…	#
Sv_GPCR_A16	MENETIDYYDANATQWELDNVTCGSSNANDSVNEFLNVSRLYPLDLALPLYGYAMPVLLVVTTMANTIIVAVLWQHHMRSPTNAVLMAMALSDMLTVVFPEPMFFYMYTLNNHAKPLYPPAACYAWHFLHDPIPNLFHTASIWLTVALAVQRYIYVCHPPVARTWCTLPRVIKAITWIFVFATIHQAPRFFEMVYGPKEVEWRGDCVHVCSEEFNDWVHAITLDIYFPIYFWFRVVFVHLGPCTVLVVLNLLLYRAMKEAQRRRKKLLQDKNSRKECRKLRDANCTTLMLIVVVSVFLVTEIPLAVITVLHILSSMGLHFFSEKSYDILKYFFIISNSFIIFSYPINFAIYCGMSRQFRETFRDLFIRGRGGAPRREDSTRYSMNNGPPRTCRSYTSET…	#
Sv_GPCR_A17	WSYINLTNLSDFSTFLEATEKGVSAESGVNGTVLYQVPTGIVVLLSFFYGSISLIAVVGNALVIWIVATSRKMHSVTNYFIANLALADIIIGLFAIPFQFQAALLQRWNLPEFMCAFCPFFQTLSVNVSIFTLTAIAVDRYRAIVFPLNPRRSKFWNKVLLAFIWTASTILAIPNAIAPRVKYITDTRTQEEIPVCHPEGINPVVLLAYSHAMVGLQFFVPLGIISFAYIRMGWELWGARTPGNAEDARDAHVLRNKKKVIKMLFIVVALFAFCWAPLQSYHVLQTVYPAINKYRYINIIWFCCHWLAMSNSCCNPFIYAIYNEKYKREFRHKFRWVFKDYPGGETSDFDRSRYHMSFRACASRLVRNVLQYICRYPIERQVSTASDLRLSSRTDATTL…	#
Sv_GPCR_A18	MEEAGGPPTVATPENVTITSPATVSIATTQVVLFSTIFTMPSTPDPSDALTPEVNLTITTDGGDDTEQSQPHNLTMMVVMTVIYMLITITGVLGNVATCIVIVRNRIMHTATNYYLFSMAISDLLLLAFGMPDEIYLLWRGRPYIFGEEFCFIRGFTAEISTNASILTIAAFTVERYIGICHPLRSHTMSQLGRVIRSIAVIWVVATACAVPIAIQYGIVFDETVDGKVDPNTAACLIKKRIKLVFEISSVLFFVAPMLLITVLYVCIAVELKRSTRLGRAVPSIGSHSCSSTNDGTRNKAVIKMLVAVVIAFFLCFAPHQAQRLMAIHGDETNPMAVKLFNILHNISGISYYISTCINPILYHIMSNRFRQAFQVTLESCLDHKHGSSGGLQESDATF…	#
Sv_GPCR_A19	MSTLGTPTAEVSSEVESSSAATEAWTTTPWNADHTLWHSHTTVNSSWTRQDLDLAGSEYDPVERNVFLNASLKNGTGNESEYDYPYEESLGTFFWGQLAPPLAVYAVTYVVGVVGNTLIIFTICRYRRLRTTTNVFLASLASADLLLILICIPVKLARLFSYTWTLGEVLCKVIYYLQALSAICSVLTLTTMSIERYFAIVYPMRAQYRCTISQAKRLSVALWLLAMVLASPVLLLQVHMEVGIRVPAYWCVRDFDSPLLWRSYETYMLVLVLV	#
Sv_GPCR_A20	SNDSRIAKRMALLVFTDFICWAPIAFFSLTAAFGLQLISLKEAKVFTVFILPFNSCCNPFLYALLTKQFKKDCVMLCKTIEESRVTRGIGRCRHSSNFSNRQTPANTNSALDNSTRPDNKSCRCLNKAQETEKLHRRLRISALKYLLCHKEAEEMNSASDFSYQQSKSAIKSKRHASVSSETYSSSWSDTWRRGQAAMSLRILDRRRHNSWYLTRKPSQESNLSSSRNDSSATTASTSTWRISRSSVSSDISSSGSRGVGKTDATPTLRLGSLRDRRGETHTQIPARQITHHQALLVRQQSGISGQRSSPTTSAVRIKPRLQRQTAIERETYLPNKTLGGQCAVPCPLHQRSDNLSCVYEQESYEEDDHDISRDFLNPRYPMGGLTVAFIPRKLSTISS…	#
Sv_GPCR_A21	AVFVLFHAHFAQVFHTLSIWLTVMLAVWRYIAIAYPQNNATWCSMNRTHRVIVAAFICSFICNIPNYLNFTISEMKHEGQILHIVGFSHLALAHGGFL	#
Sv_GPCR_A22	LSIIIFFYAAIVLTIFQKSRLSADDSTIRRSSLGYLGRARARTIKMTVSIVLAFFVCWTPYVVISLWFCFDRSAAALLDEKVKKGLFIFACFNSCVNPIVYGIFNFCKKKPPMTQTWRSTTLNTQMNSRSCDCRSFKSSRVYWSRREPATTVTNSEVTDHTAELLLPRALNSSYRTRQVGEGEYPGGSPLTTQYKNGTFYSSSSRAVPEDQNGNPV	#
Sv_GPCR_A23	NTNHKRRVLCQENFEEGRSGGSWTPAPSHMMSAGSGELLQPMEELEAYVPREELVSILPNLTNEQASYLLQLLPVLNNFSRSTVDPPSTSPVPADHAFCDVGFRDSYKEVHGYLALMICLMGAFTNILNIIILTRREMINSTNTILTGLAVADFLLLVEYTVYASSYIKGQESLFDSYYHSVFILFHAHYTQVTHTIAICLTITLAVWRYIAICKPHLNLFLCTLPRARMAVFVAYFISPILSVPNYLMYSIHQRNDKQSNGSLYHVDFSQRARASNGLLQSIHFWFYSVLIKILPCLLLTFLIYHIIRAMYTAKRRKENLIKMGTPSMETERKLPRMEKLTEKTTRMLLTVLLLFLATELPQGILSLLSGIYGHSFFRQCYLHWGEVMDLLALVNSAV…	#
Sv_GPCR_A24	RYRLLVTPHRPRLPPFLAVVAIWVLSVCSVLPYAVYMNYTDLQVILGAQFDGVGICAVNVGEDKTEYIRGLFITLFVLPLALITFLNVRVSVVLANLEAPVGLAMLDPGSLASQQQVWSPRDYRFFPSTFTTEADGRDGCHYHSAYQLPSFSPTPTTVGGGSQTPTLLGSRGPPTPSLQQLEESEIDVAREKRNQRYIVTIVTAFALCLCPLMILRLVKNLVVETAENSAYFDVTFISIVWLAFLPTLTTPALFADWKMSRSTKDRLQGYLCCSQRGRRCSLSQELPPMFYSCHARTTHRLSLEPALVPASPPHAHQTLHTAALTHHDQQRPYTLALPS	#
Sv_GPCR_A25	LVVVVVLFVVCWGPILVVNVLKAYAILPAYSTTMMHIATATDLLSYCNSCVNPIVYGFMSRNFRESFWQVLCCRGRLHHHTSMSRQMSLSVTRTSILRYNTDTSVSRSVTTDGSLMIKTTPS	#
Sv_GPCR_A26	MCSVAPGTHTPVDGHPHALHLPSLNVYSQALGTTMAARYWLVWTRAWLTQLLLLLFLFVVSIWCTSSSAAIVKPVLSDGSCETGWFPCGENGSVCIEQRFFCNTEHDCPAGEDERNCLDSKGDSELTKAILDKPIYLWEQRHKCSLKRYPSFCLCRMETRIHCKKVNLTLIPKDIDEGVTALLLGNNSIRLTSDSFARYPRLTLLHLQNNGISVLPPDVFRGLDNLTRIFLRQNKLSTDDPRTLEGLRSLRKLKLLDLTNNSFKQLDIVLKMVPDLKSLWMNINQVTLLGREANPRPHILKELFLEYNLVDELTQISLKGLPDLETLYLRHNKITVIHSGAFQWQRRLVDLELNFNRIQHLHPDIFHGLNFLVNLNLEGNPLVVVASNTLKHLPCLDSL…	#
Sv_GPCR_A27	MRMCGCEAYVTPTHTATNNYVSANYIPSKMISLRDADLLVNCTSEDLPDLHHLRWVVYQVVFPVLVALGVVANLLNLIVLSRPAMKGVAYRYLNHLAVSDLLYLVFNVPFCMRDFAHISEMKVVSKASAVYYANVGIPLVNMFLTMSEYIVVWLSYDRCLAVCSPRKFSAKQRLEVVRIRCGMSLLLTMFVYSLSPLRQTYQCEGLECCVSESEYADEPWYMGYEFFREIYSRFLPAILVTAFNVAIVVTLKQIKRGREGPDVTNEAREERERRLFFLLMAITVLFYISAFPSAIYKVLMFNDMTFIPYFRAVADVLEVSGHVFNFVLYFLFSPDYHKTLVTMIYPHQHYNNEFAMSSTAIPL	#
Sv_GPCR_A28	EEIDCHGLQVFFIVPLTLTLASMLMLDYQELFKPANHWVKSPKTSPFDAELDSDVANARFVAYNVVAPIIVSVGMLGNLLTIFILRLPQFRGVTYTYFLMLAMSDFLSLFFCISFLLHVLHEGTHLYSTAVWYSYCEQLFVNIPMSTSVLIIICVTVDRYFSICRPTEFKRIHTSSYARAGILGSMLIAAAVWLPTCALKKPKLYDDCETSSFVAPDNRTWWVACMVPDIRNNPYYIAYAWIRQTVVSFIPIVILILLNILIVREFIRLRKKKDHRFVAGRHHHSTLAERPRREDQHLITLLTAVMISFFITMVPAGIFNALYTEVFATKLQFEIFRAVANNLEIVNHALNFYIYILCSKPIREAIKSFFHPPQGMLVTSPISNVVEVVQQASTRDFSS…	#
Sv_GPCR_A29	MQANTSAPATQEEEEEEAGSAARLAVVNEVTYRFLVPTLISVGVFTNLLNVVMLWRAGRQQRQRQAQATTFSYLLWLAITDMLASLSLVPSIVHFDRTQLSYAWAFYYAHFEIPVQNALTSASVYIVVGLSVDRYVAVCHPRRYQAVSAPNLALIRITLSLLVPVVLYIPHGFSQEVQLNETSWSYTYDATEMADPRAWYVWTVVVELCHRMAPATLLVILNFCIIYTFKQVTARRRNITKNKGAVATQASNASRRSEDDVRSQQEQRLVYLLLAIVAAFLLTTLPAAVLALIDTEGPSHGSFSHEVFRAVANCLEVLGFSLNFVLYFIFVPDVRRGLREALMAVVNKTRGLAVQAQAAGGCPDFSTESRTKDTELVEV	#
Sv_GPCR_A30	MENSTNKEDLANGGADSTNLIVAMDLWNISGALDYRNIVLAGVEDVTGIHVVSYEVVLPLVLAAGMIVNGAGLVLLTTPRLRARPANRYYFLLLSSDLVVLVASVPTSLTLNGCRLWSYGVALYLAHSCNTIFYIAQAFTLYLILWISYDRFLGLWYFKRFQDMQTRRVFRNRVVLTVLLCLATNLQHLLEVEVRCTGYTHDLDGMCKAGVWVIDDGLHYLGRKSLLANLLWVVRGLVVLVVPVVLVLAFNAGIVAGLVCRRLHNSAVTLRTRRQALSSIYIVLALSATFLACTAPITVYSAFYADNITNCHGSSAEEIFRAVANLLIIGEHLTHFLFLSFNDTFRMELTKNVSSVCQHTRHALQHFAPTCSCLRQKDLDVPPSAATAQDSLHPVFIIS…	#
Sv_GPCR_A31	MTPLVSLSGGNDLGNTSVSSEGXXXXGGDRTPGLLAALLRFPEPSSDPPTPLSELYDHHLLGLTAACVFIIAIVGTVGNLLAAASLLLSKKLRQSPSTAFMVNLLVCLLPVCAIGMPMFGFAFLAVRDYERIPYTEGVAVATFAMGLILSQVHIHTISAMAFNRLMAVMWPVLYKKVMQPRKVRLYLLLLWLYSALLWVPLFFGVIGKLEVETEELMVSMKDESLHKIKKAIHIFFTYLLPIAFSSVCYIAMYLKVRHSRQKKVARQRCKSVMETSEDTVLRLWDDHVTRTILVIFLVLLSCSVPHVVIHVLHLHKKLPATWLLLHVVFWLQFCVDPVVYVCMSQQYRRACLQCLTRIFPRCSFLQAAEDENRFEPRNELRADSNINLQSTWRKNMDTR…	#
Sv_GPCR_A32	MEHLRSSSDYHDFQHYLNDSWDVPSWEDDAADSEIAKLSRGVATVIAVLFIGYLVLGLTGNFLTILALLRCPRVRNVTAAFIISLCVADFLFCVLVLPWEVSRFLAGKWIWGEGWICTLFPLLRYWNVAVSLLSIAMITINRYIMIAHFSVYKLVYRKAWIALMIAFCWVFAFVMLLPTLLSKWGRFGFDRRLQTCSILDDNNKSPKQVLFGLGFCVPAIIIVICYSLIFYVIHKSEKRMRQHSSHSMNGAHPSGPSLQPQPRVPGKVEREARRRRNEWRITKMVLIIFIAFLITYLPITLVKNLDKKVDYPGLHVLGYVLIYISSCINPVIYVIMNRQYRQAYKTVLLCKRPRLPSLTSSHTERGKGRNKAVVEDKTMMSQVSLSDAAAMPECHELPE…	#
Sv_GPCR_A33	MATSTMEWEEAPSEPAMAPGWAIVLTALAAIIISILGFFGNLLTIMALPHSSRLRNAATWLVVNLAVAEGIFCVTILPISAAHLLTLYVTGGRPLLNDTGCSVFVFLRYVNIQAELLSIAAIAVNRCVLIAVPKQYPRLFSGQKTAGLIASIWLVSALLMLIPLLQVYGKFVYNHRTDECDFSDETQHGQAPRKLFLSLGFLLPCIVIIASYSYIFYKARQSSAKIRAASSAGLLKQTSTSSNPSRPARPVEGLRSRDIRIARTIGVIFVAFLVCCTPVSVVHYLDATIHRPLLLLLLHPLYWAQYCINIFIYVFMNKQYRDAYVNYISHWWPNFREVSRRKFRWKEEATSGESRRQSRAATPNTIAKFNVRKDSKMSISKNNMEPPGTPLQTPGTPRL…	#
Sv_GPCR_A34	MEPSTAALVHDAAVTNHSSESVTGEDMESTNTSAGEAAPIIHYPRSATIFAAVASIIFIIVGIMGNLVTIIALSRSLKLRIHATTAFVISLCVSDLLFCSINLPLTASRYIHEAWVLGDALCSVFPFFFYGNVAASLLNMVAITINRYILIAHHSLYDRVYRRHYITLMIALVWLFSFGMMVPPMVGVWGRLGLDPPTFSCTILKKEGSSPKKFLFLFGFLLPMVAIIVCYSAIYYKVRQSRRNLVAHGNKSGSSSFSAQVTRKEDLRLTRMMLTIFMCFLLSFLPLMIVNVADDDVRVPSLHVLASVLAWASAVVNPFVYAVTNRQYRSAYRKLFCGLRSKPGRSSNSHSKSNSSRTFVTEFQYHASTGQVTSPVLANPSPDA	#
Sv_GPCR_A35	MVVATWIGAFGALVPTLLELWGTFGLDPAIGSCTILPDRDGNSPKEFLFVFAFVLPCVAICVCYARIFFIVHRADRKSHSHGQTLIKVNGKRHKHVHPPCRDPPTLQTLHATPLQDRLQLETLVKLSTSSNSVQVEILEPGEKSQREKKSDRKREENSGGEGGSSKDVTRTPSPVSTSRNVSTDGNSLLKTEVNGFSGHTSDEGVGAPELVTCSPIRICPPSAPDSPVSDKSETKIRSIERRPSTISGKGGGGTFSQLRGTFRKTRAGSFIARQPTLSAKDRR	#
Sv_GPCR_A36	MPLGAVYEVSKEWTLGPELCDMWTASDVLCCTASILHLVAIALDRFWAVTKVDYIHQRSPKRVGGMIAVIWVVSFLISAAPMMGWKDPEWHERLRNKMCIISQDVGYQIFASITTFYLPLTVILVLYWRVYQAARKRIRRKIGTNAHSALCRGPVTISETTTFTRMSSQPSPEKTSNGSTLNGHPVDEGRTDAASGVAAVAAAAVAQVVPRHLRRREVESRKERKAAKTLGIITGAFVMCWLPFFILAVMMPLCKLSCHFNPYLIATFLWLGYFNSTLNPIIYTVFSPEFRNAFKRILCGRKRSLQRHSSRFSSVRFTRS	#
Sv_GPCR_A37	MMGGTAVMGELVTNATLVGDVRVVEGSANVTVGDAHISPEWGDLAVGLVKALCMAVIIVCAVLGNLLVVVSVVRHRRLRVITNYFVVSLAIADILVALMAMPFNASVEITGRWLFSYRMCDLWNSFDVYASTVSILHLCCISIDRYYAIVRPLEYPMVMTEGRVVVMLCHVWMAPLIISFLPIFMGWYTTAEHLAVRAANPSLCIFQVNTTYALVSSSISFWMPCSVMVYMYYRIYLEAARQERMLHRHTRLSSASQASHAAVVISNNSTATTITTTSVGSNGIGSDLPGSQGLGSGGSGRRLMAHRPSSDTQEATPTKERNLIKLKREHKAARTLGIIMGAFIVCWLPFF	#
Sv_GPCR_A38	MVLALVGNVMVILTIARHRGMRTRTNLLLANLAVADILVAVLDMPIAVITIAQGDWPFSQTFCYFNAFTVGLGLMLSVHTLMWISIHKYISITRPFSKSVTPTKIVMMIVAAWTWTIFFNIIPTPIIGWTNSTYKRGASQCGPCPPKETMQFVHAAINTLVNLVIPIIVMSFCYVCIFKEVKDHLSRMRDFADVSVRNSLIQQKRITETLCIVMSLFILFWMPYIIYSLSLVFLGKENVPEIFNPIAYLFGYMNSACNPIIYALRSPSFRRGFLEIICRNYGGMPGKSHYDPVPVSSRFGGVMVSFRHSLWRTQHKKESNQDSKKKRESQHFPKNDKRKMGVAGLITEHVGEQNGTATYLMNPENMDWILYLLSYSHHQQYSPYSQG	#
Sv_GPCR_A39	MSPTLYPPPSPPSHGLGLAASGVPTGLKALAQTLPVLKVPNLKYEDEDEPADLQYGGVVNGKEELATVASSNAVVTYIIPDMMANLCLEYDNCTTNLTETMAENCTTNCTVEDTIHTERNYWTLLLLLFPVFTVFGNILVLMSVYRERSLQTVTNYFIVSLALADLLLASIVMPFAVYYLLMCGYWGLGPIVCDLYIAMDVVCSTSSIFNLVAISIDRYIAVTQPIKYAHSKNNKRIVLTIAIIWVVSAAIGIPLFFVNQWDVSKRKDVLTNDCNFLNADFILYSSISSFYIPCIAMIYLYYRIFKALKERARKKKPKVSEIKAGSVIENVAQTRMLAETTLGTEVTLPPGKSTTLIDEDKNTNNTSNSQDEEDEDGDDVVGLGGEDNCHIIKNPKPEE…	#
Sv_GPCR_A40	MAVLKLNENETLPVLIEADLNVSGLEDDPLLPIDAEDDLMPIWEMVLTVVSLSVIIIFTIVGNVLVILSVFTYRPLRIVQNFFIVSLAVADLTVAVFVLPFNVAYSIIGKWIFGIHLCEMWLTCDIMCCTASILNLCAIALDRYWAITDPINYAQKRTLKRVLIMIGLVWSISVVICLPPLFGWNDWPETFTEETPCILTQEKGFVLYSSSGSFYCPLLIMTMVYIKIFTATRRRLRERAKASKLNQISNTGKTRVPREEDSALSENGQNGYNDSCKKKLVQKKRRKKRKAGTTQTTTTDSANTAASLAPPAIAETSITENDVSNPKDESSPIEEKKATDVVIQVNPRGGSQIHQFIEEKQKISLSKERRAARTLGIIMGSFVVCWLPFFLMYVILPFC…	#
Sv_GPCR_A41	MMSNLDVTVPNNLSDLAEITAELLATPTTPGEELNNTELPPLNVLYTVSEVLVAVVAIIGNALTITVFVVDRKLRRLTNYYIVSLAMADLLVGVLGIPFALLTAIGLPRLLWPCLLMLSTLLMLCTISIFCLVAVSVDRYWAILHPLRYSRVMTAKIVRRIILACWVVGTLVGLMPSMGWYRYHDTCVFTKVMNYDYLVFLYFCTIVIPGLLMAFFYTHIYTVVLKQLRQIAAQEPQGDNASVGTQSSQRQRSAIFRSQSRGQVSQGSSTKDDPRRGSTNTNIVHQVTHASRREVKAAKSLSIIVLFFMVSWFPLYTINCVQAFCSSCPVPEALMFFTILLSHLNSAINPFLYAYHMKDFRNALKMFIWHSILRRPVEVDCAFGRSLVSPHHSTVYRVN…	#
Sv_GPCR_A42	MLSPPNTEVPGVLVTTERSLMAPSCVEDPLAMSSPAAVATTTMATMDACLEGNCTTTVLASQPGATIISPLLLAITGVTGQVWALCYLHGSARRHNARTVFYVFLCTLIWTDLLGKMVTTPPAVISYTAGGWVGGEAMCDYHGFVMVLISMLTHFTVSAMAVERFLGICHGYFYSRNVTTTRCRYVMLGIWVFCTLFGLLPLFNIGQLFLQYPGTWCFANFHLCGSATPLRHRIYTNALGIINVTNLLVIVFCNVVVVGTLLKMRLSRQMPSRLCQPHRSRKQSEHELQMVIVLVVITCVFVISWAPLDTILLTTQLFPPHVTREDHMHELISIRLVSINQIVDPWAYIICRVAFRSRAWKCCRHALLGRGWSRRGDGAGSSTFNMASILHGRKFSRTQ…	#
Sv_GPCR_A43	MMLISLVTHLLVSTMAVERFLGIRHGYYYNKNVTTSRTRLLLLGIWLFSMLFCAMPLFGLGQYGLQYPGSWCYVNIHINSSSPLHIRIYTNVFGVFTLVNLLVMVFCNVVVITTLLCLRLCRQRCLGSSSFTAPQRSYRQRELELQMVIVLLVITIVFIISWSPIDMRLFLNQLWPHRTQADHIKDLIAVRLTSINQIVDPWAYIICRKVFSTRAWRWMRLSLMGSKLLARESSSHPPGGSNKKPSQKTKPPEKIQYKTHFNGEADPDLSKEVVVVVSPPVQLPSKDSLIREQEAKNGVGTKEEVEGQKVVEVFRSSNDPPLSVCSHSGGAVKCNPSFQGDGRDLATLAVVPIPVFTSQQYRVCPLGEQLHPLRLTRLTSSASARASSTSRPPRYPQDH…	#
Sv_GPCR_A44	MPGPKDVIMYYLMSLGVSDLVAGVVVVPLSVYPALVQRWVYGDAVCGLAGYLETTLWFAQLYTFMWISVDRYLAIRKPLRYETVQTKTRCQCWVVFTWITSMMLCCPPLLGFNSSSHWDGEAYVCWLDWGSMIAYAITLIPMVLGPTLITLFYTYGYIFNTMRRLKTCVVGQDKEFVTALTSNLANPDHAMSFVLVLAFWLSWGPCVGVRTYEYISGHHIDVRFLHFGVFWLGALNSCWKSIIYIAMSPKFRRGLKLFCLSLCCQRKARNAELIMDY	#
Sv_GPCR_A45	QLASSQLVQVGFRHAVELGLVQCAHLWCSHVEVSEERQHLDGVYHVVQLGHVAEHQHVCLLNLTKMVVLHHSWPMCSSDFICATNHSTFDMSASDCMPLRCRVAETVVLMFMVLVSICITVMSLVIMVVIVICPQFHKPKYYLRFSLAATDFLIGIVVCGHAAYNQWVGLTEIPSERFPYYANLKAEQLFRHVPNCLWGVSDVFTQISGFFVTSNMIISFYTLSLMSLDRYLLLTRTHYRALVTSRRVTVALVVSWCCGFLVPSLHFIYRPQMQYDICVNYDTSPLDVHIINNESKIATADYKVYLKHVVPFVVTLVVSGLPIVTLLVFSFRALRKYHSYTREHSVRQVKSALQLTQNHCSLSRQVSSASLAAMVNLNAAPTLSHAHPHDSGDGTLTRS…	#
Sv_GPCR_A46	MSYWNDPGNLASTDTLPSTNPFGNYTLVDTVPKEILHMVDPHWYQFPPMNPLWYGLLMFFMIVMGTMSVVGNFVVMWVFMTTKTLRSPANLLIVNLAFSDFFMMLTMFPPMVVSCYWQTWTLGAFFCEIYAFLGSLFGCVSIWTMVFITLDRYNVIVKGMSAEPLKNGGAMMRIGGVWTFAFAWCLPPFFGWNRYVPEGNMTACGTDYLNETTLSQSYLYVYSVFVYFIPLFASIYFYAFIIKAVGAHEKAMRDQAKKMGVKSLRNEETQKTSAECRLAKVAMMTVSLWFMAWTPYLVINFMGMINKSSVTPLFSIWGSVFAKANAVYNPIVYAISHPKYRAALQKKLPFLACATEGHDNQSGSGSTNTTNENEKSESA	#
Sv_GPCR_A47	MSYWNDPGNLASTDTLPSTNPFGNYTLVDTVPKEILHMVDPHWYQFPPMNPLWYGLLMFFMIVMGTMSLVGNFVVVWVFMNTKYLRTPANLLVVNLAFSDFLMMLTMFPPMVVSCYWQTWTLGALFCEIYGFFGSLFGCVSIWTMVFITLDRYNVIVKGMSAEPLKNGGAMMRIGGVWVFSFAWCLPPFFGWNRYVPEGNMSACGTDYLDETTLSQSYLYVYSVFVYFFPLFASIYFYTFIIKAVGAHEKAMRDQAKKMGVKSLRNEETQKTSAECRLAKVAMMTVSLWFMAWTPYLVINFMGMINKSSVTPLFSIWGSVFAKANAVYNPIIYAISHPKYRTALEKKLPCLACQGEPKDDTESNTTAGTSQVAEKPEGA	#
Sv_GPCR_A48	MSYWNDPGNLASTDTLPSTNPFGNYTLVDTVPKEILHMVDPHWYQFPPMNPLWYGLLMFFMIVMGTMSLVGNFVVVWVFMNTKYLRTPANLLVVNLAFSDFLMMLTMFPPMVVSCYWQTWTLGALFCEIYGFFGSLFGCVSIWTMVFITLDRYNVIVKGMSAEPLKNGGAMMRIGGVWVFSFAWCLPPFFGWNRYVPEGNMSACGTDYLDETTLSQSYLYVYSVFVYFFPLFASIYFYTFIIKAVGAHEKAMRDQAKKMGVKSLRNEETQKTSAECRLAKVAMMTVSLWFMAWTPYLVINFMGMINKSSVTPLFSIWGSVFAKANAVYNPIVYAISHPKYRAALQKKLPFLACATEGHDNQSGSGSTNTTNENEKSESA	#
Sv_GPCR_A49	MSSWNSPAMEDSALPSTNPYGNYTVVDTVPQEILHMVDPHWYQFPPMNPLWYGLLMFFMIVMGTMSLVGNFVVVWVFMNTKYLRTPANLLVVNLAFSDFLMMLTMFPPMVVSCYWQTWTLGALFCEIYGFFGSLFGCVSIWTMVFITLDRYNVIVKGMSAEPLKNGGAMMRIGGVWVFSFAWCLPPFFGWNRYVPEGNMSACGTDYLDETTLSQSYLYVYSVFVYFFPLFASIYFYTFIIKAVGAHEKAMRDQAKKMGVKSLRNEETQKTSAECRLAKVAMMTVSLWFMAWTPYLVINFMGMINKSSVTPLFSIWGSVFAKANAVYNPIIYAISHPKYRTALEKKLPCLACQGEPKDDTESNTTAGTSQVAEKPEGA	#
Sv_GPCR_A50	MSSWNSPAMEDSALPSTNPYGNYTVVDTVPQEILHMVDPHWYQFPPMNPLWYGLLMFFMIVMGTMSLVGNFVVVWVFMNTKYLRTPANLLVVNLAFSDFLMMLTMFPPMVVSCYWQTWTLGALFCEIYGFFGSLFGCVSIWTMVFITLDRYNVIVKGMSAEPLKNGGAMMRIGGVWVFSFAWCLPPFFGWNRYVPEGNMSACGTDYLDETTLSQSYLYVYSVFVYFFPLFASIYFYTFIIKAVGAHEKAMRDQAKKMGVKSLRNEETQKTSAECRLAKVAMMTVSLWFMAWTPYLVINFMGMINKSSVTPLFSIWGSVFAKANAVYNPIVYAISHPKYRAALQKKLPFLACATEGHDNQSGSGSTNTTNENEKSESA	#
Sv_GPCR_A51	MASLSGDPHYEAFFGSNDGYQGVGNAFDGETKYTNPYGNHTVVDTVPEDMLDLIDPHWYQFPPMNPLWYGLVGFFNVITAFTAIVGNFTVIFIFSQTKALRSPSNYFVVNLAVSDFIMMVVMCPPLVINSYYQTWVFGPFNCWLYAAIGSLTGSCSIFSMVCITLDRYNVIVKGIGGKPLTSGRALTYCALGWITSAFWTFVPFFGWGRYVPEGNMTACGTDYFSWDMNNVSYLHTYAAWVYVLPFFIIVFCYSHIVKAVSAHERQMKEQAARMGVKSLRGDKEAQQKSTDCKLAKVALMTVSLWFMAWTPYFIINFSGFYKPEIVTPLFSIWGSVFAKANTIYNPIVYAISHPKYKVALYQKFPWLQCAGTPDEDDSKSGGSGVTQTDVKA	#
Sv_GPCR_A52	MNCFGGGYWTLGAFACQVHAFTGAIFGLGSLMTLAAIGYDRYCVIVKAFDGGHISSGKAFFIILLCWGYAVGVSIWPFFGWNSYIPEGILTSCSFDYISQDWSTKSFGLFLFVMCYCIPLTVIIFVYSQIVGAIRQHEKALRDQAKKMNVQNLRSNADANKQSAEVRIAKVAVANVFLWLLTWTPYAYVVMTGLFGDQDKVTPLVSALPGLICKTASVYNPIMFAISHPKFRLALQETLPWFCIHEPKDDDSKSSKTEAESSK	#
Sv_GPCR_A53	MSLLEGPLLPAARMANATNLIRPAPYTSGGEGVVADGRYELRMLGWNTPPEYMDFVHPYWKTFEAPNPFLHYMLGVFYIMFMFAALSGNGVVIWVFSSAKSLRTPSNMFVINLAILDFIMMLKTPVFIINSFNEGPIWGKLGCDAFALMGSYSGIAGAMTNAAIAFDRYKTIAKPFEAKMSRGTAFLMVLGTWVYASPWCLLPLFGIWGRYVPEGFLTTCSFDYLTEDENTRTFVAAIFFFSYIVPGVLIIYCYSQIYGHVRAHEKAMRAQAKKM	#
Sv_GPCR_A54	MANLTGPQVAYYSQDMPNFGYPDGVSLVDFVPDTIKGMVHQHWYSFPPVNPMWHYLLGVIYIFLGFFSIVGNGLVIYLYMKSKALKTPANMLVVNLALSDLIMLTTNFPPFAYNCFSGGQWMFSAFYCELYAALGAVTGVCSIWTLGMISWDRYNIICNGFNGPKLTQGKAMGMCAFCWAMAIGWALPPFFGWGKYIPEGILDSCSYDYLSQDYNTKSYNIAIIFFDFCLPCTLIIFSYVFIVKAIYAHEEAMRAQAKKMNVANLRSNEAESQRAEIRIAKTAIANVSLWLVCWTPYAVITIQGVSGNYENITPLVTMLPALLAKSASCYNPFVYAISHPKFRLAITQYMPWFCVHENTQKSDDTQSNSTEANEKA	#
Sv_GPCR_A55	MSYWNDPANLASSGLPSTNPYGNYTVVDTVPKELLHMVDPHWYQFPPMNPLWYGLVGFFMVVMGLLSVFGNAVVIWVFMNTKSLRSPANLLVVNLAFSDFSMMLTMFPPIVVSCYWQTWTLGAFFCEMYAFFGSLFGCVSIWTMVWITMDRYNVIVQGISAEPLTSKGATLKILFTWAFALAWCLPPFFGWNRYVPEGNMTACGTDYLSEDIITHSYLYVYSVFVYFIPLLIIIYSYTFIVKAVAAHENQMREQAKKMGVKSLRSEEAQTTSAECRLAKIALVTVSLWFMAWTPYLVINYSGMLNKSMVTPLFSIWGSVFAKANAVYNPIVYAISHPKYRAALQKKLPFLACATEGHDNQSGSGSTNTTNENEKSESA	#
Sv_GPCR_A56	MSSWNSPAMEDSALPSTNPYGNYTVVDTVPQEILHMVDPHWYQFPPMNPLWYGLLMFFMIVMGTMSLVGNFVVVWVFMNTKYLRTPANLLVVNLAFSDFLMMLTMFPPMVVSCYWQTWTLGALFCEIYGFFGSLFGCVSIWTMVWITMDRYNVIVQGISAEPLTSKGATLKILFTWAFALAWCLPPFFGWNRYVPEGNMTACGTDYLSEDIITHSYLYVYSVFVYFIPLLIIIYSYTFIVKAVAAHENQMREQAKKMGVKSLRSEEAQTTSAECRLAKIALVTVSLWFMAWTPYLVINYSGMLNKSMVTPLFSIWGSVFAKANAVYNPIVYAISHPKYRAALQKKLPFLACATEGHDNQSGSGSTNTTNENEKSESA	#
Sv_GPCR_A57	MSYWNDPGNLASTDTLPSTNPFGNYTLVDTVPKEILHMVDPHWYQFPPMNPLWYGLLMFFMIVMGTMSLVGNFVVVWVFMNTKYLRTPANLLVVNLAFSDFLMMLTMFPPMVVSCYWQTWTLGALFCEIYGFFGSLFGCVSIWTMVWITMDRYNVIVQGISAEPLTSKGATLKILFTWAFALAWCLPPFFGWNRYVPEGNMTACGTDYLSEDIITHSYLYVYSVFVYFIPLLIIIYSYTFIVKAVAAHENQMREQAKKMGVKSLRSEEAQTTSAECRLAKIALVTVSLWFMAWTPYLVINYSGMLNKSMVTPLFSIWGSVFAKANAVYNPIVYAISHPKYRAALQKKLPFLACATEGHDNQSGSGSTNTTNENEKSESA	#
Sv_GPCR_A58	MSYWNDPGNLASTDTLPSTNPFGNYTLVDTVPKEILHMVDPHWYQFPPMNPLWYGLLMFFMIVMGTMSLVGNFVVVWVFMNTKYLRTPANLLVVNLAFSDFLMMLTMFPPMVVSCYWQTWTLGALFCEIYGFFGSLFGCVSIWTMVWITMDRYNVIVQGISAEPLTSKGATLKILFTWAFALAWCLPPFFGWNRYVPEGNMTACGTDYLSEDIITHSYLYVYSVFVYFIPLLIIIYSYTFIVKAVAAHENQMREQAKKMGVKSLRSEEAQTTSAECRLAKIALVTVSLWFMAWTPYLVINYSGMLNKSMVTPLFSIWGSVFAKANAVYNPIIYAISHPKYRAAMEKKLPCLSCSSDRDNVTETASAATAAEKQENS	#
Sv_GPCR_A59	MNCFGGGYWTLGAFACQVHAFTGSVFGLGSLMTLAAIGYDRYCVIVKAFDGGHISSGKAFFIILLCWGYSTAVSIGPFFGWNSYIPEGILTSCSFDYISQDWSTKSFGLFLFTMCYCFPLTIIIFVYSQIVNAIRQHEQALRDQAKKMNVQNLRSNADAKKQSAEVRIAKVAVANVFLWLLTWTPYAYVVMMGLYGDQEKLTPLVSALPGLICKTASVYNPIMFAISHPKFRLALQETLPWFCIHEPKDDDSKSSTTEAESSK	#
Sv_GPCR_A60	MAEEDMYSPEQQMALLNTSGHEARPWEPLSPQQHTYVGVYLMIVGVLGTFDNALVVAMFLRFRVLLTPSNLLLLNLCVSDLGICVLGGFPFSGVSSLAGRWLYGDFGCQYYAFMGFLMGTANLTTLLMIALDRYLVTCRHDLRGKLTFRRYYQMIAFIWLWSLFWSVCPLLGWASYGYEPSLTTCTIDWQKNDASYKWYIMIACMMVYLLPLILISSCYYQSSRFLHQARHTGDSVYTFDWANEKNVTKMGVALVLTYVCCWSSYAVVCLWTVFRPPHTVPMILTLMPPLLAKASPVINPIVYFYSHPRLRKGMMATLTCCFREPPPELLELPETKSMTEQK	#
Sv_GPCR_A61	MSSWNSPAMEDSALPSTNPYGNYTVVDTVPQEILHMVDPHWYQFPPMNPLWYGLLMFFMIVMGTMSVVGNFVVMWVFMTTKTLRSPANLLIVNLAFSDFFMMLTMFPPMVVSCYWQTWTLGAFFCEIYAFLGSLFGCVSIWTMVFITLDRYNVIVKGMSAEPLKNGGAMMRIGGVWTFAFAWCLPPFFGWNRYVPEGNMTACGTDYLNETTLSQSYLYVYSVFVYFIPLFASIYFYAFIIKAVGAHEKAMRDQAKKMGVKSLRNEETQKTSAECRLAKVAMMTVSLWFMAWTPYLVINFMGMINKSSVTPLFSIWGSVFAKANAVYNPIVYAISHPKYRAALQKKLPFLACATEGHDNQSGSGSTNTTNENEKSESA	#
Sv_GPCR_B1	MEGNETESTMEEWPWEEAVARPGNTSEEETGGGWEATLRQQQEIARRQEACDALHATMATPDPALGVYCPRTFDGWSCWNDTPAGTRVFVQCPDFITGFDPHRSGHKDCHENGSWFTHPRTNQSWSNYTTCVDMSNLELHLGVNTLYIAGYSMSLIALCISLFIFCFFKSLKCTRVTIHKNLFVSFIINNAMWLVWYECVVSFPDVVASNSSGCRVLHVFLHYFLVSNYFWMFCEGLYLHTLLVVAFVAEDRIMKWFYLLGWGSPAFFTIIYGACRSTDEDQDLHCWMDDGPYNYIMSAPVVLSMLLNLFFLINIVRVLVTKLRAVNTAPDTHSTRKAVRATLILIPLLGLHYILIPFRPPKDSPGEGVYLVVSAVAASFQGLGVSLLFCFFNGEVLGI…	#
Sv_GPCR_B2	DNWITVREGEFPNLSFTCTAHNSRTGDPLTPQPSLFWSKDGVFIHSHTATMFPAVVHDSTKSGTEEQAPFLLKQGTYWCEAWVARSSTRLMSNKVLVTMENWLVLIVAAHRYEALASTTSDAVRDIRQAFTTHFPDFDNRSVDPISIERETSPGTTDTLAKYRFQVHLPKESDSFSNVLELLQDEALVYKEIYESNGYLRTSSVALSTHCLRHTQKDNYGNQIVWPFTAAGRVQPLHYRCEVADGRLQAGHCRWNHTHGATVSFDPSQCKRFDQCPRDYTSVSNHICVSATTPDAWQKGFLAVYKNGNEKGLLESLWFHLGAWGGEPLVYESTKQMLMDTKDYNRVWLPVRRVVPWGPLTFLGPGSSNYPYSHYQEVSSFLNISWAPGHPLPDQDCLAL…	#
Sv_GPCR_B3	MKEVVSWMGGVGVAGPSGPCRRPSPCLLLLLLMLLLATSPTTTRAAGQAYRTAYACEGTTLSIDCAPGNVINVIRANYGRFSITICNAHGNTEWSVNCQSPRTHRVLAERCSGRDGCTIDVDSGLFGDPCPGTHKYIEVHYSCRIAASTTTTTSRPRPPWIIATRPPIRILPTLNTNYTTTTTTTPPPTTTTASTTTSTTTTTSTTTTTLPAPVTVPHAEEEGPEVEVLTTMPGGEATTPAPASSATPTASTSTVSTSPGTTTTPASSSKAPPVAPPRFDGDYDSPWCPPSFGRGLYWNWTRGGEVAVQPCPGGASGWARRPCHKADWAGPADLSECRSVWLATLETRANSHDSLLGVAADLATVTASKALYGGDLTTTARLLSTLATRMTKHVHDFPD…	#
Sv_GPCR_B4	LLLLLLVADGASGAENSAAATPVTTTASSSGRYEEWAGRAEEVEVEAAAPPLTTPQDPCPEDLCKITQLTDGGGVLAADPVPGRAAAADVRVKVVCHEPLRITSLKDIWPHCLPPSTRILDLSSSGLTRLPAGILSRLPRLEKLDLKKNDIGVIEPGAFGNLTNLRRLDLSDNGLTGLNASQMAGLHKLKRLKLARNPLARLQEGLLQELDSLKSLDLAMTQLVCDCGLTWLAKAVASKRLRLTSASKCFRPRALNNTQIKKLTLDQLQCHGPGLSVVELEPGLDQVVFAGDSLRLRCRVTSAEEGHRVWWARGNTRLMPRQPASNSSATVTGYLDQHLQREGAIVKNTFLPEAVESLVEIHELNGTHSGEWSCLVQGKQGNHTRTVSIYVIAHDTKYC…	#
Sv_GPCR_B5	MDVKQGAGLLLVLTVVLASTSATEHLRLQQSARPPRIYAGAPSGVEVTVVRLVNHDIDNKTGNDSHDLFWSSEKDRAAHYHLHQSNHTDHSYFSIDELGGTLTTARYVDRPVGKQYRVIVVALMEGKAINKELTINVTHYNKHIPRLSPQYYSAEVVVRAEVGTPLLTLEATDDDPVHYNSHLRYFLADPSQPFRLNPFLDPPGWSPVSVDSETGQVRVSAPLDLSSSPLELLVGAVDDGSPLRYALGNLTVYLRDISESGPIVNLTVDVRELDGLVTEVLHQHGLTHTTGDHATNESNSPLDVTVSNTSESSLTVCWSPPAHGRPQGYILNYTPAVDHESYGKGSLNLTTAELHATLFPSKVNTSIAEEGEEVVTGVMEIYRYCATVGGLASWTEYVV…	#
Sv_GPCR_B6	RLDLEVNSTIVGYKSSEGGQVGQRQRVETLMKGVTLADLQDAEAAIIFPSNLTYTIAAKTGREARNRVLEEEKVPLTFAVYRNEKLFQDNVSIANYIVNSRIIQASFRGESVKDLEYPVMVFFKPLLAGNDTKCVFWDFTKNEGMGGWSEDGCRKGKRHGHQDLCLCNHLTSFALLINYDENSGFTGAHALALDIITLVGCSLSIIGLLLVFTTFFLFKKWRRSLNNKILVNLAFSVFCSVVIFMAGINQTRSVILCRGVAVGLHYFILASFGWMLVEAVHQYQNFVKVVGTYIPRFLWKASVCAWGIPVLPILVVLVYDSSLYDSNQDYNSNAKICWMSPDGFRYAFLPPLVATMTVNLIIFCLIINGAVCGRAHITSTMSERTLLMNQLGMAICVFF…	#
Sv_GPCR_B7	MRSRYKVTLGILIPKKMEYKLVFLLSVTSLLGLSTGFEYSDLVAMNATCPPKDRCTSDKRPRLDDSNDWRDRNCFCDDLCAEYGDCCLDANAYNPEEQVTSTDNYQCVHLKQFGDLYMQGTCMPGWGDLEIATMCSSGSPNSSTGGRDPMLDLPVTSLDSSITYTNFYCAICNNDSSSLEMWKPRLECPTLKSYQDRFRNLTREYLASNLVFNEKYWGIYVSDNGVDVFHTCFIYPVLPETVPHMVRKCKQMVKTCASNWTDTDVENLCHSYTAVVYNFDQAYRNTHCARCNYVPEENTTCFYGVLSRFFPDVEFNVRSFALLFDFSDISGSNVVGSACKSGEVFDPFFKKCRNVVCGKTNQEYRFGRCVDLNVPAVTEELTTSSSTTTTSVPPTTTTT…	#
Sv_GPCR_B8	MTLPTPHLLLVVLLAVGVARAGSDQSISIPSSSGSRASRLTQLEKVPEEVGQIETNVTVPVCCGVDQVFNMTKMGCEPAQEKPIITFQYEDGRPVEYQFAYNVRTGFPNCTFYSLQPEVEPKDKFHLLPDGQLQVPTNEGRRLSTDQFCLLATVTEMEAIVCFPEMESSFDRVVYQTLYPVGLIISAVFLAATLFVYCMVVELRDLLGRCLMCSVFALGVAQVFTVIVQMATRFLSMPACVFVGVMMHFWYMSAFLWLNVICFNVFLTIWWKSDGSYGRVSKWFAIYSAYAWGLAILITSVAVARDFSEGLEDSPLPKPNFGQAKCWFSGDDALIIFFYGPTSVVLGINVVLFVASAYKLCSLNKNSEARLFQFSLYLKLFVLMGVTWIFEAISFFVQR…	#
Sv_GPCR_B9	MGGRAVWIAVVVPLLLLAGQTSVGAQDDGRDGLLEEEYPGLGLDYAAGEVADYSGVEVHYPQALDYLAPGEQYVPFIPSLGNSTLRKCHCGGDQVWDGSHCHNQTTAVAILDPVTREPMAVYTSAFGNVQVGALTCSEDQRLVVLDFNDISKNFYSFLESGALYFDERMFPDYCIDHISDPRNEPSTMEIQLCLRQLTVPRCCPSDHTLDVNNTCTPQAGHTFAPPMKVGEEVVTWEEDVGGGHVVSINCDDLSETFYLAIDNKNVSLEYASEGALLEWLPPTLFPMTEKRKDFCVGLEAGSGGVAPRYKAKLCFKDPAMAHQEACSNATCVRKCCPEGFFFTDKCTHVELASDMWEPVFHDPETLAAGAPAPDNLTLVYGYPICSSFFQLESHRMKED…	#
Sv_GPCR_B10	MGSGIWLCVMLGVAVGGSERRENVYDQPVHIPRCCPTLYALAPNRTCVPQPWPNFEPDVVINGEVMIATNIVGEVSDLTCGDGEGTATYVSLQDDPGMLEMIGDSVDFMWLPPDSQHYCLAMETIIDSSFLPNYVVMFCHMDAASQFESDKVACADATCVRKCCPRGESLMSKMACGPIDENEDWQPSFSTSEDSVVPAPPPSDLLVIYGVPMCEPILIYDDHILLDTGKVSAAGQLFSQDEYCIENNNESESQEVQELALICLRETSILDFNCPWKHVVVSALMSISCVFLAITWIIYVSVPLLRSRNMGRCILSFISAMFVSFLTIIINKHHREGFSAAQCSVTATVSHLCILATFFWINVMSFHIFSHLKLPHSDQREGVRLFLLYNLYAWGSSLL…	#
Sv_GPCR_B11	HELVPNFLTCVGDQMGWQVDAFHVQEETGSLFVPHLDRVIPENQYCIEDFHTNGTLVPMAYVCVSVAEKQQLHRLQTPGCQTESCVPKCCQFGEIIDAASNDCVPAKEYLFIPTLWHNNNTRTTLVGADYRHGFPECEVQLTYPNEQVELMEQGSLRYVTNNTDECEPEQIFSIPRGEFCIDQVYYSTGEVKQGAGFCFSDKWDHLGSLEKHEVNYIYSVFLAISDLFILVSFIVYLTVPDQNKRGLNKNVKLAHSVLGRILLCFLFSLFFAYLFLIVIKLFSDPINLASPNACVAVGVCMYMFFMATFFWLNVLCFELWWKCARQESSSGRRWVWYQVYAWFCPMIFGAISLIMEFTPSISNCYIKPKFGTYSCFFSYTVTHNNGAKWAYFFGPVAVL…	#
Sv_GPCR_B12	MAWWERRPRESHAHTAVGGRSLTVLWCFVAVLVSTPTVSTGVWGTEYPLVPWEDIWEEADEMTAGKSDCLPKSSTCWYSRNGTEVATNTSSSSSTVQCSCDYDCVRYGDCCWDKAQSDWGDGREEGSGRYSCHKIYTTGGIGLLMVDSCLPEYANLPVERFCTQQVPDQEYSYLLDLPVTSRTTNTTYLNYQCAVCNDDNDHLHNWTLTINCRSVQFLQEYTMVEFMSKAQYMPGRRLWKRFTYSSPENERLHIFRESYDCTLEVEEFQNPESFVEKYGGRSCIYPKGTCLKKFVGKGHCKEQVRQCDPAWPDHLDVEKCRRYSKLVQFTDVNNRMTIYKNPHCARCNFANTSSNGLKCVDPNIDPNHRRRGPTFLPCFSVLMDFRGDKCKSIDELWDP…	#
Sv_GPCR_B13	TTEPATTSVVTPPTTQASVISNLFSNTTLHKCNCGAGEVLDGSNCRGEPTLVAVLDTIKFEALALKTSEFGSVTVGKPQCPHSNPLAFLDSNNQLLILPSGELVWQLESHYEKLTDYCVEHVLRDGDQTVLETYVCLPPPPVPQCCPPGHILGPDNSCIAHNLQNFAPPINFNNEFLEWASMDGDVKNITCEGVSVARRLKINMEGNLLYSFQHAVLMWKPSAESPTILMEQENYCIGVELDDESSDPIYVARVCYVDPLLHHKYACTNNTCIRKCCPENQLFYDGSCVGTQNEEEIWEPMFHFSHNLSAGVAPKENLMIIDGFPLCSSYFKLNPHIDHEEESFLLIDGSLHVPAYKTNYQPTDYCLDYFVDETGAILRGTILCHPEEVTSTCQWNVIL…	#
Sv_GPCR_B14	EEEEEDGVPLDSALAEDFDEGGTEVIPDGGVYEAVNGSNGDFNESWSEPQKKKWLQMMLLRLEAECHRRQHQEEVSTNTSDLLHQEGLWCPRVWDQMLCWAPTPPNTTISLPCPHYVPGIIAEARAWRRCGNEGVWEGGQGLGWTNYTPCLGQVLPTATTVSFTIIGEWLPAIKQMSVVGYSVSLVTLVISFIILASLRKLRCPRNLLHLHLFGSFMLRALVVLLKSSLLMDGIALPQNFHLQDGEPYFNDGSEQTWACKLMISVWQYFILANYSWLLMEGLYLHSLIFMALFTDSSAITLYILLGWGLPLGCVGLWATLRATLDDAHCWTVNNIQWIFWVCIRAPVAISNLISFFFFLNVVRVLILKLRSSISAESMKYRKLGKSTLVLVPLFGVHYF…	#
Sv_GPCR_B15	MFSVSLTVRFLAMPSLTVPTHGPEYLDLTDPPMDLVDELKEKMWKNFMEQSTVINATDDDEKVLMCFHEYIKAYMEPEHGPGACPVKFDGVSCWPETPPGTLKAIPCFDAFNGVYYDPSENNATLYCYPNGTWSRKSFYNFCMNVVNNSSDERVSTVSTISTIFYIGNSLSLVAVTLALWIFISFKDLRCLRNTIHTNLLFTYLLHNLFWIVYASVQTLVNVTVGCSFFVALNYFTLTNFMWMFVEGFYLYMLVVKTFSVENIKLRVYTLIGWGVPVPIIILWVILKSQLTLSDTGSELVAAGMEGAELEGLLRNCPLMPDNATDWIQKVPVLFVLSTNLIFLTRIMWVLITKLRSANTVETQRYRKATKALLVLIPLLGLTYMLLIALPQELEHVRAT…	#
Sv_GPCR_B16	MLVLTEPFVSNRQTLTYRDVDWLCKSLLALRMYAQMASINWMFVEGLFLHSRLTSNVFDSGAPFTLYYIIGWGAPLVFILAWATTMSLHYPVHCWRAYGSLSYVWILVAPMVAALMVNLLFLINIIRILVTKLRAGDAVRTGQVSGAPGQRPLFQPPNRHKTQHTQQHTHLQPHNKSQQEQQQHKQKEGSPDTNHHPEQQQEQTTHSKHDLKFTSCYVENDPNWDSQSCPLAPESNSHRKSRESSPLLHCRNGENSLAGQDCPHQHPAARRHMYTNLQHYPSVGYATNRPEFNIR	#

## Sheet: Gecarcinus lateralis
Source: Tran 2019	Characterization of G-protein coupled receptors from the blackback land crab Gecarcinus lateralis Y organ transcriptome over the molt cycle | BMC Genomics | Full Text (biomedcentral.com)
Name	ORF
Gl_GPCRA1	MVEMEKMEMDGDNTDIPLDEENGIEPFLTFLPPYILCNTTNYTKLPLCNNDTKVVEENQHFEYAFIVAIVVPIIFGIIVLVGLFGNTLVVIVIIANKQMRSTTNYLIFSLAMADLLFIVFCVPFTASDYILASWPFGSIWCQTVQYLTYVTAYASVYTLLLLSFDRFLAVVHPIAALTIRTEGNALYAICCCWVLILTSCIPLYLCHGIKKQNYDGKVYIHCGFLDEDYNHMAFHIGFITTMYFVPLAVIVVLYLMILNRLWYGVVPGGSRSAESVRGKKRVTRMVVIVVVTFIVCWFPIQLVLLLKSLGLYKMTTLKIIMQIAAQVLAYINSCVNPILYAFLSDPFRKAFRKVISCGPQRRMAVNGRTDGEKSLESRPINPRRSPQSMPMTQFMSSTQ…	#
Gl_GPCRA2	GTLFQGIILVIGVIGNVMVVIVVAKNKNMTTPTNCYLVSLAIADCAVLIAAVPQEIVSYYLIGNHWIWGRVGCAIMIFLQNLGINASSLSLTAFTVERYIAICHPMKAQTVCTVQRAKKITLLVWVFATCYCSPWLYLTTVVPQTYAVDYPTEECTFKLSRDQYFLYYFLDIIVFYVVPLLLSCVLYTLIARILFTSQVPKNPTVNGHHDKKRVSSPRVQVVKMLVVVVAIFATLWLPYRTLLVYNSVLAMFGHSTYKDLWYLLFAKTCIFINSAINPILYN	#
Gl_GPCRA3	RAMTSPATSWAPPATHTTPTEPYQAAYTGRPPGTEPAGGWGADEAGLAGLGNSSLVVDDVAANFSLLDAPPPSENKTHWATTAVMHMGVEVELFPDWLVGVWTGVLVTLMVVGVGGNVLVPVVVVRTRDLRSSTNFLLVNLAAADLLVLLVSLPTALVELHSRPETWVLGEPMCKLVPFVEYCVSHASVLTILVISFERYYAICRPLRASYTCTKMRACTCILSIWAAAVLLSSPMLVMSKYLFVPYADGTMVHGCYTELTSFWSCLYINVVTAVFFFVPLVLLVLLYLVIGRSLMRDSASAALQHRKIDLPNMKARKQVVVMLATVTIFFFVSLFPFRVLTLWIVWTPQETIETIGPLRYFSFLYGTRVLFFANSAVNPILYNLTSTKFREAFLKLLG…	#
Gl_GPCRA4	MTGRHSLLPTTTSPSCTRALLPLLLVALYCCAPAAPASSVVRQGPEDAVGQAEGMGAPGGVWLRGRTFHPPETEDLNIPKGSGEAAVSRTSGDGTVIGDYGGELQSRRYLHKGKYPAARKTSHRSRKSLDADGPESENGERSSSSFFVSSDWSRGSETQEREGARDIRPGNWPQEAREFERVSSGDENEREASQSQHKFSIMAETGEGGRLEREEDHSRLGREVMEGEWGENEGNILSSAIQDSQAARKVTHTTFDGSDNPVAPLEESLAAIGAVEDQDDDDTFNGPVENVGNLEHSLPSINPAVFPLRENSWYPGRGTMPLEAPQAGQDNEGFLDSWGMPADLGSLQTNLAEQTFMERDEGLRREEPSLPHLPDLDEPGCECKDTECNCVNWDIQQIP…	#
Gl_GPCRA4b	GNLAVMVVLMSTRFKMTVSKFLMCNLAVADLCMGLYLLIIAAMDLHTIGVYFNSAIYWQNGPGCKVAGFLTVFASELSILTLTVITLERWYAITYAIHLNKRLRLSVAVRVMVLAWIYALTMAALPLIGVSGYSKTSICLPMETADGADQAYLLILLITNGLAFVLICVCYAKMYCSIAGNNLAANTSDTTVAKRMALLVFTDFACWAPIAFFGLTAVCGYPLISVTHAKFLLVFFYPLNSCANPYLY	#
Gl_GPCRA5	MDEYEMHFNASVHEVTCGGNDTWDGNVTSNHTFEHLNVSGQYPLDLAVPLYGYAMPVLLLVTTVANTLIVAVLWQPHMRSPTNAVLMAMALSDMLTVLFPEPMFFYMYTLDNHAKPLHPPAACYAWYVLHEAIPNMFHTASIWLTVLLATQRYISVCHPSRAPRWCTQSIVTWAIVWVFFFAAIHQTPRVFENHYESVQMEWEGQCAWVCKVTYNSWVTRIRLDVYYPIYFWFRVVFVHLGPCTVLVVLNVLLFKALKEAQKRRKKLLNEKSSGKECRKLRDHNTTLMLIVVVSVFLVTEIPLAVITVLHIISNSGLRIFSEQSYDSVMRFFIISNSFIIFSYPINFAIYCGMSRQFRETFRDLFVRGGSQSWRRMDSTRDSRGSMYNGPPRNCRSLTS…	#
Gl_GPCRA6	MNTLGMVSGASSTERLQEEAGVEGVEAWEAWSTLSSLARLTEELDVEDTFLEGFNLTEAAVTTGWEAAVASGGVSVLAEEECDALRRLNHTLPNTTACLGHAPQFTEESQIRTIVLGVMAVLSLVGNTATIVSIAREKRRSRSTVYTLIHHLSVADLFVTFACLTTEAVWTFTVQWFAGNFLCKFIKFMQMFSLYLSTFILVLIGVDRFTAVRYPMRRSDTQRHCSYSIIFVWVLSGVLSIPQLLVFHVVRGPFIEDFYQCVTYGLYSPAWLEKLYAVFSLVCMFVLPLLILLLTYISTFITLHKSEKVFRSERTTLGNTCPEFNRRRLLRKAKMRALRISVVIVLAFIICWTPYYMMMIIFLFTTVEDNVAAELQSAIFFFGMSNSLVNPIIYGAFHL…	#
Gl_GPCRA7	RGVGGGGGDMSALGMVSQITSSKRLSDVLEAADKEVVEGVETWEMWSTLPPLSRLTGEPDVEETLLEGFNLTEAAAATTGWEAAVGGGGGNILAVEECAALRLMNHTLPNTTACLEHAPQFTEESQVRTIVLAVMAVLSLVGNTATIVSIAREKRRSRSTVYTLIHHLSVADLFVTFACLTAEAVWTFTVQWLAGNLMCKLIKFMQMFSLYLSTFILVLIGVDRFTAVRYPMRRSDTQRHCSYGIIFVWVLSGVLSIPQVLVFHVVRGPFVEEFYQCVTYGLYSPAWLEKLYAVFSLVCMFVLPLLILLLTYISTFITLHKSEKVFRSERTTLGNTCPEFNRRRLLRKAKMRALRISVVIVLAFVICWTPYYMMMIIFLFTTVEENVAAELQSGIFFFG…	#
Gl_GPCRA8	MLAMEEEASAIQEEVVTTFNEQDVEIMLTTASSSNASSSYTPYEQRPETYIVPVLFVLIFIVGIVGNGTLIAIFARNRSLRSVPNTYIISLALGDLLVLLFTVPFNMLIYTLESWPFGTFVCKFSELVREVSVCVTVFTLTALSADRYLAIVSTVRRAAGGVGRRTVRVAVSIWVASCVLALPAALTSGVKEYSVGHKNITVCILFPHDLPDWYSKVYVVTKFLLSYLLPLLVIAIFYLLMAMHLLSADDVPRESHVFHRQLRTRRKVAKIVLTFVFIFAVCLLPTNVFLLWYYVFPSGYYTAFWHAVRIIGFCLCFLNSCINPIALYCISGTFRKYYNHYLSCVLCCCDSGGGVGGTRALLQPTNSALSRCRSITMRGTETITLTTLVQDRSSPAAS	#
Gl_GPCRA9	MASTSLPAISYSPMEDLVNLSYACQQDPRITTNFSQYEYTYRMKTWVPFTWREVLKVVAYLVVFLVSLIGNLLVILVVCYNRHMRTSTNQYLVNLAAADLLVTLVCMWVHIVRHLSYPHYVLPALVCKLDGFVQTTTLLASVLTLTVISVGRFVAVMFPLHARTSPDRANRVIATVWIASALLACPTLFYRELYSIEWANFTTWQCDEFFPTEREYVKDVGCVVTYDAKQLFYTILNIALYFLPVAIMIINYSLVVWTLWGAKQPGEHHSAATRNMATRAKKRVVKMVTVVLVVFVICWTPLQTLILYSSFSQEDHLPEWFSTLEFAAYFVAYSNSALNPIIYCGFNASFRQGLVALLTCRHAATGRIYHRRHRMGLTGGTRDTTVGPEPAVLLELSSL…	#
Gl_GPCRA5b	YALTCLVGLCGNTLVIYVVTRFSKMQTVTNLYILNLAIADELFVIGIPFLMTTSLLGHWPFGSRMCKLYMVTTSLNQFTSSLFLTIMSADRYIAVCHPISSPKFRTPMISKLVSLTAWTLSALMIVPVFMYSNTLEDKGRDNCNIFWPESDGVRGEIAFIRYSFALAFGIPLCLIFIFYSLVLHKLKTVGPKTKSKEKKKSRQKVTRLVLTVITVYVLCWLPYWVMQLTLILSPPKVGHSNFKLVLYMISSCLSYINSALNPILYAF	#
Gl_GPCRA8b	LFALIFIVGVIGNGALIVIFALNKGLRKVPNTYLISLALGDLLVLFFTVPFVSTIYTIEYWPYGTFECKFSEFVKDVSVGVTVFTLTALSADRYRAIVSPIRKAVSGPARSVTLRVTAAIWVVSLLLAAPAAVFTHVRTFGGLGEVNVTVCYPFPDLPDWYSKANVLTKALVYYLLPLIVIATFYLLMARHLLTPELVGDAQVFHRQIRTRRKVAKVVLCFIVIFAVCFLPTHVFMLWFYFDLGGDYNAFWHAVRIVGFCLSFINSCINPI	#
Gl_GPCRA10	MFEVSDATTGVEGTEAGVWTNESAGEIWSGGGAVTTTNTTSTFSSTFASASSPLSHLLHMALTSTSSPSPSSASSFASSTDLPLFSTTYYMDDAANRSMLMPNSCDVNPLLFTDFAQYEYPYRTDTWIPITWREVLKLVAYIITFLVSIAGNILVILVVRYNRNMRSSTNQYLVNLAVADLLVTLVCKWVHLVRHLSYPHYVLPALVCKLDGFVQGTALVASVFTLTVISIGRFVAIMFPLHARTSPDRAIRVIAAVWIASALISSPMLFYRELYSTEWSNFTAWNCDEAFPTERKFVKGVGCVVTYDAKQLFYVIFTITCYFLPVTIMLVNYSLIVWKLWGAQQPGEQHQQQVAATRNMQRVVRMVTVVLVVFVICWTPLQSLILYTTFSNDEHVPEW…	#
Gl_GPCRA11	MSFLNDTDISDSVDDYDLSSNKTTPVTLDEMCVQTYNSVNDTLPTPKLMRFVVYGVLLTSVGLLGLAGNFISITILSRPKMQSSINCCLIGLTSFDMIVTTTSILMFGLPEICEYTQTMVWYTQGIYQLITPIIFPLALIAQTGSVYLTVTVTIERYIAVCRPLRARLLCTYGRAKVYVMCVAIFSIVYNLPRFWEVSTKECIIEKGVTTRIVIPTKLRINPFYIEIYIMWLYLLVMYLVPFLCLMIFNFFIYREVRAANHERQQLSRLQRKEIGLAVMLLVVVSVFFVCNVLAFIINILELMDIVVEELTMTSNLLVTINSSVNFIIYCIFGQKFRKLLLQMFCSSLLPRVARDSAMESAVFRNNSIYGESRTFTNGKTQTFRLSSWNGSHPQGRVLQ…	#
Gl_GPCRA12	MSSGNVLCFDDYNFTDRANITYPESWELAIRWTYAPLVMLVGVLGNLAIIIILAKNRLLLRTSVNYFILNMSVADLITALAGPIPFTIRDTAYFWVLGETWCYLEGYIQMLVMMVSVTSLATISCDRMMGVVRPFHNHLKAWQSITIMFVIWCVSAALAVPFAVYRIYTIHHWQDLTETTCGEEVNKMHVYWMINMIGLTWLPLFVMIVCYTTIFIYFRTHKFQADRKKEHPAITHLRRRVVLMMFIVVIAFTICWLPFQLLKICNKFFLDEENHFNSEAAEKSHDILLTISHYLIYTNAAINPIIYALMHQTFRRAFRVTFPCFYNQKSAFVLTPGEGRRNYVWSMRSTSTMYNMMSMSRNHISERSRKPKELTSSAVVCSAALAASIAIKPISKESR…	#
Gl_GPCRA13	MYNSTSSTAALTSTAAPFLAAVLTSIAPQSTSTLDPALDSPTPTLANETDSGAVEMHEYAPFLAVSRYVVQRVLVPVVLVVGVVGNTVTIVVLTRRQMRSSTNSYLTALAISDLLYLVFIFSLSIRHHPGMNRPHHWLYWHYFRYALWLTDASSSTSIWLTVTFTIERYIAVCHPIKGKVFCTESRAKRVIVAVFVLCFTLTATTPHEWVILLATDPTSGQTHLTLDYSSLGSNSTYKTVFYWFTAVMFILLPLVLLAVFNSVLIHIVKQSRATRRTMTNTAAERDSHSQSQENKITVMLIAVVLLALLCQLPVAVMLVYQSLHQSKPGSTSYYIELGLGNIFNLLSAINAACNFVLYCAMSDKYRRTFLRTFCSRWYRQPSPLHSWMATAYSNVEDGS…	#
Gl_GPCRA14	MAGFTIIISTVVLGFLVAGSQHPHDTAAVASLATSSHVMCGSIVPGLKGTVEPLTWWTEEVEGCPEGEWLCMDGVQCVSINATCSGVADCDDGSDEFARYCPCKVDEFRCGDLCISCLQRCDGIKHCRNGEDEMDCLTHQCPAKYHQCKSDGICVSILAVCNHTEECPDGSDEKNCSNSFRECYKAEFKCDNKKCLRPPDVCDGNDDCGNGDASDERECNATDFVICKSGKKIHKTWHCNNWTECSELYFPDDTDELGCNCTEDHVRCSNGRCIFKGNVCDSKCDCFDTCEDERDCSHVYTNASGVVECLEGYSVQSNGRCIARQFVCDGVMDAYGGDITESTCYDHKTQECAFSDSAKRERPMVFQCADLKCIPIYKRCDGSRDCLDGDDEANCGENG…	#
Gl_GPCRA14b	MRIARVGVREAGGPPSLLHLHLYLLVLLVLQFSSTSAARLEPVHPDGTCPVGWFPCGSPGEVCLEQRFFCDKSEDCPDGEDEGEDCVPDEADGTLMEEMLKKKIHPPEHNAQCHLTFFPPTCYCRLGTHLVCRNAHLTAVPQDLDPDATSLLLGNNSIVLTSDAFQPYPRLTQIFLDHNGITALPPGVFRGLPLDKVFLSHNLLEDDPASLEGLRSLTNPRYLHLCYNLISNIDLVLDLVPGLLSLWINYSRVTMRNRKVSLNARDITELWMEGNRVELTKGAFRGFTNLETLFLRHNRITDVESHAFEDLRKLKDLELNFNMIRHLRSDSFAGLQSLASLNLDNNPLLTVHTSTFKPLVNLVSLWMDDLELSSELLANISTDLHHESRTANLTHVGFK…	#
Gl_GPCRA15	MEYDDVTAAAWELSEYDYDGNVTAPWEDEYESNIALFHTVILVLQSLATAVGLLTNTLLLVLLATSPRQRTVSNMFLLQRAVAEMINLLSVVFITVFEFSNLKFNLVICTALNVVMHVGTVADLMFFMLFTMDSYLASRPQHHTLPSRCKVMQLTSAATWLLAAAVGVTAYFSADLLDYGEPFCLLGPLHQHFDVPQLLINVFINLVVPLVVVWVFVSVTLPPRPAVPKEEEGHEGPNRRLLLALASTFTVPNGVYWVIMILNYILPMSSVFIIFYSLPFVEKAINPILVVCLSEGLRQKMVGWLPARRSASLPLQDL	#
Gl_GPCRA16	EGVVEGVVEKAMSPEIQYMGHIAYSVVAPVIISFGILTNVLNLVVLSRPSLRGPTFRYLMWLAVANLLVCVVLLPFTLHSHATPVPYAAALYFAHIEVPVGNALIASSVYIVVGLSIDRFVAVCYPRKYRNLHSHYVASVRIAVSFVIAFIIYIPMAFYKMVVPSGVSSDRFVIEENVQVVSTRWFVVYEYLLEICVRFAPAVMLGVLNTWIIIEFKRISRRRLLLSQGMSCEVSAIPSQSYFEGNVNSTVVNPSPTNGQTEKGTEHAGPTTPAGSSDPPTDGNPTATTNVMAIHSVSSYSDGFVVEKEVTKVESPTLNNNGHVVGGECPLPDGVSSPVVNGYRPVFAGEEINGCRNSSAPCVARSKEEKEKETIMLSTINVATPQPPAPPPRPGMSER…	#
Gl_GPCRA17	GGEGGYEAGGARWVVYQVVFPALVGVGVMANLLNLVVLSRPAMRGVAYRYLNHLAVSDLLYLLFNVPFCLEDFVRVSESGQASSRASAVYYAHIGVPVVNLFLTMSEYIVVWLSYDRCLAVCWPHKFSAKQRLRVVRERCGLSLALTVAVYCLSPLSQTYHCDGSLCCVMDSTYSSLTWFMGYELFREIYSRFLPALLVTVFNVAIVVTLRRLHRERRAEDVISETRQERERRLFVLLVAVTVLFYVTAFPSAMYKVLPGDDSNLESVLRPIADMLEVSGHVFNFVLYFLFSPDYRRTLVGMAAPPDKARNAPPPYHSSTAIPL	#
Gl_GPCRA18	MILEEYTWFHEAERGVKQVHGGYAPTTAPEEAYAIHEVQYVAYGVLAPIILSVGILGNLLVLLLLRLPQFKGVVFSYFTVLAVADLLSLVFCISPLHHILAGATLHHSTAVWYSYFELFFLGVAMSSSVLIVVSITVHRFISVCRPAEFKRINTHHFAWSCMTVAFGVSVVSWLPMSFLREPRMAEECQSSSFTPPDDKTWWVACLVHDVSDKGFFVAYAWVRQTIVSFLPIIIVVSLNILTLRGFMRHRKMRNALLNRQVSGESPETSSTREERQLMGLLIAVMSSFVITIVPSGIANAINIGVKTTELNFVIFNAAANILEILNHTLNFYLYVLCSKPVRDTLKEYYAKYSSDLNRIVEARFGARGDTKEERSRNSESPTSESVQNKGSQKVYAVSC…	#
Gl_GPCRA19	MPCEDLFDWWTLRCGVWIVFLLALLGNGTVVVVLIFARSKMDVPRFLVTNLAFADFFMGLYLGFLAVVDASTLGEFRMYAIPWQTSAGCQVAGFLGVLSCELSVYTLTVITMERNYAITHAMHLNKRLSLRHAAYIMVLGWLFASTLALLPLIGVSDYRKFAVCLPIETKGAGLGYVVFLMFINGVAFLILMGCYLKIYCAIRGSQAWNSNDSRIAKRMALLVFTDFICWAPIAFFSLTAAFGLHLISLKEAKVFTVFILPFNSCCNPFLYALLTKQFKKDCVLLCKTIEESRVTRGIGRCRHSSNFSNRQTPANTNSALDNSTRQDNQSCRCQSKTQESQKLHHRLRISALKYIFCHKGAEEMNSASDFSCQQAKSAVKSKRHTSVSSETYSSSWSET…	#
Gl_GPCRA20	MNNTFTGSPGLLGITAGGAFLIAIVGTAGNLLAVVAPLQSTKLRNNPSTAFMVNMPACLLPVCALGMPLFGGGCLQQKYYGNVLFSEKFLVAAFTVGLILSQVHLHTVCALAFNRLLAVVWPSAYKRLMQQRKVKVYLALLWVYSALLWLPLAFGALGGLQYVPQELMVSLDDSQGRHWKGLHVFITYMLPILFASTCYITMYLKVRYSRRSRKVRACRKSVMSPEEDAVRQWDDHVTRTILVIFVILVSCCVPHLVVHMRHLYDDHPAAWLLLHLVFWLQFCLDPIVYVTVSCQYRAACADTVCGLGRHLGLAQWFEPCQSIPSSSNVHPTSNEKVEHMATSLHDDKNQRQPASHGKHTTLNLVE	#
Gl_GPCRA21	MDAQTAALVEEAPIANHSAASEDTDSGSQGDAARLIHYPRSATVFAAVASIVFIFVGILGNLITIIALSRNRKLRLHATTAFVISLCVSDLLFCSINLPLTASRFIHEAWVLGDALCSVFPFFFYGNVATSLLNMVAITVNRYILIAHHSLYDRVYRQHFIYLMIALIWLFSFGMMVPPLFGLWGRLGLDPPSFSCTILKEKGSSPKKFLFLFGFLLPMIAIIVCYSAIYYKVRQSRRNVAAHTNNCGPATSFTAQLTRKEDMRLTRMMLTIFLCFLVSFLPLMIVNVADDDVRVPSIHVLASVLAWASAVVNPFVYAVTNRQYRTAYRKLFCGHRSKPGRSSNSHSKSNSSRTFVTEFQYHASSGHVTSPVLVPNPTADA	#
Gl_GPCRA22	TTTTTTIIATTTTTTTVAAATSSSLSSSSFPAAALSTTDMDTFESSRAAGWAYVVTAVAAIVISILGFFGNLLTILALPHARRLRHSATWLVVNLAVAEGVFCVTILPISAAHLLHLYHTDRPLFDDTGCSVFVFLRYVNIQAELLSIAAIAINRCVLIATPKAYPRFFSGVRTAGLIAGIWLVSVGIMLIPLLKIYGEFTYNENTEECDFNDDTEQGRAPRKVFLALGFLLPSVIIIASYSYIYYKARQSSARVMERRRSNDSTKAKSQRPAEGLRARDIRIARTIGVIFLVFMVCCTPVSLAHFMESKVSPEVLLLLHPLYWAQYCINILIYVFMNNQYRDAYVNYISQWWPNFKEVSRRKFRWKEEATSGGDSRHLSRATTPNLSVRFQVHKNASE…	#
Gl_GPCRA23	MDRSRLSAEFPGFPRLHNTTWLTDEDLDDEEASEIAKMSRGVATFIAVLFIGYLVLGLTGNFLTILALLRCPRVRNVTAAFIISLCVADFLFCVLVLPWEVSRFLAGKWIWGEGWICTLFPLLRYWNVAVSLLSIAMITINRYIMIAHFSVYKLVYRKGWIALMIAFCWTFAFVMLLPTLLGKWGRFGFDRRLQTCSIIDDKNKSPKQVLFGLGFCVPAIIIIICYSLIFYVIHKSEKRMRQHSSRGMNGTHHGPSLQPQPRLTGKMEREVRRRRNEWRITKMVLIIFIAFLVTYLPITLVKSLDRKVEYPGLHVLGYVLIYVSSCINPVIYVIMNRQYRQAYKTVILCKRPRLPSLTSSHTERGKGRGKAVVEELNDKTMMSQVSLSEAGAMPECHEL…	#
Gl_GPCRA24	MNPSYNESEEHISVDLYDSNNVKTPAALLWVALVHCYCVAFLGTIGNAMALWCVESCTKTRRPVKVLLFSVFVPSLVICLVTRPVVGEQLLSLIKAQPHRVSETVGNINSVVYSILAQTELASIAAVAMIRAVSVWAPQRPTLHLRGTIVLVLAIFVYSTLTGLGLVGLMVMGELEEPWTITLITVLFFINTTLPVLITGVAYILIIYAIQRNKRRLAASQHQPRAATSMDQATRAMLAVFFSNLIFGLPHSIYHLMGRQPQYMHITFHVIFSTHFMVDPLAFVWLNSGYRRHFFSSVRNVTRSISSPPTSSFLKTGSVSRSDQHQLSSTRKQEDVKVSPHAAEAAETTHATCSSAADAEKRGAFSRSFL	#
Gl_GPCRA25	MGDFSELDDGFSAFNTLLGDTSTSSLTSMLTESSSASPTASANLSASLAAGVGHEDEGHHYPADMLGFTAACAFIIAILGTFGNLLTIIALPMTKNLRTSATAFVVNLAVVELMFCVFILPMSGAQYLYLQRHLEGSLLTDTHCIFFTSLRYSITQVELQTILAIALTRALAVSLPRFYQTINQPTVIGVYIGIIWLYSISTRIPAAIGVMGQYMYNSKTMECDLGNANRTARLVYLIVDAFIPVLLIFILYFFVFIMVKLSSARVARASTNSRAKVAPPTASSASTSSTTGTGSQRKGSNSSFKSLKKMVSETSLRRRFSRQSSNMSQRLTTTRRDMRVARTIFIIFIFMLVCSVPVAMVHAIDPLVKRPVRFLLVHILYWLQYCLNVVVYVLMNRQY…	#
Gl_GPCRA26	YLTIFMLGVFGNCLVCYVVFRNKHMQNVTNYFITNLALADILLCVLAVPFTPLYTFMGEWMFGRLLCHVVPMAQGTSVYVSTLTLMSIAIDRFFVIIYPFRPRLRLSICYLIIVSIWLFSISATLPYAFYMGMVDYQDRSYCEELWPSEFIRQVFSGFTAIMQFVVPFIIILICYGKISNRMNERVRAKPGSKSSKKEEADRERKRRTNRMLIAMVTIFGVSWLPMNVVHLVGDYYAPASTWSYYNLCFFITHVVAMSSTCYNPFLYAW	#
Gl_GPCRA27	MNDSLSEGCNGTDIQQGAPLGWIMAAQAWAWTVSCVGGVGNLVTICAIAYQLYLGRVWRRRHGSAGRPVVALEGDTILLLHLSICDFLYCAVNLPITAITYNYALGRTQLQPTKAFCTGAALFRYVNALAEWTTLGLLTVQRCVDLGRSRGARFFRPRPTVMFIAGIWVGSVVLQLGAIMGGHFSYDMTTYKCDMTHRTARLYFYALHSLLPCVLMMVGCGSIIWQVHASTRALHDVGMSREMVARRDRNLARSTVLLLALLLLFLACVLPVCAYNLHALLSPSPSLRLNIAIYVLYWVQYGVNFLVYAAVNPRFRRAYRELLCGSGWAGESGDGGVVGVRGGSTGGGEREDVLGRAYKPSVTKLMLAAPHLCVATSVALPVEEEEEE	#
Gl_GPCRA28	MGYDNDYNIYNNIFSNNYNSSNTTEGDYYYQGHSHDNSSDSSSSSGGGDDNDYSSYSTYYDYGTPVVATLSFFLVVSMIMALVGNVMVIMTIVRHRGMRTRTNMLLGNLAVADILVAVLDMPIALITIINHDWMFSQTFCVLNGFAVGLGLMLSVHTLMWISIHKFLSITRPFARNVTQFQIVLMMLFIWTWTIFYNLTATPLIGMTETVYKKGSSQCGPVVPTEPLERLHSGINTVCNLVIPMAVMVCCYYKIFKEVKDHLERMRDFADVGMRNSLIQQKQITETLCIVLLMFFLFWLPYIGYSMSLVFCGETCVPFVFNPISYLCGYMNSACNPVIYALRSPSFRRGFKEIIFGTPTHLPGSVRRQGGILESFKRSHVRRSEKGQRVRRKENGTQHP…	#
Gl_GPCRA29	MDSEPDGGVVMVAVGGEGVASWAAGVAVVLVLGIIFIISSVLNTVFLIIFFRRPSLRSVSNRFIVSLTACNLLGSWVLLPLVAGDTFLAGWQSPALCRGLDAAAELVVASSVFATLLIAVDRFFAITDPLHYQMLVTRPKSVAMVASGWALAAALAVTAALGDLSDRPWQVCGPPGTRHVGPWSHRSCFVVANLVLCFAAPVVLLVWIYTRIYLAAQRNSERTRRNSLCGSSLDAVTPSRGPSRTPSTRSTSSQIVSSLRHRISNASLFLHKEESRAAKISVVVIVLVFVCWLPFHAAALLHTPLLQVWLPRPAWSVVMTLALSNAAVSPYVYLYRSRRIQREVRRLLGLPLSATKAQGGGSGRRRPLHRPLQMIPPSPTALDTNFDSSLGSPLARPGL…	#
Gl_GPCRA30	TLLPQEASPGDAHYDALAPHLDANQPRTVESGGYPLTWSGDLDDLGAECVWPSPESNSTLLADEQVTFQCNDMLDVVSPGAPCWITALRDCLRPDRMPAGDALGQNATLATDTGATHACVTCLRENTTNFWVLRFNMSENVFSSMLSYGSELLCSLGSCSSPLCDGLGALPTVTQPPANPSPNTSLPILPVPSLPPSTTLPPLHIAHCRLPEVAQASSPTPFNLSHGDPFLNTTASGVVGGGEGYEYDFSFLFLFLFILAGGIGNILVCLAICLERRLHNVTNYFLMSLAVADLLVSLVVMPFGAIAGFLGYWPFGLVWCNIYVTCDVLACTSSIMHMCTISLGRYLGIRNPLKTRSSSKKTVGVKVVLVWLLAMLVTSMITVLGIIDTTNIMPADYVC…	#
Gl_GPCRA31	MSPTLYPPSSAPSPAAGAVSSGVPMGLKILAQTLPELKVPTVTDKEEDSLEAQYHGGIVNGNDELATVAPSPRVTSVIADVINMCLGLDNCTANETEVSGKNCTINCAEDDPVHTERNYWTLLLLLFPVFTVFGNILVLMSVYKERSLQTVTNYFIVSLAVADLLLASIVMPFAVYYLLMCGYWGLGPFVCDVYVAMDVVCSTSSIFNLVAISIDRYIAVTQPIKYAQSKNNKRIVFTIAIIWVVSTAIGIPLFFVNQWNASKRKADPDPACAFHNADFIIYSSISSFYIPCIAMIYLYCRIFKALKERARKKKPKVNEIKAGSVIENVSQTRMLAETALSSETPHPTPAPAKGPPVPLIEEDKNTNNTSASQEEEEDEGEEAGMVLAGAENCHIIKNP…	#
Gl_GPCRA32	TQGDVTARGGGASGGREPLWNWWGEVNITWEAEGDGGGTQGNWSIENGTWNLDVEELGGDGNWTPPHGNWSVLGVNESMVGGGGAALDPHLLVTATTALVLGVMILATIVGNVFVIAAILLERNLQSVANYLILSLAVADLLVAALVMPLGAVYEVSKEWTLGPELCDMWTASDVLCCTASILHLVAIALDRFWAVTQVDYIHHRSPRRIGTMIGVIWVVSFLVSAAPMMGWKDPDWHERLRNKMCIISQAVGYQIFATVTSFYLPLAVILVLYYRVYQAARKRIRRKIGTNAAALCRGPVTISETTTFTRMSSQPSPEKTSNGSTLNGHPADAQDTAPAVVTASAVASQAVPRHLRRREAESRKERKAAKTLAIITGAFVVCWLPFFTLAVLMPLCTR…	#
Gl_GPCRA33	MSVAPPMNSSELEVALEAANVTTLVPLNVPYTISEVLVAVVAVLGNALTITVFVVERKLRRRTNYYIVSLALADLLVGVFGIPFAILTAIGLPRPLWACLFMLSTLLILCTVSIFCLLAVSIDRYWAILYPLRYSRVMTARIARRIILACWVAGAVVGLLPVMGWYNNATPYLQVCLFVRVMSYDYLVFIYFGTIVGPGLLMAVFYAHIYTVVLKQTKLSVRSEHGTLRQIAAQEPQADAASVGTQSSQRQRSNIFRSQSRGQVSESSRYDPHRASTNTNLANQVTHASRREVKAAKSLSIIVLFFMISWFPLYTINCVQAFCKTCTVSEGFMFFTIILTHLNSAINPFLYAYHMQDFRLALKAFIAHRILRRPIDPDQAFNRSLASLHHHSTVHRVNV…	#
Gl_GPCRA34	MMSGSEVTLEVTVPPSDFSLDLILTSSPSPSTSSGTLPPYLTMDAANGSQSGNCSEHLSHFTWTNHKLASIIILVVINALVLAGNTLVILAVFLSSKLRTVTNLFIVSLAVSDLLLGVSVLPFSMAYTVFESWVFMAAWCSMWQAIDVWLSTASILNLVVISLDRYVAVTRPVSYPSRMTHVRAKVLIALVWVISFLICLPPLVGWTGSERAQTVVVEPDCTRSCSLNDDPWYVVYSACGSFFLPAVVMLFFYWKIYCAAAETTRAINQGFRTTKNKRILGSRFQEERLTLRIHRGRNSVQERHHRGGSDRRYNNGHPTGGGGDGGVERGGNIKMKTLRPQLFMKPSLGAQPDVTSMGERCDLCHAQCTAHARTTDPNACYALNTNSTQGDNAPAGEQQ…	#
Gl_GPCRA35	MTPQPGLKEEASSFFHSMVTTAASLVRETVQHADDPAAAFPDIAGVAGEAENITSSTSSSQVLERDLPRHLPLPTQVFITVLYVAGILGNMAALYIITKSETQRYRKQTFMLRCLVGNDLTALLGSLIQMYVRLYLPNPNEKWLCASRVLFRAFGLGSGCVALVMAVERWLALTHPFVYPRHVTHSVIRRTILVLWVITLLLVCSPFFGFGLWYSESLRPHCVRYRFGTELVDRVYAYVIFAYGMIMCTVIVCCNLSVIRVLYRMRERLLPRRHSRASCRSAASTNGEAGVNLATPEELSFARLMAILSITFVACWVPQLMTIVVGQVIGNDPKYKFFYRIPDIFILLNFCLDPFMYVLFRRHRWYGRRHLRKLITYLCPHMHGSPSRGILTDSPRSSS…	#
Gl_GPCRA36	WRRGAAPPRARLSHARLGVTLRGLLPAPLTPLARTSHTHPNTHTHTPQNTPQHTPPHPTTMLSPTTTITPTITPTADSIKEEIISLMSPPCGNLSLPVLLPTQVCEAGAENCTLVTSSPGATVVSPVLLCLTGITGHIWALCYLYSGTRRHSTHTVFYLFLCTLIWTDFWGKLFTTPPAIISYAFGRWMGGKHMCLFHGFTMILVQQVTHLTVAGMAVERLLAICHCYLYQRAVTFTRCWYFLACIWVSSLLVCLLPLFGLGQLNLQYPFTWCYVNIHLCSNTPLRHRFFTTALGSINIGCLFTVVVCNVCVVGSLLRMRLSRQIPAHLTSARRPSVHNDQELQMVVLLVVITISFIVSWAPLNIILVSNRFWPPHLTREDHMQDLVAIRLASISQILD…	#
Gl_GPCRA37	WRRGAAPPRARLSHARLGVTLRGLLPAPLTPLARTSHTHPNTHTHTPQNTPQHTPPHPTTMLSPTTTITPTITPTADSIKEEIISLMSPPCGNLSLPVLLPTQVCEAGAENCTLVTSSPGATVVSPVLLCLTGITGHIWALCYLYSGTRRHSTHTVFYLFLCTLIWTDFWGKLFTTPPAIISYAFGRWMGGKHMCLFHGFTMILVQQVTHLTVAGMAVERLLAICHCYLYQRAVTFTRCWYFLACIWVSSLLVCLLPLFGLGQLNLQYPFTWCYVNIHLCSNTPLRHRFFTTALGSINIGCLFTVVVCNVCVVGSLLRMRLSRQIPAHLTSARRPSVHNDQELQMVVLLVVITISFIVSWAPLNIILVSNRFWPPHLTREDHMQDLVAIRLASISQILD…	#
Gl_GPCRA38	PPSLSLPPAPPTPPTTTLMHFSPNTTTSSPPPSPDDPMTDITDLLAPPCNNETPPILPPEDVCEGGVNCTLVTSNPGATIIWPLFLSLAGVTGHIWALCYLYSSHRRSNTHTVFYLLLCTLIWTDFFGKVSTTPPALVSYAFGRWMGGREMCHLHGFTMILVQEVTHLTVAAMAVERLLAICHGYLYERLVTFSRCWYLLASIWVSSLLVCLLPLFGVGEFYLQYPFTWCFINIHVCPSTPLRHRLFTTAMGSFNAGCLLVIVICNVCVVGTLLRMRLSRKIPAHLCSRGRRASVQRDQELQMVVLLLVITFAFVLSWAPVTRLQCCYRLWPPHVTREDHMEDLVAIRLVSINQILDPWVYIICRVLFKSKAWQCWRRVLMEGRRWSRRRHSHSLKLKH…	#
Gl_GPCRA39	CSPPLWEHPPINVGDACTSGIRLLLVMEPPSDGTCAGAAATTLLHDDHCQAQDMAEDLDMLSPEQQLALLNASGHQPKPWEPVTPEQHTYVGIYLIIVGVLGTFDNALVVAMFFKFRTLLTPSNLLLLNLCITDLGICVLGGFPFSGVSSLAGRWLYGDFGCQYYAFMGFLMGIANLTTLLMIALDRYLVTCRQDLRGKLTFRRYYQMIAFIWLWSLFWSVCPLLGWASYGYEPSVTTCTINWQHNDSSYKWYIMTLCVMVYLVPLILMCSCYYQAARFLHRARDSGDSIYAYDWASEKNV	#
Gl_GPCRA40	MTTDGVAEDVAAVHPYLTTPPPPGTPAMTSVTSDPPGGAANTTFTDKFDSRLLWYEDYIVGFFLIVVGLVSLLGNGSSMVMFCRRLRHLTAAEVLLLNLAVMHLCLAVFSYPAPTVSSFAHRWLFGNVGCQLYGFVCYTLGIATIMSMAALAVVRYLKTCTHTYSRTITTQHMKVVLMGVYLYSLFWSLLPLLSLASGYEVEPFGTSCTLHWTSTEQAARIYILLVVVFVVVVPFLVMLWCYLEIVLLVRRNHRKKLIMAKRSGHSQGRTELKLTLVSGLVCIGFLVAWLPYTVVSVLYGLLGRESPIYLTLAPVLLAKSSCAYNPVIYVFINVRYRRQMFSILCETFRPLLCGFVPQPCDTSEHPPAETSQDMKLSGTAEGNQGSVMEEVQPLTAETA…	#
Gl_GPCRA41	MVVVRAGAGGEAAALVVITVLGVIGNGVVVLTLLRRSLLHHPSNRLVLSLTASNLLLTLVVLPGLVASVVLGPPSQAPQSALNSPNPVLSLPQNASLPHNTTDENVGILRLVERSVAIDGVTLHDGDFRGFREDEAGEQERQEPSTGPGNTNRTQEEKAPSLGGTGQGWEVSDGGGGGGSAALCQGAAFLANLVTAASAITVAIIALDRYLAIVRPMVYGVMVTGNRCLVLLAWCWVQAALTALPPLLGWAKYEHQGPEGRCGVAWDSSPSYTGVWVVSVFIVPIIIMLVCYHFILQVARNKCRRIHVGTVLGSKGSNVTPDPSSVCVEGQAPPSSGLEMPPGNDSSLPLPQELSLPRMNGHVGNGRGPDVGRRVPGSGPGPPLLPVPTLMVSGLEVPT…	#
Gl_GPCRA42	MGVTPCQGSSTLRSTLLLLAIIGSVDLTKPDEHSDISVAVTRLQDTPKLTGWLSQQQEQSALPTATPRPPETLTHTRKPQGYKKNGALIRYLTLQLPRHRIYSHAEVPMHPSIQQISGSYDHTDCTQDKYDMLISEVHSEVPVTAYFRTKRNAVTGMPQATTTRSTSPTDNPSLQMSTFDNMLLCDHPPETFSSSFLGFPREACLKHDQAWVDTITDTTTLCNHIYTFTESNPQKFDIGSYHSDVGFLRVITNKNYVQSCLPLFRRFNNCEERDFLTICWEEKVVFFHSYNCPHSSNNIFLAGFLLANDTYCFHEFCEGWQSVVDSQVGGLVYRLTNTRHSSNAPSCGYLTMSLRHIYRQYSGTLYLLVNDRWPCCYPLYLVIWAGLPEAHGLNGAWSY…	#
Gl_GPCRA43	MGDSTAGSNTTGALQEDEDFRSHYVVTQENMDVTMIGSNTTRAPRNTIEANITCTDNCFLFGLLRERPQDMLIVFRMLLALLLFTCSCLTILVTRRSARLKERPSATFVANLAGTGGVMGLLVFVSSTVHQISRMSQRGVAVCLVLLPRFLHAVTTLTLACLTLDRYLALCWPLRYPALLTDSRCLQLVLGSWLLPAVVLSMTCLFGEPLSPCPDVRPYLISYLLVFTSAIAAVVVMYFLIAREFRRPIGGAVGGEELEEARRRTARELMVVVLVNLLLATPDVSTKLYLLTCPETLPVLYHVAPLLLLVHLICFYPLYAWKNRDFRSATKDACVSFKTSCARVLSRVSCKVSFVRDSFASVSLGSVSSSRISSTATNTTVSTTTTGGATADGATTGSA…	#
Gl_GPCRA44	MAEEGREETKQVEELYDVIYHYVFPVLIATGIVTNALNLIVLTRPLMRGRTYRWLRALACVDLSLCVLTVPVCLAEGGIRPLNSRSLAFYYAYFGWSLSIAAQILSFYLMGMFAFERFLAVCRHDLYPRSQTDGVFRRGVATATVVVLLVYLPTMVVGRVAGGDGHWEPTDGYSKQQQRYGWYPAYAWLREIFSRLVPALAITYCNVRITLRLRHLRNIREGFSSGVPVARRERERRLVLLLFWFTALFYIFNTPVIVYYLGYLHTKSHFGKHLPPWLLIFAAISNLLQMMGNVSNFVLYFLISPEFHNTLCSLFGRKSIGLPAGMKAGSVHAPKMAPAANTTVTTKTTTVSSANIASAAATGVATDESPTQSDSGYQQDVANSITPSRGSSYSSGDEG…	#
Gl_GPCRA45	ILLISIVVGNMAVIIALLLSKARKSRTNFFIMHLALADLSVGLISVLTDIVWKSTVSWNAGNIGCKAVRFAQVLVTYSSTYVLVALSIDRYDAITHPMNFSGSWRRARRLVAVAWLLSAIFASPSLVFFMETSVDGVVQCWIDFPKLWQWKLYMTLVTLTVFFFPTVIIAACYAVIVYTIWSKGKVMTITTKALGPRNCEKRGPTPDDDCRRASSRGLIPKAKIKTVKMTLVIVFVFILCWSPYIFFDLLQVYGYIPQTATNIAVATFIQSLAPLNSAANPIIYCLFSTHICRNLRRIPAVDWLVVRLFPCLECSRQPLEPQRTLHRYGTDYTSVSDASTRRHTVNSVSTSVTSTASPDPKPTPKAAHNGLSQPPKASEGRPGTGTIQCDTAAS	#
Gl_GPCR_A46	MLVLLHHLRVIVAERELRVVGGVAEDVRRQEGEERLDAILLVQWYVGVVSIHLHFLHFNHRATELRSLRQIVYSLVTLPAGVAQVPFTASDYILASWPFGSIWCQTVQYLTYVTAYASVYTLLLLSFDRFLAVVHPIAALTIRTEGNALYAICCCWVLILTSCIPLYLCHGIKKQNYDGKVYIHCGFLDEDYNHMAFHIGFITTMYFVPLAVIVVLYLMILNRLWYGVVPGGSRSAESVRGKKRVTRMVVIVVVTFIVCWFPIQLVLLLKSLGLYKMTTLKIIMQIAAQVLAYINSCVNPILYAFLSDPFRKAFRKVISCGPQRRMAVNGRTDGEKSLESRPINPRRSPQSMPMTQFMSSTQHLSPSANALRHGTTTSNTTTTSFTNGATREDGAAGNN…	#
Gl_GPCR_A47	MADLLFIVFCVPFTASDYILASWPFGSIWCQTVQYLTYVTAYASVYTLLLLSFDRFLAVVHPIAALTIRTEGNALYAICCCWVLILTSCIPLYLCHGIKKQNYDGKVYIHCGFLDEDYNHMAFHIGFITTMYFVPLAVIVVLYLMILNRLWYGVVPGGSRSAESVRGKKRVTRMVVIVVVTFIVCWFPIQLVLLLKSLGLYKMTTLKIIMQIAAQVLAYINSCVNPILYAFLSDPFRKAFRKVISCGPQRRMAVNGRTDGEKSLESRPINPRRSPQSMPMTQFMSSTQHLSPSANALRHGTTTSNTTTTSFTNGATREDGAAGNNVQEVGFLSHKTSNCGGEVADTSCNSSLTCE	#
Gl_GPCR_A48	MGEWMFGRLLCHVVPMAQGTSVYVSTLTLMSIAIDRFFVIIYPFRPRLRLSICYLIIVSIWLFSISATLPYAFYMGMVDYQDRSYCEELWPSEFIRQVFSGFTAIMQFVVPFIIILICYGKISNRMNERVRAKPGSKSSKKEEADRERKRRTNRMLIAMVTIFGVSWLPMNVVHLVGDYYAPASTWSYYNLCFFITHVVAMSSTCYNPFLYAWLNENFRKEFQLVLPCFQQPPSTDRVGQWRSERTCNGNDTQETLLQVGGAGGGAEASVRSVNRQLSTTKEEPNKTVIPATVETHPMTTFVSHTNGDTPDQAAQSLVNGEASEYV	#
Gl_GPCR_A49	GGEAAALVVITVLGVIGNGVVVLTLLRRSLLHHPSNRLVLSLTASNLLLTLVVLPGLVASVVLGPPSQAPQSALNSPNPVLSLPQNASLPHNTTDENVGILRLVERSVAIDGVTLHDGDFRGFREDEAGEQERQEPSTGPGNTNRTQEEKAPSLGGTGQGWEVSDGGGGGGSAALCQGAAFLANLVTAASAITVAIIALDRYLAIVRPMVYGVMVTGNRCLVLLAWCWVQAALTALPPLLGWAKYEHQGPEGRCGVAWDSSPSYTGVWVVSVFIVPIIIMLVCYHFILQVARNKCRRIHVGTVLGSKGSNVTPDPSSVCVEGQAPPSSGLEMPPGNDSSLPLPQELSLPRMNGHVGNGRGPDVGRRVPGSGPGPPLLPVPTLMVSGLEVPTGSTVPSRS…	#
Gl_GPCR_A50	SSSSSNILANEHKCHGRWWSKTSKMVKTKMKLSLSLLLLLAVASLVVDARKHKLEIKNDKRPYFPISTFGFYRLGHLVVDVQKFKITPKDADQKFGFILEKIANSYTENHPEKCRLLNLQRNDKLVQHVFFIFDLKHKQVYLNCSDEMAQLHVWNGTEKLGEMEKVEELAKFKDKYLFNKKVERRRRDASDDAPPVADSSIPTTIATIKGPSGDLFNPKCNNVKINMTTDGEYYSFKFVVYVAQEKEEGLYNLNFHNCMNYGPSPTPSTIDMFLEIEEKNPDDNYLSAGEMPLPALYFMMALLFFLSACFWFFLLKKSRDPVFKIHYLMGVLVVIKSFSLLFHGVNYHMIQTHGVHMEAWAVMYYIMHLLKGALLFTVLALIGSGWAFIKHVLSSKERK…	#
Gl_GPCR_A51	MPLDKHYYIKLVSLLTLLVCIVTPSHGLHIKGEWRTGDEFFHFLVKFGFQKTSPRERVLTEGYIFGNVTSNSVGDTGTLALLPRQFFVDFYRNRTKAATDRNLACRLMFKEVQKEAYDAKCHDSGLEDFLRRVPCPKDQLCPDEDTPAHVVRGTQLTYAIQDINNPRFWYLSFVACIWNSTTCVWESPDHTATLDYELTLVNGDPNAANHNPFEYQFSFDKQDTVEIYLVCVVFYGCILVPLQVYAACRQIHPITRLFTAVLVVQLAGLLFDTLHLLVYSFDGEGSEGINIAGDLFNILAQSLFMMLLLLLAKGWAITHMMLTRRVSLFTLWGLYSILILTLYFWDMMEVDVIQDIDEYQTWPGWLTLGLRVLIMVWFLGELRHTMTYEHNTNKLHFFL…	#
Gl_GPCR_A52	MKRPCSLLLLTLCWAATTHALLEQGVWHLTSSPGHEYVGVTKSLFKGSRINIKVMCDPEDPSRPPNITISWLLRKTPCYNEYSIAKDQEERFYAWYFDNPQKLPSTPNGTRFETAFHKTKPVTYPCDHNIVLSEEPLDSVTDNSDVAAAVNPHTQAKRQVKVGEATAAASGVEDKPYFSSSDISTGGQARTNHPVTVVTSDGVYLLDIHITSTEPLLPNASYVAHIDIEIKSDYGYLSAANWPLLGFYGAMCVVYVVYGFVWLIISAMRWRELLRVQYWIGAVIFLGMLEMAMFTAEYSSLNVRGYSVSGLLIAAELVSCAKRTLARMLVIIVSLGFGIVKPRLGVVLHRVVGVGLIYFVLASIEGCTRALQPRNSSQNQLLASLPLSLLESAICFWIF…	#
Gl_GPCR_A53	EEEEEEVWPEDREENGGEAREQLSFFRGSHKCHRETSKCVFRRGHGWVRGGYVCRCLHGYFPQNTTFNGTLVEVAWEGKLAHNNPIYDQLYTCRPCPKNCQNCTRDEPCDAPYNWPFRIALLSISSLCIVFTFVLMALVYHYRSVKVFRLASPTFLCICLIGCTIMYLEMAAIFPVLDTYSCVATKWTRHLGFCITFSSLLMKTWRVSLTYRVTSAHKIKLTDKQLLQWLTPILLIMLVYLSAWSLSATPSAEVKEDDRNLKYMQCRYDWWDHSLAMGEVLFLMWGVKVCFSVRKAESFFDEAKYISWAVYNIAVVNIVMVTFHLLIFPNAGPDIKYLFGFLRTQLSTSTTVLLIFGPKFYRIVQGTGDQYDNRARAKGVTASFSLNGLGVMNDEPADL…	#
Gl_GPCR_A54	MCLGKHNHTKITSLLTVLVCIFTSSYGLQVSGEWRTGEEFFRFLAKFGFQKTSPEERVLTEGYIFGNVTGDCGGGAGTLALLPRQFFVDFYKYRAATDPNLACRLMFQDVQKEAYDVHCHDSGPEDFLRRVPCPMGQLCPDEDNSARVVTGTQLTYAIQDINNPRFWYLSFVACVWNSSTCMWQRPDHIASLHYQLTLVNGDPSAADHNPFEYQFSFDKQDTVEIYLVCVVIYGCILVPLQVYAACRQIHPITRLFTAVLVVQLAGLLFDTLHLLVFSFDGKGNEGINIAGDLFNILAQSLFMMLLLLLAKGWAITRMMLTRQLLLFILWGLYSTLILTLYFWNMTEVDVVQDIDEYQTWPGWLTLGLRVLIMVWFLGELRHTMTYEHNTNKLNFFLHF…	#
Gl_GPCR_A55	MAGEEVDEMHRVVYRTVLPLMVFLGLVANALCLLVLTRPNLRSTRVNWYFLALASSDLLVCLFHIPVITTITGCTFSSYAEAFYFTHFGWTLVGVCQSFGVYIIVWLSFDRFIAVWMYKAYPKIQQQPNVKRNRLLVTAAACIIFHFVYMVQAEVRCVDGDEACERGPWRSISGYQYQFDRVWHKVYSAFYGLFIRWVPNCLLIFFNTSLVVGVVQGRVNLPAGSQTQGRNGERKLVIITIAITVSYVFFTAPIMIYITGYAGAVPDRCSANHPKEVLRAVGNILQLFEHVIHIAFYVGLNSPFRKELKYLLRLEERREEGEGGLGGAGGVKCCYGADVECATREQKKGNNLELPQASPSLQSSTLSRPTLSQDLDASTHNIAE	#
Gl_GPCRB1	PLDEGTAQQHRYVLEGEAAAAWRGGGGTGVRKCCEPGFFFSLQTQQCEAAGGVDTGFEAAARQLRQVDEGGKGALWVVPGLLPACPGTGGAPVVSEVTHGSHLLLEGGILRSDVTGHDHDHDHYCLEVAAHGPDFLLEGGGLLVAAQCPPWPKKVLARKCCGLNHYYDHALGHCRPSLANMSDIDTLVREFIRNDATASDIRVTTGKLRCDRGTPRLVVADQAFLDASSHLCERLNGKCHDTSSYCVEYMWAAGDTTMTAVASVCPVDAFHKCCPDGHVLTDVGCALGDVSARMRQLLEVLEPHYGFPTENGGELCVQELITPDDDDVQWWISKSGYLSVDTRGDSHDTMRYCVDDYLGPSNRTQTVAVLCHAELEELAHVHLSLHPNQAGSVGKCCPH…	#
Gl_GPCRB2	MSWYHISRRGVGGDVTPKRVPLLLPFFLLVFVHLLHDAAGGDIRQGLPGGDDNAVTLLPLCAGNTGSSGEGDDSDQESGDSGSGDQDGGGGGETGDEEKCVSPADRPLSWHDAHHFCRGLDGFLPSRDEYHLLGERRALPNATSLTWTALTPLHGHYQWLSRCPEYEFFSASTDFTVWREGRVPRAWDRSCAALDLATMEFQLTPCNTSLPVLCVLHSGSPAGVGEDMAEDVRLVVEADTTPGPEGNLSLTRDDFAKLGLTCTAYSMRTGQRLTRQPPVFWRKDLVYSGHCAASLVPATLHDPTKSPAALGTTRADTLVTQQGTYWCEAWGPPGVSTRLVSNKVLLTLQDTVVFIVQAHRREEAVENVTESSAKDQLRNAFFQEMGNIQSYTPDLVAAS…	#
Gl_GPCRB3	GSGGRGGTACLLSSPRPMDWRSAHRFCRGQGGFLIGPDEMTRPNLTKMTPDGVTWTALGPHEGHLQWLTRQPVLGQFLRWAGGKKGAGKDCASLHLPSLLFQPLPCSSLLPFVCLLHSPEEERHSGDEFELRVEVDMDDGGKEEKVQVEEEEEGWVRVREEDFHLLSLTCTAHLPSPGGSAFAQPQVFWSKDGVYLPVHAATLLPAAVHDATKSFVAGNASLPLLQGTYWCEAWRRGSPAPHASNKVLVTLQGREVLLLHLHSPRQFPPLTARSLEARLREVFASLHGFNGFPIDVVSIQEDEIESGGLVSARVQVHLPAASDTFATLLHVLRDGRGLEELLEEAGFLASSAAALPTRCRNNTVALPGGNTVSWPFTAAGRVQPRHHRCEAAAGGLLTG…	#
Gl_GPCRB4	VVSHPNCSDRIVNLAITNARNLHHVSPPTVNISVLNPRHPHELNSMMLTVEMSANPALSSDGKVDKKAPQCNPDPAALLETPIRLKLFHLHRDAHPHQRRKLLFHENEVVKRVESRHCVWWNTNVSGWDTTGCVVIMETELYTKCACAHFGMFAVMDQLVEPRVAPEEHLWLTVLRYVGYAFSILSIITYIIVVLVSRDLKDQFHLMGVNLAVAVLVGAAAMVASDLHAVRDDRHWCTAIGTLIHFFSQAAGAWVFCLGHAAHRAVTAGVIGGRLRSYLPISWGLPLISVGLTYLLYLMDLGEDPRCFISWDNPPKWIFFGFQLVFVAVSGTCACVVLCNMATTALRKDNLIDDYGSFCHGAAYLLLFFDITWLFGLPCYLRLDTIETDFYPIFQVLNS…	#
Gl_GPCRB5	GQELYVPGQASDTFIHLPVDFEELLPPGELQACLVGYFLDQSSASRALPLGLSKLYSIDEPKEMNSLAVSMTLGGLNNSVNFTSMDSSVIIRLHHTYRETGPFYSNLYRNRREDEVPSRIPGTAKCVYWDPVNSGWVTNGCKLINTTREDTFCSCSHLSMFSVITNVHKYMGRDPVLDILSTILLSISCLGLLLTFSILQFCRGVQAGPRNSITKQLSVSLLISHLIIILFLDPDFLKIKEEGCKAVAVILHYVLLASIFWMLAEGLHLFQKSVFFFDQTNYMIAYWMIGYGIPVVVVLVTAVTALGTQQWADESYAPEDSEYCWLNTERGYIWAFTGPLVLVIVANTFFMVLAIRSAANCTVNKKKTASQKFLLWIKGSLSLNCILGVTWVFGLLYVS…	#
Gl_GPCRB6	MWGLSVAATVVVVVVAAVMPAMGAFTPKDGLSWCSESKIHNLRVTKDENLVLGLIPVVVNNTLQQEVVDEVFIRQEEPCSNDLSGRVDAFIDGEQAKLVLQDGEIILFYRAPDTIPIFQRVDEFCITANSESPEEVTYFLAKLCFPISRLQIREDEKVCANTTCIRKCCPPMTSLSSGSMCAPVEDWLAWHPSQEPEPITDNTIVHMLYGPPPNCGNALMYNEFFILPSGTLDINGLRASADKYCIDTFNDPSQPMALVCQEEVTSEYCEWKQWVLKPVLLGVSSVCLIFVWFVYISVAKLRRFNEGRCILSLVSALFVAHVALIILSLTTYENLSPICVVTGRLCHFSLLASYFWMNVLSFHTFVQLRSQQNGKWEKPMVFRLYSLYAWGLPLVLMVV…	#
Gl_GPCRB7	MQGLCVVTAAAAAVVVVVVMVAVPAVGASASQPGLSWCSESSIDNVRVGKNHKPELGQIEVFLNNSYELDMVDEVWVRKQAPCEGITQPEVVYLDGDVARLVLQDDGEISLFWRPPDTLPLFQEVDEFCITASRDSPEGPWTTFLAKFCYPIALLQTEKDVHTCSEITCVRKCCPQGQAMAHGAMCAAVEEEDSWHPSLASGEPGAAATAVHMLYGPPRLCDNALLFREFSILPSGLLKLGEMSVNVDGYCIDTFQGRPFESLAMVCQEKATAWHCEWKYLVLKPVLLGVSCVCLALTWLVYVSVAKLRATNEGGCVISLVSSLLVASVTLIVLNVTADDFAYFSCVVAGRLCHLSTLAAFFWMNVLSFHIFMQLRSRSDSVWERPVVFRLYSVYAWCC…	#
Gl_GPCRB8	MPASLASYRAGMWRRWRLAVILLLLALFQDLASTSDVYSTLRLRKCYCDKFQAWDGTSCRDNITTIIPIYQQNFDGTQEHVIDVAKFAAAHQTSRLENVAVQDLQCSEGLFRTTLSNDILLLPDGRLLWLRTNTTIPQESFCIVNVWDNGQTYFDANVCLPPPAVPRCCPVDHLMGRDGSCYPHKTLKAPPILISNHEVDWNSLDGDMVPLTCEDHEYHHYVNLREGEGQLGGTHPTAALGWSPPVWTASRTWATKYCVAMQEGEAGELQYVAQICVKDYTRYHEEQCGAATCVRKCCPDNGLLHHGMCVQALSEEEIWHPSRIPNQTINEEWKIVAGEPGCPSYPHQEAMHLLPNGALQLSPDIPAVPPSQYCIENLLDETESIRTVALICIQTTDAE…	#
Gl_GPCRB9	ITTTTTTTNIENEVVPTYIGGSGGLRIANAPTSTTVATTTTTTAAPRVLSCPEDLCKRTQVTENAGDVLSASPPLKVACHDHLRITSLTDIWPHCLTPATRLLDLSESGLTRLSPQVLSHLPNLEKLDLKNNDISIIEPGTFANLSSLRRLDLSDNSIKSLNGSQLAGLVRLKKLKLARNPLSRLQEGIQDELPNLKGLDLAQTRLVCDCGLTWLAEAVQRRKVRVHSASKCFSPRALNNTQIKKLKPEQLLCHGPGLSVVELEPGLDQVVFAGDSLRLRCRVTSAQEGHRVWWAKGNTHLLPRKPSPHNHTTATVTGYLDQHQQRGGAVVRNTYLPEAIESLVEIEELNGTHSGDWSCLVQGQQDNHTRTVSIYVIAHDTKYCPMNATNDNRGSYVWP…	#
Gl_GPCRB10	PGAGERVEFVTVVPGGNWDVWGGPALWDSISSRSNHSLRGPPVYSVYWGDTGGPGSPAGWPEGVWVIRGGSLVAIMALVATISVQVSRDGPTRRPSTPADVPQRALQSQHATLATNLATSLASAHVLLIFGIQATGRAWVCGVVGLLLHFLHLVSCFWLLALTTRLLGSLLQRPTLHTALYCASAWGASLGLVVISYMVNPEGYETRRYCWMSVERGMLVSFIVPVCTLILVNAGLCLAAQKLLLDMREGVKHEVMAGHKRDLRGAVCLLPLEGVSWFLCVVALEDHQSLALDCAAALVSASLGWLVLYFHGWSWRCYGLCWLRQRLHSSSASSTSHLSSDRFRSLARLLSRTSDSTLFSRLSHHTLNPYPTRLRNLAVPLSHSILDPHNEDPTLPGSS…	#
Gl_GPCRB11	ALCPAVSDVDGGWSDWSELYSTCTKECDVGTMKKVRSCTNPTRQGNGRQCSMEDGQLTDGVEFKLFPCNVHSCWNNSWSEWSNCSVECGRGTQMRYSVCGNESLACISNQYREEVKACNTWNKTTCPSPCETKQCPDIAVCEDESTEKDPVAECVCTMSYVMNDAKTACIRPPPTSPTPRPIPTLPPEQKVVATVISKTASTILIICVSICLVIFLVLRVFTPDRIIQMNMEIALVLAHSMLMFPASFTETPDLCRVISIFIHFFFTACFMFMFLEALHMYGYVAYVVKQDGMCSRVQNTLVGWGIATIILLFCICFEYENYGGEYHCWLRIDTPLFYGQIIPIVVLVTLTFTLIEAAGSADYKPLKGVDKGQRTSAKFSQRTNLIVMPFVFIHMLVGM…	#
Gl_GPCRB12	MAAVSGVLGRLLLMALVLVSMAAGELYLEQPPRPARVYAAAPSGVDVTVVRAVQVSHLTGTRTPAHEPRFSLHRSNKTDYRYFNIDERQGNITTARYLELPVGHQYQLMVMVLASGRAIYKDLKITVTQYNKYAPVLGLQHYSAEVVATAGVGTPILTVTATDQDPVKYNSDIHYFLADHSTPFHLNPFLDPPGWSPLRVDPHTGIVRVARALQRPTSPLQLLVGAVDGGSPQRHALANLTVYIREMPAPRSVFVTNTSETSLTVCWLPPAFSHPEGYILSYIPVGRQNSPGEGFLNLTTEQLHTKLSTWSGNQEMAVRGDSIVAVYRYCAVVGGLMSWTQYLVGVRAWAGAEISISSTSVKASTMSDYCAEGVCRVGNCSLQQDPPGYSCHCPSGYYG…	#
Gl_GPCRB13	MWCSVLTTLSVLCLTSYLPIVVGNTKGQRNSQGSETNENVALLNVSVDGHQTLDGSNGKWNDSQPSLFEEDDTSKTLQKSTNTSLIWDGVITTSQGVTPVVLDQLVLTVGPQEDAVTTFKENITTSPLENTNTFQEDISTSQEGGSKQKAKIIVTEPLLEDGQVPIRVDQFVICSCPELTPNSCRRFLSETSIDSKDDLYEDIRKPVADLNIVVHNVTCLKNHHRLMNFSEGSFFVRKRGDLILRNAGDLNGLRVHDYCADLHNNKHGDIEWNVKICVAPPSVPRCCPDSQALKDGVCKVATTPTILEPPLSVDLNKEGINWPVLENHYHPLTCTEHPLTSVPLVPHESYLLSVPSGILHIWDPPHSNIQKQVTYPPDLCIDGYQNSDGSVVYSANICY…	#
Gl_GPCRB14	SPAGPEVATHPQNTSKSQSLSCERFLLPVDEYTMTDNGTVVVEKYGRTYLPHEYERIEDGILVCIIQPEVGKFSRLMGWVTLAGLGLSCVCLILHLIAFVIVPDLRNLSGKNLASLCLVLLAAYATFILSVFGEPGKRECFVLAAAMYYFFLSSFCWMNVMALDIWRTLRLATSELRVSTGTQWVKFITYSLYGWLVPALALVALVTLDLVRPAGMAAEYYPFLGERWCWFGHRKALLVFFAAPLMAIMVVNIVLFILSARIIAETTQSTAKMTSCSPHHHQFKLYMRLALLMGVSWISGIVAGYLQLEAIWYIFVLFNTLQGVLLFLGFTCTRKVWHVAGPGCWRRLFMSRRGPWVLRSPSSSRQGLESRDSHDSQLSQHSHSSVTHLASHSRTSVDAF	#
Gl_GPCRB15	ECPSYAFSGEYCEVVLDQPCPTNWWGYPVCGPCHCNVDKGYDGDCNKTTGECRCEENHYQPEDSDACYDCDCYLVGSYGGACDPVTGQCRCRPGVIGRRCDQCANAFAQVTIKGCEIVYDGCPKNFAELTWWDETPFDGTTVKPCPYGAQGQASRECRREVGWKPPDMFKCVSDTFVELRDLLERLESEELEITTYLAKKISEDLNYACSVTPSMWGSDVLIASRLLILLFEYETHQEGLNLTHRQERHYVQNLVESASVILQPAYIPHWQEINGVQGFGADSLLTKMDEYVATLAASQGDTYTTPFEVPTKQIVFGMDTVSAEELYGYSQSGFVVGHDDRVDHVVIPETSSLVDKHYPGQGQASVIVPKYNNYLRNQQVWAHATNIRIPLSLLGIPDV…	#
Gl_GPCRB16	MGGRKCSVVGVVLAVCLSWANADNLPATGWCCPARKDGDGGCPRASAGHFQPLVFLEGNYTVTVTWKTQAVTCPPSSTLVYYDNATTPNHFLLPDQEDELILSYAPEELFSRVTRNYCFEEDGEEYRLAVCQPDPAKTCGSGICIPKCCGEGEVIEDFLCTRRNDSVPLQFSSPYGEPVPAPASVVTVGERVPDCTVEGGFHNLITENFNLLVNGKLLENEDQVFRDFDQYCIEKFYGAEGEVSQMVVACSAPESSAIYIKHQLMKIGYIISDVFLIITILFHVFIPSLRDAQGLILLSHMVSMLVALTVLFVLSTFSKAMSTTFCIFNGFVFQYSFLAMFFWLNIMCFDIWRVIRATARGIPLLGILSNDAKKFQLYCLYGWGSPLVITIVTAIMHTL…	#
Gl_GPCRB17	MARYLTLLTTLCLAGLSAGLRYADIQLLNATCTPKDTCNFGKGPRLGDSTDWKARNCFCDDLCADYGDCCVDASAYIAEQQVTAVDHYQCVHLRHFGDLYMKGTCMVGWADQTVADLCARHSPNSNTPRRDPLATFPATSYDTAVTYSNYYCAVCNNDSTSLQLWSPRLECPTLASYQSRFKNLTQEYVAERLVYKDNNWGLHVEDGGFPIFHTCYLDPMMPETVGHLVRPCKHKIMTCAADWNNTEVEDMCHSYTAVVYKFDQAYRNPHCALCSHVALDDLLCQHGVFTRFYFSDDFNPSAFALLFDFTDDSGNVVGAACGNGEVFDPFFKKCRNVVCGKADHQYRFGRCVYVGEPTTSSTTTTTTTTPSTTTDGEERSAYREEGLDVGNPTTPLPEE…	#
Gl_GPCRB18	MMTQGRSGGSWRPGKACWCPSLSLVPLLLLLLQLLLLASPCWSAAQGRDATQPGAQAILGDLATTNTTTKTSATSHPFLPDLRPADPKEESSDRRHGEGEVVDPPGRLLATDNEEHVRGLGLVIHKCCPEEEVFDHATKSCQPSDDLTFSVPIFTVDYYGVYMESNLTRDQVVLWTSLLDCERYLLDAMPEKKPEFDFRVLDSGHLWVPEYEHHYDPAHYCLENFVVNASVKGSPHIQGAMVCVMETEVETYDPSKIPVRKCCMPNEVYDTVSSCSLRFNVTSEPWLVPFRSLDEADKDVKLVDIREPPYIHTHELVPNFQTCVGDQMGWQVDAFHVQQEEGGLYVPLLNRVIPDNQYCIEDFHTNGSLVPMAYVCVSVEEKQHLQRLQTPGCQTEPCI…	#
Gl_GPCRB19	GLEPGARECVPAPQLPRYLRLPHAFKGSWKDRMVLDGRMVKGPRASPATSPRITPRGWTLRVACVLVAAMVPVSLQGDVEWGTEYPLVPWEDMWQEVEEMTEGKSYCHTEASICWPSTNTSANDSQVQGSDLCRPCACDEECVRYGDCCRDKAQADWGDGREEGSDRYNCRRMRPWDTVGLLMVESCLPEYRNTPVERLCTQQVSPEAYSYILDVGVTSRLTNTTYANYHCAVCNNDAANLHTHKVTINCYTREISKILKEFTMQEFMRKATYQPGRLQLQRFVYENEENERLGVYRETHHCILQVEEFEHPRSFVAKYGGRLCLYPKAECEPRFRSRPHCREQVRHCDPLWPDHLDVEKCRRYSQLVLHTTDSRVTLYKNPHCARCNFINMSTGDFQC…	#
Gl_GPCRB20	SHTHTHTPPMNTPITTDSTTRTPPHSPPLLAPNTTTTPHYPLHPPLILPTTTTTTASPIVLTTVTTTVTPTTTTTATTTTTTTNTNTHSTMKPRAGSLLFTLLLLALLTGTGSDQSSDSAGLQHELNGLVEEEEQGEQEEDEFVDGGVVVYNGDGVDMNVTASNVTVPLCCGVGMTFNMTGMKCEPAAYTAPITFHYEDGRPVEYPFTYQIQVGFLKCPAYSLSPEANPDDAFLLLPNGNIKLENGGMQIKKGEYCLLATEGEIHALVCFRDEDQREFNSVVYLTLYPVGLIISAIFLGATFFVYCLVLELRDLLGRCLMCGVLCLCVAQVWIVIIQMGSSKLPSNVCIAFGILMHFFYLAAFLWLNVICFNVFLTVWRKNFLQKGVSPNRWFLVYSCY…	#
Gl_GPCRB21	GRRTDGLRPLVIALAAFGQLHHTVDRTHSYPAARVSLPFALWAAVVALWCLAMDAVLLLELRDGDHMLLLSLVSYSYVITFACYRVMTATRSGRLARLLDTMGVLDADLAGLGGRRPLVLADPLVAINVAAQISLGVSIMQVFTVNTPYHWAQLVLVLGSTVVPTSFFKSSIILLSWDLRRALATSRTAMPLSEKGNVAAEHRYGGLDLPRLQAACLQVEEAKEALLEYLGLPIGILMLGYSVILVCTLCYWFRVNMNPLLCLTFVVSLVSGMAVVCSSPQRLREEASEVEKELLLLNGPGDPDTHHQVCIILATLRRMSDMSVNGVYTLGSHNIVQVAGFVTTYLVILLQIPSLGTKEGANPRGESTVATTPTTGAANITF	#
Gl_GPCRB22	FAWMFMEGFQLYVMLVEVFEAEKPRARWYYAAAYGFPAVVVAVSAVVDPFSYGTSEVCWLRTDNYFFFAFVGPVIAVIIANSVFLSMSLFIMCRHANLSSSLKNKEHTKLASVRGRHENALFAKIKNHVTWVRGAVVLMFLLGLTWAFGLLYLNQASMVMAYIFTIFNSLQGIFIFIFHCVQNDKVKKELRRAGRRHPWLRACLCAAADRSQASKDTRSSSHNVGSHSQPNSHASHTLVPRLTSGRWTRGGSKGSTTTSSSQAGAVPQASATAGPLRAGSLSRGSVSRGSLSRTPQRSSSGRLARHHHTLHARTAAHDHEDEKYSFKSCGRDSGHGGSEQEDSPRTGPTPKLSSLRLNNNVVPHLTQDHLVNPFSTANSTTTPAGGSSNGSGHNQPTPG…	#
Gl_GPCRB23	AAGEHSEGGVSGDEAPTSTGDKSPESPDKEQFATSTISTTTVWSPRAEVPSTGGGPVGSEASWCPPTSGRGLTWNWTQGGETAVQPCPGGASGWARRPCDSQGWAGAADLSECRSMWLSTLTSRAHTNDAVLAVAHDLASVTASRALYGGDVTATARLLNSLARRMANDVIDFPDVDQREAMVTELVNIAVATGSNLVGGQQAAWADLRPLEHRAAATSLLLGLEEAAFLLANNLHHEKTVRHAEANILLRLQVMETRNVEAVTFPSPGETWLTDKPTPVSDFASTSSGFGPLTTTGEQDAFQPYPSENILQDLDGETYKVPQDTITLPPEALLENSENGLVKMVFFSYDGLHHLLQPDRRSYTPSEANFKGVNETRVLNSRVLSASLGAGRHIELSEP…	#
Gl_GPCRB24	TTTTTTTTSTTSTTTTTTTPPATVPHIVEGEGSETDGLTTMADSEAPSLGPASDTPASTSPVTPSSSPATTSSTSQAVPVAPPHYGSDYDSPWCPPSFGRGLLWNWTRGGEVAVQACPGGATGSARRRCQMATWDPMVDLSECRSLWLASLETRIKTKESLLGVAGDLATVTESNALFGGDLITTARLLSTLAVKMAEETHTFPEPRQRQAIVTEMLQTALTTGSALLKAGMTGPWGDLGVRERRHAVTQLMVALEEASFLLADSLHAGAEAAMYKSHLLVSVRAVPADGSSVEFPSAHDQALDWVYADSISLPPEAILENSDGGATRVVFLTYRHLEDLLAPGREPLGHRSSNVTRMVNSRVLSASLGRGRHIQLPEPVTLTFSLLRQENVTRPVCAF…	#
Gl_GPCRB25b	YIAGYSISLIALSVSLFIFCFFKSLKCKRVTIHKNLFASFIINNAMWLVWYKCVVENTNVLFNNSLSCQILHVVLHYFLVSNYFWMFCEGLYLHTLLVVAFVAEDRIMKWFFMLGWGAPAILITIYAIARGTSEEHNRHCWITDGPYNHILSVPVVVSLLLNLFFLINIVRVLVTKLRAVNTAPDTHSTRKAVRATLILIPLLGLHYTLVPFRPPDGSPGMGVYLIVSAVAASFQGLGVSLLFCF	#
Gl_GPCRB26	SLSLSPRRGEDMRAWEFTSLDQCVSYYQDQMQDGWCNATWDKILCWPPSPPDTVGRLPCPPLKGVDPSQVAQRRCTGAGHWEGRTLAEGLAGGWTNYTPCLIPEIRILMDKLYAKSKEDAQLKLQVAEVSRVIETVGLSLSLASVLVSLAIFSYFRSLRNNRTRMHFNLFVAMVIQLMVRLTLYIDQYITRKTQQRTTGIDNTPVLCEGFYVLMEYARTAMFLWMFLEGHYLNNMLTVAVFTDHPNHKVYNLLGWGLPVLMTAVWAAVTAVQHTGTECWWGYNLSPYFWILEGPRLTVIITNFLFLLNILRVLITKLQASVSSETQQAKKAVRAAIVLLPLLGITNSLQMVHSPLEGNIVEFAAWSFVTTFLTAFQGFFVALLYCFLNHEVRNTIAKSL…	#
Gl_GPCRB27	YRECGLTGKWLWDGWTNYSQCLSVIEQQAGPSHVLEAVRYITFIGGLLSLFTLAVTIFIFTYYRALECDRLRVHRNLVAALIIRFLVMLVLTEPFVSRRRSYTYRDVDWLCKTLLALRMYAQMASINWMFVEGLFLHSRLTSNVFHSGAPFPLYYAIGWGAPLVFIVGWGTTMALHHPAHCWRGYSTLSYVWILVGPMVAALMVNLVFLVNIIRILVTKLRANDTLETEKFRFHHRRRRVLLHYHSQRRQHPPNNNSLQQEEKLTVPDEAALRRSRSLHTGGDTSWRHHRLSREPESTTHNRESSPLLRHECAHKQTIQEPLGSGHLPRHHLMGSRRSVHTNSLQHYSSVGYAANRPEFNLRKAIRATVVLFPLLGITNLLFAVNPGDKGDLESAYMLT…	#
Gl_GPCRB28	MGSMEDSGEVSAAPLLPQASTGPQRGLPQLSGESQRCLQDVWNSSVLEGVFCNASWDTLHCWPATPAGRTVKESCANVFSDVPALLDYPDAVAYRECGLTGKWLWDGWTNYSQCLSVIEQQAGPSHVLEAVRYITFIGGLLSLFTLAVTIFIFTYYRALECDRLRVHRNLVAALIIRFLVMLVLTEPFVSRRRSYTYRDVDWLCKTLLALRMYAQMASINWMFVEGLFLHSRLTSNVFHSGAPFPLYYAIGWGAPLVFIVGWGTTMALHHPAHCWRGYSTLSYVWILVGPMVAALMVNLVFLVNIIRILVTKLRANDTLETEKFSPWTPPPPGSTTGAGGCCSTTTRSGGSTHLTITVSSRKRSSQSLMKLPCAGADHFTLEVTRAGGTTGSAESQSLP…	#
Gl_GPCRB29	MDAAPQTWACKLMICVWQYFILANYSWLLMEGLYLHSLIFMALFTDSSAITLYILLGWGLPLGCVAVWATLRATLDDTHCWTVNNVQWIFWVSIRAPVAISNLINFSFFLNVVRVLLLKLRSSISAESMKYRKLGKSTLVLVPLFGVHYFVLWGLSTSTNAYVELVWLFLDQVFASFQGFFVAVLYCLMNGEVRQELRKLYNRWYKGDPLVVNSQSTMISHTKTYASRGRTSLPSIHSQAERRDRQTPSPQLPRSMGGDGTNFPRPNNTLTSPSPTPTLTPTYNSRHHSRDISPSGGSSAPCDESIEMQ	#
Gl_GPCRB30	LLLLLLLAGQEGSHAKPQEEDYFTLGHDYPHDGQDYYSDVDYGNYYQVFVPDVANATLHKCRCEGDQVWDGATCRDVATFVAIIDYWTKQRVALNTSEFGSVAVGEVLCPAGHRKVVLDSNKDSVYEFSLLESGEMYWRDVKFPNYCIDHILDHNGEPKSWMAHLCLPPPPVNLCCPEGHALLTNGTCYPSDAALNVPLSMEVEGQLLTWQIDADSVVTNLTCSPADTYYRRLSEANVSLVYDPRGVMLQWLPPTLTNRPMDRQEYCVGVEMGEPSQSPQHATLFCYRDRAAEHYEVCHNATCVRKCCPDHSLMLDSECVYVHDAHMEWTPTFHHIGSLSLGAQPPEDLTVVHGLPICDSIFKMRPDESDEDRFYLLEDGTLMVPAFSKAFPATMYCLD…	#
Gl_GPCRB31	MGVLVVLVVLMLPALHCGHGHSFDYEYLPHEEEQHPLLAKTNQAPAGPQPLVVYDSTIQKCRCGANQVWNGSGCSIAEESYVAVFILDTNAITASPTDAFRVTVNEAQCSQNQMKVTLVPSRGYSNQFSLLPNGSLYWQALAHEHYCFDHTLDSEGQMTWEADVCLSPPVVPRCCHSLAVAADGSCTARSPRLFSPPVMVNEQLLQWPGDVPERAVNVTCKGYEKLLTLPLNTSEAQLKYASGGVSLAWSPGDSSQRDQGEGFCVEPDVERRSYNASVCYEDQIAIHQQLCNNATCVRKCCPEGEVIHEVECVFAGGTFLWAPTFTDANDHGSSVGPPGDLTFLYGVPTHCQLFLLDPEAAAEDTFYLLNNGMLLLPRDAGADESFPPTNYCIDNFVSQ…	#
Gl_GPCRB32	MCMSSQDENCPPGEKKHPDDHASHRWWLPATSVGKSVGLPCPSGSNGPATWTCGKDGVWQRTADLSHCRAVLFSGWQEVITMENVSAAKTMKDVAYSLESVTLAPGDLITLSIILKMLSEKHTRHVQHSQTPLQTFIEAQHFLQGLTAVVDMMLSRPLAWWGLPQNQMATSASHIQTSVASAALTLATFQKTPVKQFSRDKLYMKVVQQPPAYFSPASHRIFSHPKHNHTALTLPPHFYQGYTKHLNTVKVAFVSYSNLHCIFNSLPCELEKVQVEVDLPAYGQINSVVIGASIEANTIWHAPLGEVAEVDFQHVYSGDSFRLHGATCVWWDEHAVGWATDGCHLVLTSPTHTICHCNHIANMAVMMDIEGPLERPGVMFSVMKCVTVVGCVVSVATLA…	#
Gl_GPCRB33	MGCSVLTVVAALCLTGHVSLGAGQAHGQQDTHLSDAAEVVMPSRIAAEARDPSAGSDGRLSKSQLAAVEEGDTTPFIWDATTAASLGVVSAAPEHHVFRVDGQEDGVTTTPEDIVTTPPEDSFTASQKNITTPRGNVSATHEGSGDLVMTPILEDGRVPTRVLQLVICTCPLPTPDGCRRFLSDLYIDGKDDQYLDTKKPVAALSVVVHNVTCEKEDHRFKTFSEGQFFLRDRGDLVVRNVDYLDGLRVNDYCADPRKDKLGYIKWTIKACLPPPSVPRCCPVGQALRDGKCEAADTPVILQPPMSAGINKPPIYWPVIKNHYNPVTCASDPLIAIPLVPIESYLLAVPTGLTHIWHPSDSHITRKFTYPPDLCVDGYVETSGSVRYTANICYTYPEEL…	#
Gl_GPCRB34	MSQPQPLHPDHGLSCHSFPGFFKHLSLLAAFFWLNVMCFDIWRTLRKTRTVMDGRVGLRRFLLYSLYAWGCPLLLAIIAVIVDQKATSDDVLRPNISKYCWFNGQAAHWLYLYGWVLLLVLVNIVFFGLVAAILCRAQNDPLLTRSREYNRERMWLYVRLFLVMGVTWLAEVISWQSGACVALIVPNILNALQGFIIFLVFVCKKTTRKKVRESWGGCCGHAGKMVTRPLATLTTSLSSSRRDSSCSSSVRYSPSTKRSPAASYAKTRDALPPVPLQTLQEAPDEPSEASPRTDADEATVIPRMCQETDTEGEKLEETTPLKVEESTSPSENNREN	#
Gl_GPCR_B35	TWSAKSSYANCHNLQEPGVNPERETITYITQIIFYFGYSLSLAAVTLALFIFLSLKDLRCLRNTIHANLLSTYLLHNLFWIIYASIQTLVPVSVNCSFLVSLIYFILTSFMWMFVEGFYLYMLVVRTFSVENIKLRVYTLIGWGVPVPIIVVWVAVKSTLLGTLLEETGMESHVLEGIPNACPLIPLSTVDRIHQVPVLVFLSLNMLFLMRIMWVLITKLRSANTVETQRYRKAAKALLVLIPLLGLTYMLFIAMPRELETVRALLLSTQGFWVALFYCFLNNEVQNSVRHHLERWKTSRGLVDRRTSSVRHGREVSPLPRKRYFSYGRRMFGGKRESVCSEVTTMSTVVTTHNNH	#
Gl_GPCR_B36	MVGVLVMSGGGGGGGSCGAVQPRAVEQVVAAAWALDTINNQTQHDYTIGMRVYDACGDEDAALRQTVRLLQDTAAPSPPLLGVVALGSSRMVSGTATPLHAFSTPILITDARAARTATPTDNTFTTAPHLTDQLQAVLAAAVRVGGGVVGVSVVSSCAHATDVLQEQASRAGLKLLHVLQVDNEPDLTKKITHFINSNVSFGSVVVALLSAAELNVFITEVDEQVLRKAGLRWVLSTIGGEPLATELTEKGVRNKFSGSLLVESHSPVIPGFSHYFAEAILNKTSVAAPLAHQYMETVAHCDVKVVGVTASPCIGRETLAGVVQGSSTTATVKAVSSLAAAFRLVQIEKCSEGVRCLQALRHDLHQDVLKALLKLSFTVGDGADRIRYTADGRLVNSFS…	#
Gl_GPCR_B37	MASPTIESLCCVSVSSDFTKGFLQDFQSVPYNAVSVVAAACGICGAAFQLLSRSGDTVVNQNIGRGGAGISSGSSDGRGGSGRFLRTRGWLIIKWLAFADMLASLGILIRSASWLADDTFGSGPDDSTLGKAFCIVSSSIIHYFYTATYLWSLLYAFDVKLVMDGKRVDRRLYHLIAWTIPLALCLTGLLLLYLPDLNCHSDSVNPYLRFLPNYLSTFLPIVVVMIANPILYRLAFSRVEQQIMSARGRYTHTERRVVDGLRRKFLAINGVFYLCWLPNVLNGIILWSAWDHLPKSVILVVWYLMAILNPLQAVFNSMVYRRWDGGFSMSLPHCLLCLCPCLRPPQPPPVMLTTALSRQGGDSSEDEGEIKVGRKTYSPLSASFTRRGERTPLLSSASN…	#

## Sheet: Nephrops norvegicus
Source: Nguyen 2018 (Supp file 7)		Frontiers | Insights Into Sexual Maturation and Reproduction in the Norway Lobster (Nephrops norvegicus) via in silico Prediction and Characterization of Neuropeptides and G Protein-coupled Receptors (frontiersin.org)
Name	ORF
Nn_GPCR_A1	MALLNTSVDGMVGSEAILDEMEQSGGDYNPVSDPTTIGDNSTYKDYGVAVVSTLSFFMVVAMVLALGGNVMVIITIVRHRGMRTRTNLLLANLAVADILVAVLDMPIALVTIINGNWVFDDVFCYFNGFTVGLGLMLSVHTLMWISIHKFISITRPFSRSVTPGKIMMMIFAAWTWTILFNLTPTPLIGWTKSVYKKGASQCGPPPPKMKMQFVHAGLNTSVNLVIPIIVMSYCYYRIFKEVRDHLSRMRDFADASMRCSLIQQKRITETLCIVMSVFVLSWMPYIVYSLSLVFLGQENVLEVFNPIGYLFGYMSSACNPIIYALRSPSFRRGFSEIICRNQGGTPAFTDRSQYDRVPVSNQYGRMIVSFRQSLWRTRNKSERRECSAKNNECRKLSST…	#
Nn_GPCR_A2	MSTAAPVMSTTTPVMSTTTPVMNKTTPDMSSTTPDMSTITPNSSNTLPNTDLFVTLSAEVVGRVMIKKIEELSTHLGLNTSTLYDELHSFAKDSFPGSTGDVTTILAKEDFRNSVLAVVEIVVLVLIMVVAVIGNAFVLIALWRHSIFQPMSRCYLFMLHLSLADLLVALLNILPQLIWEITYRFRGSDLLCRLVKYAQVFVLYVSTYVLVFMAVDRARAVQGSGRRSLRAARLMVAGAWVLGLVLATPQALLFAVREVEPGVLDCWVVFELVSERMYVTWFVVSVFLLPLAIIAVCYGYICWAVWHSAGTTSPRSALRRRLCFGCLRWQSSEPSERRMSMELQPISRVRGGSHHHHLPHVITPVVDKVSAAKMKTIRMTLTIVLAFAICWAPFCIAQL…	#
Nn_GPCR_A3	MTHIKNFVFLTFSSITIGECVLTLFLNKTNKSLRGKPSTTFTNSLCGSIGVLSTISFVISLYFIVSEFSKDSTVPCLALSVSVRYFHTVSCLNLVCLALDRYLAICRPLDYSRLLTKVRCRLLCVVCWVAPCFLIFLPCSVELPTLLCHDGSNNLSIIFLTGYIVTYTLGALATFVLYVLVALEFHKYNHACPLAMDETQRLVRSRTAKSALKVLALYVFFSLPHTIFPLFARIMDPERLILPVIVTDIMYYFNRIHLLLFFPVYAWSNADFHKALSSFAKTFTGVFTSFFCLTEPKPGKRLLSESTSNTGTIELTTQA	#
Nn_GPCR_A4	MGSVVLVSVIGNLMVMVVVYVNNFLHSTINYYLVNLAVADLLITAFCWPTIVNRITTPLYLLGRAMCRISVLTQATCVTVSVLTLAVVACDRVYAVLLPIRARSASSRPLTLIIILWLFSFAISFPYFYVRGTLLYQWNDLLEESCGDVLFSCNPSYRPVFNFYKIMLMVTLFFVPVMVMTLAYTIISFRLWCVRRGPLTDLASIPEPHINARRKIVGMTATVLLTFTICWLPLHALSIYDLTVDPIDNYALPGWFEPALFWAYFLGYSNSALN	#
Nn_GPCR_A5	MEETTFSTTTGAATTQLPAKYIYGSHLLGFTSACVFIIAIIGTVGISLGSLALLMSKKLRQSPSTAFMVNLLVCLLPVCALGMPMYGVGCLQAQQYGDVTFSKEVSLTFFTLGLILSQVHIHTICALAFNRMLAVVYPMLYKRVMQQRKVMYYLIILWVYSVLLWLPLTFGVFGQLEFDKEEMMVSIKNNSGSRLKKAIHVFITFILPTIFTSVCYVHMYIKVRRSREARLGRRRCKSVTEIPENSVLRQWDDHVTRTIFVIFVVLLSCSLPHIIIHIFHLHNKFPTVWLLLHLIFWLQFCIDPIVYVTMSQQYRNATLQFLNNFCSYFAVFQVSDSEVKSEPKSDMKNDLALQIQVTSKRAMTPLPKVKFSTELHI	#
Nn_GPCR_A6	MSLPASVMANVTQPIRPAPFTSGEGLVADGRYELKMLGWNTPPDYMDYVHPYWKTFEAPNPFLHYMLGVFYIFFMFAALCGNGVVIWVFSSAKSLRTPSNMFVINLAILDFIMMLKTPVFIINSFNEGPIWGKLGCDVFALMGSYSGIAGAMTNAAIAYDRYKTIAKPFEAKMTRGTAFLMVLAIWGYATPWCLLPLFNIWGRFVPEGFLTTCSFDFLTEDMNTRTFVAAIFFFSYILPGFFIVYFYSQIFGLVSTHEKAMKAQAKKMNVDNLRSVGNKEEQEKSAEIRIAKVCMGLFFMYLTAWTPYAVVSLIGAFGDRSKLTPLVSMLPALACKSVACIDPWIYALNHPRYRLELQKRLPWFCIHEDKPQDNSSQATTTDNN	#
Nn_GPCR_A7	NVTVILVLAFGRRSSVRCYLINLAVSDITMATFCIPFSYTSFMFHHWVFLPEFCRIVAFMQHMSVTCSVYTLVAIGVDRYKALIHPLNARWTKSRARLVIGGIWVFSVFISLVPLVVSDSERYDWDGEWYYECKENWPKTKNELYEKTYTVVLFVLTFALPVVGLGYTYLSIVGMMCSYRIPGNAEPSRDQQHLQAKVKVINMMIAVMVCFVLSWFPLQVLQFLIYFAPEITQCRGHECFTYYMSFFTCHWIAMANSFMNPFIY	#
Nn_GPCR_A8	MDHSDDAVCGGGGSTLTQHDDPNHCSLQEMGEDVFSPEQQMALLNASGHEPRQWEPVSPNQHTYVGIYLIVVGVLGTFDNALVVAMFVRFRLLLTPSNLLLLNLCLSDLGICLLGGFPFSGVSSIAGRWLYGDFGCQYYAFMGFLMGIANLTTLLMIALDRYLVTCRHDLRGKLTYKRYYQMIAFTWLWSLFWSVCPLLGWASYGYEPSVTTCTINWQHNDASYKWYIMTLCVVVYMVPLILMCSCYYQASRFLYQAHQSGESIYAYDWANEKNVTRMGVVLVVAYIFCWSAYAVVCVWTVFRHPYTVPLILTLMPPLLAKVSPVLNPIIYFYSHPRLRKGMMATLTCCFREPPPELLELPETKSMTEHK	#
Nn_GPCR_A9	MLNSGHKSQESSMLRTSLALADLCIGVFVVVPSVTYQVSLIRGTLLSDEYSWQEYSDLDDLSSNISTSLNQYEVENIEVNSYILYVVDSGYRFFQAFTMSLCSQVSLFTLLLLSVERFVLTTLSLQYYSYFSVFRIKLAIIFTWSFGFIQTLFLMYEGNGKFSATWSTITKLPIGVTTKRIRSSTGLYGTFYLYLTFLALVVGFTWILSCLSIKNFTLEQRRVIAEWKSLHLRVSESIHKENRCIMITMVLITLLFSVSVFPLSINIFFNVIKYDFYWWNLYSYISWWLFLAGHAWNPWIYNMRSYQFQIDMNDTFKRMLPTRFKPYFIQCPHKKE	#
Nn_GPCR_A10	MADDKCEIPVDKFKLPLWNSLIQLTLSLILVAESGITIYVNCRSLKLREKTSTKLVTSLAVSSGLSGFLVLILMVMKLIPMVLNLIISEYLLDFLIIVPRTLHLISVLFLCCLTLDRYLAICWPLRYHDLMTESCCRLLVMGCWLLTLMVVCVLNVCVFLLSTCKNSFDNLFFFITFYLLTFTLAIIAIMGMYFFIAREFWRKRHQTSEVTKAMQDDIKRLREKTTRDVLVIVLLNLIFAFPDVILKLLWLISKDMRKILNEITPLLLHFHQLFFLPLFAWRNADFNAALLACFSAIRT	#
Nn_GPCR_A11	MLGETAIMGESGEVGTNGTWAGDSWAAANASVDGTAGSASGPEWTDLTVGIVKGVCMAVIIVCAVLGNLLVVVSVVRHRRLRIITNYFVVSLAIADILVALMAMPFNASVELTGRWLFGYRMCDLWNSFDVFASTVSILHLCSISIDRYYAIVRPLEYPRLMTKGRAVIMLCHVWLAPLVISFLPIFMGWYTTEEHLAERAANPGRCIFEVNTTYAVVSSSISFWMPCSVMVYVYYRIYLEAARQERIMHRNTRLSSASQAAVVVSNNSANSTVTTTASTGTNGVGSDSAGSLGLGGGGSGRRLMAHRPSSDAQEATPTKNNLIKLKRERKAARTLGIIMGAFIVCWLPFFTWYVTITLCGEACPCPEIIVSILFWIGYFNSMLNPAIYAYFNRDFREA…	#
Nn_GPCR_A12	MDYLAEMGKEVEGAGADTDEENGIEPFLTFLPPYILCNLTNYTNLPLCNNNTVEENPAFEYAIIVAIVVPIIFGIIVLVGLFGNTLVVIVIIANKQMRSTTNYLIFSLAMADLLFIVFCVPFTASDYILPSWPFGSIWCKTVQYLTYVTAYASVYTLLLLSFDRFLAVVHPIAALSIRTERNAVHAITFSWILILTSCIPLYLCHGIKKQKFEGDVYFQCAFLDDEYNHMAFHIGFITTMYFVPLTVIVVLYLMILNRLWYGVVPGGSRSAESVRGKKRVTRMVVIVVVTFIVCWFPIQLVLLLKSLDMYEMTTFRIITQIAAQVLAYINSCVNPILYAFLSDPFRKAFRKVISCGPQRRTTLNGRTDFERSMETRPLNPRPSPQSIPLINMVTSTHHL…	#
Nn_GPCR_A13	PSLAMADLLFIVFCVPFTASDYILPSWPFGSIWCKTVQYLTYVTAYASVYTLLLLSFDRFLAVVHPIAALSIRTERNAVHAITFSWILILTSCIPLYLCHGIKKQKFEGDVYFQCAFLDDEYNHMAFHIGFITTMYFVPLTVIVVLYLMILNRLWYGVVPGGSRSAESVRGKKRVTRMVVIVVVTFIVCWFPIQLVLLLKSLDMYEMTTFRIITQIAAQVLAYINSCVNPILY	#
Nn_GPCR_A14	MDGLTVNLTAEVEDSAGFQDYGEAYDQEVEGFDSNASLALVNDTFNGTYWVYPWGNSMYPSGYSTLEIVIITVIITVAMIVVVVGNMLVIIAIATEKALKNITNWFIASLAVSDFLLGLVIMPFSLANLLMGYWMFGDLWCELHAAIDVLLSTASINNICLISLDRYWSITHAVAYLKKRTPERAAIMIVAVWLFSGLVSIPPLLGWKEVRDPEDFPRCTVSDDLGYVIYSALGSFYIPSCIMIFVYIRIYYAAKARARRGVPKKKPAASGAGRQVAGKQPAKKQLSNKPINNPPNTTTTSFSKPPTPTPVLSTDDSRNGANERSGLLNKKVLICDVRVHEEVSPNRCATPTDNLEDDTPLRTVSEQVDADHRNHNTKSENGLYIGPLGSDNPDLTIGL…	#
Nn_GPCR_A15	MTNCSEGGNCDNCSDVLIEGSTPAPLLLYGVFHCYTVFILGTVCNVVAVWCVVTCNKIHPPVKLVLSSVFVTTFLMCLVVMPFAAEVLLSKLLCEPSRVPGSVLVSFGLLYTILAEMELFYISAVAFLRAVAVWSPHRRSIVMKMAVGIVVSVFLYSMTTTLGLLGPIWMGFINEKSAVMVVVGIVYTFLNTLLPVLLTMACYCSMMIAVCRNKRRLAAHSQRSTNSVRVIDEATRAMMAVFVSNLLLALPHSVYHLINDRQFTTYVIIHLLFFSHFLVDPMVFIWFNGGHRQRVWEKVLVSLQRVRCWYSSSTTTSISTSTSTTIGTPTSSTDDAKNHNQIHARSQPV	#
Nn_GPCR_A16	CPWVEGDSACQLSAFLRYTNAIAEWTTLGLMALERCVTIYNYRHSRAPSSWFTSRKTAAYCCIIWLLGMTCQLPTLTGNFGSFGYNPDYVKCDFICSGSHGKLLSPRVMFFALESMVPCILILIGYIIILMQVYSSSNHILSLLRSRSTQRTIALRRSRTTRVIVELLMVYLVCVIPICVYNISLGNEVNKHKEVGIVLYCIYWLQYCINNFIY	#
Nn_GPCR_A17	MNIIRFQIQNLHRYGDGGRCMQTWNPLKNFINNGTLYITTNTHWSSCYPLYTISWAGEPEKHGLHGGWSYLPRSCLAGEVLLVVMVTCVALSGVVGNLVVVAVMVGGGHRGQASSLLRTNLAVADLLTALFVVLPSVYYHLLPFLTPPDYKLLSEDTVETGFLVGDYQILTQGFPLLQALFFSVFSIVNFLTIFILSVERFILTSNALKYGEYISVPIIKGLIFLIWIVAILDSMFLCYDNKISVFSAAWLTFQKLPIGVTFLRKGIWLTIINGGQILLFSVVCLSTITYSVLAIISFLREESRVQAEFRELGMKVSGFREKETRQILTTQILITLFFLLSVLPFGIGIAKTFF	#
Nn_GPCR_A18	MEFGLDLVVSTPYLECGGGECGGVVPLPSLVPPAHNNTSSLLPWAPTTTFPPAPLNGSTPQDALPNISFPAYMQGVYTAWCLVLLLVGLLGNVLVPLLVVRDRDLRGASTSVFIVNLVAADLLVLVVCLPALLSELYAPPAVWILPPSMCKVVPYVEFTVAHASMLTILAISVERYRAICHPLTAAATCSRARAAVACFLVWVLATSVTSPVIALTEYTHVRYIDQSLVPVCYTRVDILWAKVFVVSSMVVLFFLPLLVLVVLYWRIARQLLLEDKQLCKDKPNPNLQARKQVVVMLGTVVVVFFVCLLPHRVFSLWFIFTTKESEQSLGQEVYYNLLYAFRILVYFNSAINPVLYNVTSSKFRGAFFRLVGVRRGEQVRWSVQQTAINNSTVSNTTLT…	#
Nn_GPCR_A19	MDTLQSFPEQLDFTASPNNSWEVHLALEDEAAASEIAKMSRGVATFIAVLFIGYMVLGLTGNFLTILALLRCPRVRNVTAAFIISLCVADFLFCVLVLPWEVSRFLAGKWIWGEGWICTLFPLLRYWNVAVSLLSIAMITINRYIMIAHFSVYKLVYRKGWIALMIAFCWVFAFIMLLPTLLSKWGRFGFDRRLQTCSILDDNNKSPKQVLFGLGFCVPAIVIVICYSLIFFVIHKSEKRMRQHSSRSMNGSHPSGPSLQPQSRVITKVEREAKRRRNEWRITKMVLIIFIAFLITYLPITLVKNLDKKVNYPGLHVLGYVLIYISACINPVIYVIMNRQYRQAYKTVLLCRRPRLPSLTSSHTDRGKGRNKVVVEELNDKTMMSQVSLSDAAAMPECH…	#
Nn_GPCR_A20	MLNISTTAPLLAAAFTTLAPPVPMTSTTDTLPTLDPYGNFSYYYNITDLEATEVTEQEEVDMSGYTAFLDISRYVVQRVLVPMVLVVGVVGNAVTIVVLTRRQMRSSTNNYLTALAISDLLYLVFIFSLSIRHHPGMSRPHHWFYWHYFRYALWLTDASSSTSIWLTVTFTIERYIAVCHPIKGKVFCTESRAKRVVVAVFILCFALTATTPHEWVINEVKDTTGQARLVMNYSVLGSNATYKRVFYWFTAVIFILLPLVLLAVFNSFLIHVVKQSRAQRRTMTNHRVERDNHSQSQENKITIMLIAVVLLALVCQLPVAVLLLYTTFYVSEPESSSNYIELSLGNIFNLLAAINAACNFVLYCAMSDKYRRTFLRTFCSRWYRQPSPLHSWMATAYSN…	#
Nn_GPCR_A21	MAWPSFITDEVPTPWSHPAKWLDMNVTKDWLSTGGGHLPVVTESDAGSLTTNDSHGLATDNLSLVTDSTLVLISNTSVVEVAAPGSTRDATLVVWEIVTLLAIFVLTVLGNVVVLFMLLVRHKKLTRMCYFILSLCISDLITAFFNVLPQLVWEVTYRFHGGGFLCKAVKYGQLLGPYLNSYMLVMTALDRYQVICYPLSNCSWTPRRSKNMIYLAWLLALGSCTPQIFIFSYQKIDDESWDCWANFIPPWGTKAYVTWYALSVFIVPLFFLIFAYSCICRTLWVNFKHKQMGENSHRWRDTRRSQLLVRLRLQRHRSEGEISTCIHDPPMENIGPLLNSSTTLPTPMVSVHKPAITNGASEQTSRASCMTNPRSHSIRSISRAKIKTVKLTVTVIFCY…	#
Nn_GPCR_A22	MACRVGQYVRGVVVAFSLPLFLTCIGSVESSYSSTLTETQSSTFNASTPLPTQLSTEREGCWQQIKQIYTNENLQTPFHPYTLDECSRCCAVVQLTAEQVGWIRLTTTCGGQAVMCLMEIPEIRKRLTQDVFWLTSSGEDVLLYMGTSSDIVLTWDYLTAEQKMLQVVFQVVGVVVLVTTLVGNVLVLATMVTCSDRDDPWWIVRTSLAISDLLRGMFVMTLARHNSLSLMTGDLTFSELQYSDKVLGFPGNVYEPLFVRRDYSNFCGIVFAVTEIMSFQCLGWLTLERLLMCKYPREKKFLTPSRVTSVVLLMWITAVVFPVTVFLGQESPRYSFFDSVTMLTLILPSDDQTVLSLVTFWIMNVYIMGLFCFTVIASVQALIIFCAKSQKELAEVTRS…	#
Nn_GPCR_A23	MTTQTIPANDTLTSSFSQEFSPVVTAALLAVLGVVFFFGTVVNTLVFLVFYRRPSLRSLSNRFVLSLTSANLVSTVLVVPVQALRLGGLTPLLSPATATGADGGHYVSRGDEEFWWCQVSKALMALAVEAAIFSVLLIAVDRYCAVTSPLHYSMTITRGRSVRLIVGVWMLALLYSLPQILAHTQAHLRPASRLAACPPGQDVVSAVPIKFGLYYAVLLALCGFLVPLFVLCWIYVRMFRAARRNSARTRRHSLGHNPAEIIIPDCPSTPDSGNHNSVRCKTRLHRRRSSNISFSSLFFREEGRAVKTAVIVIASFVTSWMPYFVFKIFEAGGWTKDIPYVDEAVTYIALASSCTSPFIYVYRNETASKEVLKIICWWRPPSPATPSFSRSSLHPKMGN…	#
Nn_GPCR_A24	MNLTEPYDNEPNCTLADLTAYEFNESQWDTLDNLTLEEEANFMNCSYLQHIVNINCSSTDYLCRCAQDVYKQYCSGTPQYYSYIYRIIGTLFQGIIFIIGVIGNVMVVIVVAKNKNMTTPTNCYLVSLAIADCAVLIAAVPQEIVSYYLIGNHWIWGHVGCAIMIFLQNLGINASSLSLTAFTVERYIAICHPMKAQTVCTVERAKKITLVVWVFAVCYCSPWLYLTRVAPLTYAVDYPTQECTFKLSRDQYFLYYFLDIIVFYVVPLLLSCVLYTLIARILFTSQVPKNPTVNGHHDRKRANSPRVQVVKMLAVVVAIFATLWLPYRTLLVYNSLLAMFGYSTYKDLWYLLFAKTCIFINSAINPILYNALSVKFRRAFKRMLSCGKPKQEQWAMTML…	#
Nn_GPCR_A25	MRRKLINMAFNLSKNFDHETEETFSSFREDEPAQDSALLKTSLESPYAEGQDLTSTIRFLASRGGMDEPVLQMDILEDNVNETLLNVSSGPYNETKDVLEGLVKKMPQEMMFNSSHVITISAYSCLMVLSALGNISVLRSIAGHRSRTLASRVTLMILHLTIADLLVTFLLMPLEIGWAWTVSWEAGDIACRILAFFRTFGVFLSGFLLVAISVDRYYAVLRPLTVMEAKRRVRLMLWGAWGASGVCSIPQTLIFHVESHPDHPWFEQCVTFHSFPSPTYELLYNVAGFLAMYAIPLLTIIFCYGSIVIVLYRKDVSSREAGEERYGPSLGRTKTRTLHMTLIIVTVFFLCWTPYNIMSLWYFIDRQSAQLVDPRVQASLFIFAVANSTVNPLVYGYFN…	#
Nn_GPCR_A26	MNTSTSVVNLDPRESRGVVGNALTCLVVARNHSMRTSTNYYLVNLAVADLLTLCLALPIEMYQMWVQYPWPWGDAACKIRAILPETLAHVSVLNILAVTGERYVAITNPVYARTTHTLARTARVLPFIWIVALLAAAPWGYYHQVNLLLGPFGSLPQSAWCAIPYHDTSTSWSWLMWVSSVGAFILPMTILLTLYCKIGVVLSIDPPTRPPAAGAGAIHTRKVGIRMLVAVVVAFFVCWAPFHAQRLMFVIVTSYGRWTAHLRSVNSKLYYFTGICYYLNSAVNPI	#
Nn_GPCR_A27	MLFQEQYLGPFDLVNTSTHNNTKDPRVEEARYVAYGIIAPIILSVGLVGNLLTITILRLPQFRGVTYTYFLALAISDFLSLTISISLLHHLLVEATPLYSTAVWWSYCETLFDNIPLSISVVIVACIAIDRFFSVCRPTDFKRIHTSRYARAGILGSVILAVVIWLPVCALKEPKLYNECETSSFVPPDNRTWWVACMKIDIRNSFYFIAYQWIRQTIVTFVPIIVLTVSNILIVKEFIRLRKRKDQMSGSDQLQDNPVTESRRRNDQHLVSLLMAVMISFFITQVPSGILGALYTDNLAGRLQFEIFRAVANNLELLNHALNFYLYVLCSKPIRDAIKYFFHHHNCLSTNFSLPEVMAVTRQPSKISPDSVKAQVTSATKTNIVRHEQEVGGSNKHAL…	#
Nn_GPCR_A28	SMAKDKGTRNVTSWFLVSLAVADLLLLVLCVPLETLQYFLWTPHLSLPVCKLSSYCELLSAVASVLNLTAVSLERYIVIVYPMRSRTFCTLSNCRRAIMGVWCVSLVLSVPAGITQDVYSMTYFNATHSVTVYHCATDGDHGMMFAVYRLVIVFLLPAIFMSVFYARVIKALWVSTKKMTAMTRVYSISSHNSLASCSVSSGLVHPSPSAASGLAALHAACPLKRCVHRQKSGEEVKQARKQVIKMLILVIILFMACWGPKIVFFVFLKNGLSQESFKPLVYNTRIYLGLLPFIHSCLNPIIY	#
Nn_GPCR_A29	MSETQEISVPQKVVIGVVLSFVIFLSIFGNVLVCVAVYTDRNLRKIGNLFVVSLAIADLFVACVVMTFALVNDLLGYWPFGERFCSTWIAFDVMCSTASIVNLCAISLDRYIHIKDPLRYGRWMTKRIVTCSIAAIWVLSALVSFLPIMLNLHLPYQKEDTTPDSTKKQQCALELSVVYAVVSSCISFFLPCCVMLAIYSRLYLYAKRHVESIKALVRPVTLGALEGDTSRPKKVAAPCHVSESKAATTVGIIVGTFLTCWVPFFCVNIAAAFCQGCIQDEVFKVRARRG	#
Nn_GPCR_A30	MENISLFSEPELCSGVMCPLQPDEYKALEGHVMSGTTIGEEDNPFTNQLESFFKSSVLPTGANQSLPWEEIMKILKETNQKSYLGTAAKVSLITIYSLLITVGILGNLIVAFVIGHRPELRTARNVYIINLAVSDVSMCLVCMPFTLVGLLHKNWSLGNFICKLVPVVQCTNILVSTATIVAIAADRYLTIVCVQRNRDARAYIPWSVAAIWLVSLVFPLPLFAYYFVEKVQIKDYLLYEKCVESWSSPVVKYTWNITLIVMQYIIPILVLSFVHGRIQNYLSSHKMSQRDARRAQREIERNRRTTILLTSIAVTFAICWLPWHVVNLLADFNYAGFHEPEYFYMVFGSCHAVAMSSACINPILYGWLNTNLRKEMTQAIPILLRKTSCPLRRSGNTGG…	#
Nn_GPCR_A31	MKSTIMAGKVERSPYNQTVTVDSQSQLSEGVDSKTKSNHNSIYVLEDAFIEVNCSDFMDLAAANGTCGNYTIASNVTNTTSTAGDSYYFYETEQFTVLWILFISIVVGNVAVIAALMLSKTRKSRTNFFIMHLALADLSVGLISVLTDIIWKTTVSWNAGNIGCKAVRYAQVLVTYSSTYVLVALSIDRYDAITHPMNFSGSWRRARRLVVVAWLLSAVFASPSLGFFRETSIDGVLQCWIDFSEAWQWKLYMTLVALTVFVFPTIIITACYTIIVYTIWSKSKIMTVNSKALSSKNGEKRVTGEDDSRRASSRGLIPKAKIKTVKMTLVIVFVFILCWSPYIVFDLLQVYGYVPQTPTNVAVATLIQSLAPLNSAANPIIYCLFSTHICRNLRRIPVV…	#
Nn_GPCR_A32	MADNSSVNEATSTPSVESVTLAVHSPKVEEILQRCDEELRSILSASNESHAWLNETYSLPDYTHCEYCNISQEELDTLFYSGVCIPSDYSYMPLIYQMYALIFVVALVGNSLVLYTVASSRKMHTVTNIFIANLAVGDLLIMVLCVPFSVASIIVLQYWPFGEGLCIFVNYSQAVSIFVSAYTLVAISVDRYLAIIYPLRPRMTRLEAKVIIALVWGLALFTTLPIAVFSGLDPTDIRMYQSYGREVCREQWPDEVLRQYYTMALMILQYFLPLVVLIFTYSRIAWKVWGCKPITSPGSRQNATPLSVLTSPEIGRSLLRKSTSDHSPAKMIKMTLTVVLVYSLCWLPFNLLLVVLDFVEDVEYWPHFHHLWFVFHWLAMSHTCYNPVILCWMNTKFRE…	#
Nn_GPCR_A33	MTNSSENISTEAYITSMGYEGTTSDRSSLTDLLDYTGSTIMATSTDYEDPTRSSDQDYTASTIMSTTTTTTTDYEDATSEASSLKDLLATTSTTDYEDSTIEASSLTYLLTNTSEAQDYTTTTTTTDYDDNSYNNPYDVLGNVTGALNLTLSDMDAEGEEVAMIQFVTYEVLLPMVIVIGVLITTTALTILNKPKLKDRPVNKYYVLLLGTDVIVLLVSLSRVITVNGCRLYSYGVALYFAHFFFSIFSMFQSFTLFIILWISYDRYLALWNFKRFQEVQSRRVFRIRLCFTVVVCVLSHLKHLVTGEVMCSTDGVAGNSSDEFPGPTCENGTWILKDEVHSLDRNDPWEVLPWVARGLASLIVPIILVVVFNVGIVAGLIRRRLHNSAATPRTRGQAY…	#
Nn_GPCR_A34	MATPTPPMSQLWLNTSVVTELSVTEAIDLTTAAGEDTPVGRDESGNVSVGGGAGGDAVLGENVSVLVIKTFLMGSIIVVSVMGNVLVIVSIGLHRKLQVLTNYFLVSLAMADMLVASCAMTFNASVEISGRWLFGYIMCDLWNSFDVYFSTVSILHLCCISVDRYYAIVKPLEYPLYMTKGTVVFMLANVWLAPTLISFIPIFLGWYATEDHLEFRALQPETCTFEVNKVYAILSSAFSFWIPCTVMVVLYSRILREARKQEAAILSRTNSTCTINNVQRHSPSSTAQQILAAFRSSNRPKLRRNKAKQKGQQDFQLGPLPRISRSDLSNDQGSVCRSGSIYNQHPCTNSKKVNKNFVNDSGQLGLPVTQEHSSSLEVSPRTISPDLSYNEESDDRVDV…	#
Nn_GPCR_A35	MSMPDPLLQSSATPPPTPSLKALLLPLFLLILFCCAPAGSASAGAYKQRSWGAAESPAGSGSGLEVTSTYWSSASEFYRRLAVRSGDLMNSEITVVEEKVLPDSLEASDGTLFIDRAALPPSSEPLMPESEIRSPDNKYVIIKHSDYHGLSQDWPHPSLDKEGNLFSARTAWSQVEKSEGHDLFERRNWGQEGEKFEQVSSEDKSSGEPRHGSSITTTVGEEQELASVKERETHLRPRKWKQPRKNKGGEREQDVQKPGPGETLPLGTDRQIPSDQNKRNFGRASTTLSGDYHDNVLRDRPNTVRVTRGSGTQHTSTDISGHYISGSKRDEPTSVDILGLHNIPSATPVATPPGETSPASSLRDTARLAMGVPNGGRPDNQADRWHTGVGGDDRAGGWH…	#
Nn_GPCR_A36	MSMPDPLLQSSATPPPTPSLKALLLPLFLLILFCCAPAGSASAGAYKQRSWGAAESPAGSGSGLEVTSTYWSSASEFYRRLAVRSGDLMNSEITVVEEKVLPDSLEASDGTLFIDRAALPPSSEPLMPESEIRSPDNKYVIIKHSDYHGLSQDWPHPSLDKEGNLFSARTAWSQVEKSEGHDLFERRNWGQEGEKFEQVSSEDKSSGEPRHGSSITTTVGEEQELASVKERETHLRPRKWKQPRKNKGGEREQDVQKPGPGETLPLGTDRQIPSDQNKRNFGRASTTLSGDYHDNVLRDRPNTVRVTRGSGTQHTSTDISGHYISGSKRDEPTSVDILGLHNIPSATPVATPPGETSPASSLRDTARLAMGVPNGGRPDNQADRWHTGVGGDDRAGGWH…	#
Nn_GPCR_A37	MVIYLFSCKKSLRSPANMFVVNLAFSDFMMMVSQFPMYVMNCFGGGYWILGAFACQVHAFTGAIFGLTSLLTLAAIGYDRYCVIVKAFDGGHISSGKAFFIILLCWGYSFAIAIWPFFGWNSYIPEGILTSCSFDYISQDWGTKSFALFLFIMCYCIPLTTIIIVYSQIVSAIRQHEQALRAQAKKMNVENLRSNVDANKQSAEVRIAKVAVANVFLWVLTWTPYASVVMMSLFGDQSKVTPLVSALPGLICKTASVYNPIMFAISHPKFRLALQETLPWFCIHEPKGDNVSAEGESTVSKT	#
Nn_GPCR_A38	MMSGESGLPATLQVWHTDTPVWPSVLGGSRQVPQGSQSPLTYSGSRDLPDGGVTGGAAVAANDSYSSLFTGEGQGKGGHNMTENNVHTILGSIYRATTSGYLSDRRGTGGSDVEEVRENDGREGPRVSASAYNYTVGQDLGGLFREDEVENVTSSVNEGTRGHSFMGVLMGSASPSVDNEASQNSSSIIKEALSFTLEAGEDTLGSPEDGGLQRLLGGPDDPYLSALTHNLTYHHPSVTSTFANVSHGRGELFADYPPHLLDFAVFCCVLFIVLGVPGNLITIIALVKCKKVHNATAVFIINLTLSDLMFGVFNLPLAASLFVHRAWVHTWFLCLLFPILRYGLVAVSVFTVLAITINRYVMIAHPRLYHRLYTRTWLAIMVVSTWIGAFGALVPTLLE…	#
Nn_GPCR_A39	MEVVGMFEWAPSGVNNNSVFLEDPNTTSVLLPYGHNTSLFNLDGDNYPEDHNTSFISVEHHVGPPDRSSSIPSTTTSSNYASYERFMDESRHWVQRVLVPLVMCVGLVGNAVSMVVLTRRKMRSSTNNYLTALAISDLLYLVFVFSLSLQHHPDIKQPRHWFYWQYFRYGLWLTDASSSTSIWITVTFTIERYIAVSHPIKGKVLCTVSRAKKVVTVVYFLCFALTATTPHEWVVITKTIPDTHQPYLTLDYSSLGQDSTYRHTYYWFTAVTFILLPLCLLAVFNFFLIQAVRTSKLHRRKMTLVSERDHYSHQQEYKITVMLIAVVILALVCQMPTAVLLLYSTVYEPPPKTKTYAIMRGLGNIFNLLNAVNAAANFILYCAFSDRYRRTFLMTFVPC…	#
Nn_GPCR_A40	MTSAVAPVWTQQAAYTTPTTLAYQAAHTPTTTLAYQAAHTGRPPGGSGLEDDGWEGEDEWMMGLDNSSLVVEEDGGNFSILDNLATHPNKSLWPAGPVIHLGVDVELFPEWAVGVWTGVLVTLMTVGVGGNVLVPVVVMRTRDLRSSTNLLLVNLAAADLLLLLVSLPTALIELHSRPETWVLGEPMCKLVPFVEYCVCHASVLTILVISFERYYAICRPLRASYTCTKMRACTCILTIWAAAVMLSCPMLVMSQHKRVPYVDGSKVTVCFTNLTSFWATLYINLVTAIFFFVPLVLLILLYLVIGRSLMQDSASAALQHRKVDLPNMKARRQVVVMLATVTVFFFVSLFPFRVFTLWIVWTPEEVIKTLGALRYYSMLYTARVMQFANSAVNPILYNL…	#
Nn_GPCR_A41	RVILLLVLSLVVVFCLFNDNEGGTSFNKRHSVTKEKNLPWFFSDTTRDERGRNLRADQNKIPQSFPDNLPGSPSSIPEAPNVINQQDEISKISPRRYFTSQAHFLNSFIDQTPLQSSRTKDTTYVAKHLVSTSFEGLGLTATNSLGSTISDSSIEGSANSHTRQLLGVISPSGYYGEGHGGGSSREYTETSSPQPTTATKPSHTHMNPSTIVNATATQHSVDILSPLPSSAMLNYMTTPGSVVWFKASSPSTTTVSPEEIFNSSSSVNNMYLCDHPPYKHSSELLGQPGGACKGYEKIKILEFQDTLDLCRFTYNLLFSDVEPFNIVVYNLGDSVLEIYYDKNFTRICLPFFRRFDICEEKEFLTICWKANVAFIHSLDCKQPSRVDYLATFLLDDNRE…	#
Nn_GPCR_A42	NFLTVSTLTRRNMATPTNLLLLGLAVADLLVEVEYIPYATSTLIGGDQIMEAKEHALYVLLHAHLSQVCHTIAIWLTVSLALWRWVAVCRPHAAPTVCSMLNARRVLLVVYFACPALTMPTFFMYAVKEVSNDDGSKVYYVDFSSFALAHNELLKKINLLVFSVVVKLIPCVLLTLLLPAIIRGMWVAKRRRQRLVCRRPSGVVTTTNGAANNNTTRASVSRSSYRNKLCGRRSVSVANGTDQPKTHKKGERRDSLFAVVFTKGATERTTSMLLVVMLLFLLTEAPNGVLTGLSLVYGHDFFNDCYIQLGDFMDLLALINSAINFV	#
Nn_GPCR_A43	NFLTVSTLTRRNMATPTNLLLLGLAVADLLVEVEYIPYATSTLIGGDQIMEAKEHALYVLLHAHLSQVCHTIAIWLTVSLALWRWVAVCRPHAAPTVCSMLNARRVLLVVYFACPALTMPTFFMYAVKEVSNDDGSKVYYVDFSSFALAHNELLKKINLLVFSVVVKLIPCVLLTLLLPAIIRGMWVAKRRRQRLVCRRPSGVVTTTNGAANNNTTRASVSRSSYRNKLCGRRSVSVANGTDQPKTHKKGEGATERTTSMLLVVMLLFLLTEAPNGVLTGLSLVYGHDFFNDCYIQLGDFMDLLALINSAINFVLY	#
Nn_GPCR_A44	MAFHTDDYSSSVSMTYEPESFTTYTASDLNAALEGTVASRFPGDLTNDLLANVTTVLGTLTSLSSTLSPMDATSDEVTADGKLPGHAEYPYYVLGFTAASAFIIAILGSFGNLLTIIALPMCKKLRTTATAFIVNLAVVELLFCLLILPMAGAQYLYLQQYDDVLLTDRDCAFFTPVKFALTQVEVQTILAIALTRALAVSVPRLYTSINRPIVMGCYITGIWIYSFALKIPAIAGILGRYIFNTHTMECDMTDTDVMARLIYIIVEAIIPVLLIFLMYIFVFIMVVRRAFIRQRKFSKNFPPPPQLAQVKLSSARVARATTRGKNKVAPPSTSTGSTSSASQRKGSNSSFKSLKKMVSDSNLRSRFLRAARLLNGKRTHQSSTVSQRLTTNRRDMRVA…	#
Nn_GPCR_A45	MAFHTDDYSSSVSMTYEPESFTTYTASDLNAALEGTVASRFPGDLTNDLLANVTTVLGTLTSLSSTLSPMDATSDEVTADGKLPGHAEYPYYVLGFTAASAFIIAILGSFGNLLTIIALPMCKKLRTTATAFIVNLAVVELLFCLLILPMAGAQYLYLQQYDDVLLTDRDCAFFTPVKFALTQVEVQTILAIALTRALAVSVPRLYTSINRPIVMGCYITGIWIYSFALKIPAIAGILGRYIFNTHTMECDMTDTDVMARLIYIIVEAIIPVLLIFLMYIFVFIMVKLSSARVARATTRGKNKVAPPSTSTGSTSSASQRKGSNSSFKSLKKMVSDSNLRSRFLRAARLLNGKRTHQSSTVSQRLTTNRRDMRVARTIFIIFLLLLVCSVPVMTIHAVD…	#
Nn_GPCR_A46	MAFHTDDYSSSVSMTYEPESFTTYTASDLNAALEGTVASRFPGDLTNDLLANVTTVLGTLTSLSSTLSPMDATSDEVTADGKLPGHAEYPYYVLGFTAASAFIIAILGSFGNLLTIIALPMCKKLRTTATAFIVNLAVVELLFCLLILPMAGAQYLYLQQYDDVLLTDRDCAFFTPVKFALTQVEVQTILAIALTRALAVSVPRLYTSINRPIVMGCYITGIWIYSFALKIPAIAGILGRYIFNTHTMECDMTDTDVMARLIYIIVEAIIPVLLIFLMYIFVFIMVKLSSARVARATTRGKNKVAPPSTSTGSTSSASQRKGSNSSFKSLKKMVSDSNLRSRFTHQSSTVSQRLTTNRRDMRVARTIFIIFLLLLVCSVPVMTIHAVDRNAENPVRFLL…	#
Nn_GPCR_A47	MNGSELRHRPEIDVSAFNSSGVVTPGNASYNLATGWRSGWEGVTLATLQVGVFVVGLLGNVTVAASVWRRGTGQQQQTAAHRHALLLSLALADLMVTLLCLPAAATSLLTFPWAAPWILCPLLTAAQSTAHAASTLSLALLALDRYLTVRRPKLAPKVSSVTLQLLVALWLVAALMALPRGLVATLQAPGPVCREMWPVPAARIIYHTAVAALIHLLPCAAVILCHAAVAASLRRRGMEDTRMNLRPRQVIIMAKDCSLGANNHKIVAASSSGDSAEGEDDRAAFDLHEVAVSQPVRDAGKGRGPQPPPRAVPTMKPAKDVHTIIRAHRRMRLRGPAHAASIFTSYRGHSVETRRRLARLLVALGAVFSACWLPYVVALVVWAVRESPGTRHALEITLV…	#
Nn_GPCR_A48	NALVMWIVATSRKMHSVTNYFIANLALADIIIGLFAIPFQFQAALLQRWNLPEFMCAFCPFFQTVSVNVSIFTLTAIAVDRYRAIVFPLNARPSKFRSKVVIASIWLFSATLAIPNAIALRVKYIVDPRTKEDIPFCGVGGIDPVVMWTYSHVMVGLQFFVPLGIISFAYIRMGWELWGARTPGNAEDARDAHVLRNKKKVIKMLFIVVALFAFCWAPLQTYHILQEIYPGINDYRYINIIWFCCHWLAMSNSCCNPFIY	#
Nn_GPCR_A49	MGDTAMLSPTLLFTNQTLDFDVERNTTHTNTLLDDTTIILDNTSWSFNYTNTSEGHEEGLSSNETYLPYRERPETYLVPIVFALIFITGVVGNGALIFMFLKHPKLRSAPNTHLVSLAAGDLLMVLLTVPFTSIVYTVSSYPFGEAVCRASEFAKDLSLGITVFTLTALSADRYMAIVRPVTHHVSDSTGHVAIAVAIGIWVVAALLATPAAIFSNTPELVNPKGEKFHICTPYPEYLGAVYKQVHALVKAIMYYLLPLALIASFYVLMARHLFISAQFLPGEAAGQQRQAQARRKVAKMVLAFVTIFAICFLPLNVFNLWWHFAPNSRETYDIYWHTFRIVGFCLSFINSCINPIALYCVSGTFRKYYNKHVFCWCTRHSGRRDWEGAESTGTRMTTA…	#
Nn_GPCR_A50	MIMGELMDWAEDFNTTMGGEDLVIGQDTNEEVVGGGDGWPLTPPIHSDLLHNLTSHHPNETVMARPEVLGPGYHKQLRQGILGVMFLVALVGNSRVMWSLRSKWGKRGRMTILSFNLTLADTLVVLVTILGQLMWEVLDMHWYLSNVACKLYKVASTFAITSSNYMLVAIAIDRHEAVVRPLNPFISAKNLVLAAWAVSLLPSLPNLFVFLRHETPDGGVYCVSKFYTKELDNNFRKVYLIVVLVLVFVSCQALLLILYLRIYFTIWRQSSYFKSGERGNGDSRRSNSLLPKAKTKTLNMTIVIVSTFFITNTPYVIQELMMAFWDMNKINPNVLALFGIISASNSCFNPFIYLFFCPKGEGRSLESYRVTFTRRWNTLNSSRSPPTPASAQAYSTTGT…	#
Nn_GPCR_A51	NIIILATFITMPGPKDVIMYYLMSLGVSDLVAGVVVVPLSVYPALVQRWVYGDAVCGLAGYLETTVWFAQLCTFMWISVDRYLAIRKPLRYETVQTKTRCQCWVVFTWITSMMLCCPPLLGFNSSSHWDAEAYVCWLDWGSMIAYAITLIPMVLGPTLITLFYTYGYIFNTMRRLKTCVVGQDKEFITALTSNLANPDHAMSFVLVLAFWLSWGPCVGVRTYEFLSGHHIDVRFLHFAVFWLGALNSCWKSLIY	#
Nn_GPCR_A52	MKSIAAVIRDHWLKNKMRGNETATTPTALTSLLEEERESNSSVPRMDGVQSQMFDSGGQEDVSLPWGIMSSASNSVECVWSGYDSNHTDDLTSDIAFHCNDMLEEEEVIPNVSCWVTSMRDCIRSDEMLLPDEVSSHMSSVNTTWTPTCLSCFRENSTSSFWALRFNTSERFFSSFLSYGSELLCSFGSCSSTLCDNLTISPSSTSSSSSSSSSQTSSNTSLPILPVPSLQPSSAPPSTLHLMQCRIPEAFQFDGHLSFNLTQNDDLFLNATAGGDDEEYEYDFSFLFLAMFILAGGIGNILVCLAICLERRLHNVTNYFLMSLAVADLLVSLVVMPFGAIAGFLGYWPFGVVWCNIYVSCDVLACTSSIMHMCTISLGRYLGIRNPLKTRSSSKKTVG…	#
Nn_GPCR_A53	MELLDYETTWNMSTIQDRDMAQNGTGQEYEDPTINLVYTMLNVTNSTGNVTLGEENKYQLPWWHQLIWSVFFGGMVVVATGGNLIVIWIVLADRRMRTVTNIFLVNLSVADAMVSTLNVVFNFTYMLNLHWRFGRIYCKISQFVSILSICASVFTLMAISFDRYIAIMHPLRPRMGRKATILIVVWIWVSSTCLSMPNMLFFTTAPLPLKDGDTRVVCYAQWPDGDQGYSQSEYVHTVVLMVLTYILPLLCMGFTYARIGMTLWGSRSIGEQTPRQVESIKSKRKVVKMMIVVVSIFAICWLPYHLYFILSNLMPEIAHTDYIQETYLAIYWLAMSNSMYNPMIYCWLNNRFRQGFKKVFSGWFPCVHYYEREPGEVTRVHTTRFSCSGSPETLHRIAY…	#
Nn_GPCR_A54	MEEVIASTLAANTTVLTSPYTHHQRLCLAVFCFCIAVVGTIGNVIAAAALLLDKNLRHNPSTAFMVNLLLSLVPVNALGLPWYGIRVLLEGFFPENMIIILRVMNLIFIQVHLHTICAVAIIRTLAMIHSHTYKRLMRKRWVAVSLVVIWLYSSLLWVPLYSGVFGDLKYDQNQLSVSLSSDTNDRIHDSIAYGLPLFITSTCYILMYIKVQLLKRGSSGQHNIVDGVQESDAINHWKNHVTRTILVIFVIFTVCNVPYFILLILRVDKMLPTIWVIFLVIFSAQFCVSPVVYVTVSREYRRANVHLLRKMLSSTRILKTSQDEIVKRWNTDDSKTEDPTYSKRQTFLIPR	#
Nn_GPCR_A55	MYTDINNNATTTNPYFPTYDNYPHNTTACYYDTPHNDTTTYNDLCGDYEVPIFRHSLPVTILYCVAYITVSVMGVIGNSFVVAVVLRAARMRTVTNVFIANLAIADLLVNIIVMPTTLIGHLLNAWVLGLFVCKAMSYLQGVSVSASINTLVAISVDRAMAICYPMRCQITSRACRSIILVIWAFSLTITLPWAIFFNLEPIPETDLHVCTDRWPDERSGNLYFVLANLVMCYLLPLTVISICYLLIWRKVWRRKLPGEQQDVGVAMMMQRSKIKVIKMLLVVVILFTLSWLPLYAIFARLKLGVAPTEMENHTIHILAPIAQWLGASNSCINPVLYAFFNDKFRSGFKAILVSRSCWSPLRLDTNCRNYHSSVRAHNLCSLESKNSSEFSIYSSSSGS…	#
Nn_GPCR_A56	MWVVHHEDKVAVLTLFTLSTACESFSMWRSLLLEDQHGGQGGINTPLAEYQDGEKQHIFTDSDMECLAWAFRVNAGAVYKPGVLKTWFKVLISSLDCLLVGLALLGNTATLLILNHLRKQNIRLSCLLGSLVMSDLLTVICLVTFDLPHLWYDDFVWVMGRGTCKVAAFLQAVAVLANSTTLIAIAVDRYLTIVLSHRHTPWPEWRLSHAIAFVSIVFPLSCGVSAPYMVYYGLEGPYLGYSMNGNLTMTLTCPDYFCLSEEASIHRYQVALVCITFLPLLFTFCACYTIVIHFLHRQPTLSHGHTRQLARTHKVMMTVTAIMVIFVVCRLPAWVLLLLPQPTGSHQASSRLAFSYAHYSLHTLTLCGPAFNPFLYALVHQSCRHHLPAPLAWALGGIS…	#
Nn_GPCR_A57	MPLMVVAGLLVLATVASVFFNSYILFLSCTQNFRQTRTTTHILLLHLGVINLLIAALFLIGFFPSLIQVEWLGSDGCSAVGSAWFTLHVAAIWTLTALNVDKYVAIASPLHYARFVSLGRVGVTVAVSWVLSAGLCTLPLLLPGLDSTSRPPGCCLPDVVSASPLLGRSYALALSLFGYILPAMLVASANGRILVIARHHRHRIVSALWDVTVSAQATVTPQRSHFYLTRYRGRSAATTVFHFVGTFIILYLPSAVCLLYEALARSYVPVNVSITNFALLTFAPAINGFVYGVKSKVLRKNFKNFLRKRLYRSEVNYEIQSRAPSVPASRRPSVTPSLSLPLQQKLQRRMSEILIQPTTSTPSEGGAKLVRRSSELCFRPRGSNSSIPRDTTPSRPLVD…	#
Nn_GPCR_A58	MTPEEITENDSLGYGDVGVTVATNPLVLSYCRDVNSTIKYHTPDICDGRMSLPLMIAMLVLGFVTFFVNLGVLIRTFKIIRSGHDNKPAFYFIGNLALSDLAIGLYVIIAFLLHVTDRNDLWQQSSCMVQIAVSVTACQETIFTITLIAVDKYLYICHGLRYCFLVTSTRVYLALGLSWVVSLLIGTLPAMGMRGTWEEACHRCVFAQIVSTDFTIIFFITSVVGPFAVVVTLYSMLLVLALKMHKARYGGSYTGDEKARSSNFRLSFMSKRSKSSKSSNSSKVTLSTTASSSSAVSQTKVNRRRARKKEMAEYKTKLPGITEKDASAKLIRYKSQDDQDHEKKPPTPDGEMTEKLIRGQMAPRRDQLSQEAGVAEDSLQTLPLRGSTTCQSDDDAAPV…	#
Nn_GPCR_A59	MEGQVFPGTEDVNPICDTFCIEKMICDDNCCTSSNNVTICFKDYNYTDKMNITHHEPWDVAVRWTYAILVVLVAFLGNLCIIIILLKNRLLLRTSVNVFILNMSVADLITSLAGPIPFTISQVSYFWPLGRIWCHLEGYILMLVMLVSVTSLATISFDRMVGVVFPFHKHLKRWNYVAIIVAIWVVSAILALPFCFYRKYTVRAWKDLIETNCGEEDQKIRIWWVVSIIGLTWLPLSIMVVSYTTIFVYFKQMRFSFMKSREHPAMVHLKKRVVRMMFAVVVAFTVCWLPFQILKIANNIFIDESGHFVDEKAEQTYNDLLTVAQYMVYTNAAINPIVYALMHQTFRRAFRVTFPCFYKNEPSLVLTRGQGMQRYVWSVRSTASDVYGSDVVYNPPRNL…	#
Nn_GPCR_A60	MEDRKHHNLTIEDVTYLLSQVSKIVCNDSCCRYKDNDVICFSDYNYTDKHNLTYTPTWEMAVRWSYVSLVVLMALLGNLCTIIILLKNRLLLRTSVNHFILNMSVADLILTITGPIPFTIRDTSNFWPLGKVWCHLEGYIQMLVLLVSVTSLATISFDRMLGVVRPFHNHLKLWQSVALIILIWISSAIIAVPWCIYRVYTKHIWKDMTQTICGESDQIYTWWIVGVIGLTWLPLSVMVVCYTTIIICFHHRKFKIATSKEHPVMTHLKKQVVKMIFMVVIIFAICWTPLQLLKITNNDFLDENGQFKDKATERTYNILLTVSQYMIYINPAVNPIVYALMHQTFRRAFRVTFPCFYKNEVNSSVGHCEPPSHLLWLH	#
Nn_GPCR_A61	MDQGPDISVASQELPSDGFGSPEIGSLDFLTLANFDNNLTNLAHNFSWLFNVSEGLNIDLINKFQRNRRVNDGAYYALIVVYSLLIVLGSTGNSLVVVAVIRKPAMRTARNVFIINLAISDLLLCLVTMPLTLVELLSQYWPLGDHPFLCKLVGTLQATSIFVSTISITAIALDRYQVIVYPTKNSLKTVGAVLMLLLIWVISFILALPNFIWRTLKHHVINLPNLYSINFCFEEWPTEHGRGYYSVFVILVQYCLPIITVSVAYAMICRKLKFRMANSTVRSSKKGERDDRRMKKTNTLLITIALIFCLSWLPLNLYNLVVDFHNPFGDDMETMLVVYAVCHMMGMSSACSNPLMYGWLNDNFRKEFLEIFSRVLPCREPQPQHQGSRRRDQALVQEK…	#
Nn_GPCR_A62	MALDSLDFDSEDFNLMNLAALDVNLTSLAHNLTHLFNLTGDINVDLLKKFEKNRRVGDGAFYTLIFAYSVLILLGATGNSLVVMAVIRKPAMRTARNVFIINLAISDLLLCLVTMPLTLMELLSQYWPLGDTPFTCRLVGTLQATSIFVSTISITAIALDRYHVIVYPTKKSLQKVGAVGSLLVVWLLSFLLALPNFIWRTLETHHVNLPGIEVVRFCFEDWPFEHGRAYYSIFVILVQYCLPILTVSIAYARICNKLKYRMTNASTRSARSRKEDLRMKKTNTLLVSIALIFCLSWLPLNLYNVIVDLHNPFGEDTESMLIVYSVCHMAGMSSACSNPLLYGWLNDNFRKEFLEIFGVVCPCCPAVNNTSRMNSLKTSRIGKEGGSLRSLPLCSHPVV…	#
Nn_GPCR_A63	MTVNTTLLETMEEGFSTEGSIMDNETLMEVGDFRCLETYNATAPSPRLLRFIVYGFLLTTVGLLGVAGNLISITILSRPKMRSSINCCLIGLTSFDMIVTTTSVLMFGLPEICEYTHTMLWYSEGVYQRVTPFVFPLALVAQTGSVYLTVTVTVERYIAVCRPLRARYLCTYGRAKVYVISVALFSFIYNIPRFLEVSNKVCNIDGETFVIVVPSVLRLNPYYIEIYIMWVYLIVMYLVPFLSLMIFNFFIYKEVRAANHERQQLSRLQRKEIGLAVMLLVVVTAFFVCNVLAFIINVLELLDITIAELTMSSNLLVTVNSSVNFIIYCIFGQKFRKLFLKMFCSGFLFCARGRDASLDSAAYGNNSIYGESRTLTNGKMTQTIRLSSWNGSHQSSRSL…	#
Nn_GPCR_A64	MTSEDNDDKGSAPDWAIVLTAVTAVIISILGFFGNLLTILALPYTRRLRHSATYLVVNLAVAEGIFCVTILPISAAHLFTLYMTSGMRPLFDTQGCNVFVFLRYVNIQAELLSIAAIAVNRCVLIAVPKKYPQVFSGRKTAVLIAAIWLCSGFLMLIPLLKIYGEFTYNNNTDECDFSDNTKYDQGPRKLFLALGFLLPCVVIIVSYSYIFYKARQSSVKIQSRGSSLLKNTDNSSSDTRPTRPKEGLRSRDIRIARTIGVIFLAFLLCCTPVSVVHYLDSKFHMPTLLLLLHPVYWAQYCINIFIYVFMNKQYRDAYVHYISRWWPNFKEVSRTKFKWKEEPTSGDSRRQSRAATPSSGSRFNVRKFSKNLNPKNNTLDSMESQHVQPGTPKILTKSE…	#
Nn_GPCR_A65	MMMDTAERIYDDKSSQPHREISTTTTTTKPTAPDAEVLANYTQIYTNIVGCLVSESDSLNLTLGEGFWLPILYESLQLPYNVTTAAFSQPYTTTTVSYETYSFANDDDDQVHSTTSYLSGEQPGFPRDNDQLPVEVIREIWQRCFFRTPVMATHRPYLLVWWQQFLWTLVFGAMMAMAVGGNTLVMWIICAHRRMRTVTNYFLMNLSAADLFMSVLNCMFNFIYMLHSDWPFGAVYCTISNFMANVTISASVFTLMAISFDRYIAIVKPLEPRMSKTSARVFILVIWSSSMVLSLPCLLYSTTVSFTYKDDEVRRGCILRWPDGQTSSSQHEHIYNIVFFITTYLLPMLVMLGCYFLIGRELWGSRSIGELTDRQVASIRSKRRVVKMFIIIVTMFGLC…	#
Nn_GPCR_A66	MRTVTNYFLMNLSAADLFMSVLNCMFNFIYMLHSDWPFGAVYCTISNFMANVTISASVFTLMAISFDRYIAIVKPLEPRMSKTSARVFILVIWSSSMVLSLPCLLYSTTVSFTYKDDEVRRGCILRWPDGQTSSSQHEHIYNIVFFITTYLLPMLVMLGCYFLIGRELWGSRSIGELTDRQVASIRSKRRVVKMFIIIVTMFGLCWLPQQAFFLYTFHNSQILDTAHIQHIYLAFYWLAMANAMINPVIYYWMNARFKSCFKKVMLKRGITKQRERVREATTHSHDLSTGRFRSYIKEVVLKCLCLKCPRRPSNYDGSPQLERRCPPCDDHSSRSRSDSRQGVNGTLRTTPVSLRSNNHVVVYSSRERLNARSGALTAGGRRGPAQCDICLHTMRPALL…	#
Nn_GPCR_A67	MCTIIVVSVLGNVLVIVSVALHRRLHSTANYLLVSLATADMLVALCAMTFNASVELSGGRWMFGRVMCDLWNSFDVYFSTVSILHLCCISVDRYYAIVRPLEYPLTITRRILTVMLAHCWLAPTLISFLPIFLGWYTTADHLRSRDTQPYACAFVVNAVFALVSSAVSFWVPCTVMVVMYFRIFQEARKQERMLLSRASSANSASYSSSVRLSTAPHQQRDPAAAAVARQQLLAALQSTPFTPAPRHQEFLMKTFTDTSSTASVATASSGVPSVGPSGSSSSRSSSGGGVVAANSVVAGNGAGTSSVVKSSGTNGSNSGSIGWRHSRHGSTASWHGPSRHNSHVPCNRRMHSTPLVTNKAGQLPVGRREHKAARTLGLIMGAFVLCWLPFFTWYVSINV…	#
Nn_GPCR_A68	MRVATAPAVTPPAGGSPHHHTTHMTRWPPTTSPPGVVVDVGGPASLPWWDDWTNTTDEEARALLDVDETVDADDGTLSGGNWTLSGGNWTLEGGNWTLMDGNWTLMDGNWTLVGGNWTEEEGATLSMQVMFTAFTAVILGVMILATIVGNVFVIAAILLERNLQSVANYLILSLAVADLLVAALVMPLGAVYEVSKEWALGPELCDMWTASDVLCCTASILHLVAIALDRFWAVTKIDYIHQRSPKRVGSMIAVIWSVSFLISAAPMMGWKDPEWHERLRNKMCIISQDVGYQIFATITSFYLPLTVILVLYWRVYQAARKRIRRKIGTNAHSALCRGPVTISETTTFTRMSSQPSPEKTSNGSTLNGHPVDGGREDTTTSAVVAAVTSAAAAQVMPRH…	#
Nn_GPCR_A69	MPVFPEYIRVVSTVFCSVVLVVGVVGNVLVPVVILKDRDMRNSTNYFLMNLSVADLLVLLICLPPVLIELHSVQDLWVLGYTMCKLVPYVEMSVVHASALSLVVISLERYHVICQPLQAGYRCTKAKAVAAITVIWAISFISAGPLLMIVQYNTARFYDGTYKPQCIMPIHGNWIKSYFFATSILFFFLPLFLLVVLYTIIARQLLVDTYELTHKKENPQMRARRQVVVMLATVVLFFFLCILPMRVLYFWIMTVPNETVTSLGIEGYYNLLYFCRIMYYINSSINPILYNMTSTKFRTAFRRVFRGKRGRLRRQHTYSNTSFNNATVSNNLRLNYGTNCSMVYKTLFSKSVVSNQYSYASTGSNSSQVTRQTSLVSTNRSHANTKDTFV	#
Nn_GPCR_A70	MLEESSHGGEGGVVGEKDDGENVFEEVSGVEVSCRDHGACGGFSPQEDLTNPFLPLEKLGKLLLEPSLPNNTNTSSHHPLFNFSIHEAYDIISDTQAGYLDGVTEVVFIVCYVSLIIFGVGGNMMVGWVIWRKRTMRTPRNLYIINLTVSDLSMCLVCMPVTLVGLLYKNWGMGSLACKLVPVLQGANIMVSTSTVVAIAVDRYATIVKVGGSTRSKFHVASSICAIWVSSVLFALPLYFYYIVAQVKLQHILLYSRCVDHWPSRSAKNVWIIALLLTQYGIPIVVLSVVHARIKRYLSQHMMGQYDARRAQKEIERNRKTTILLSTIAVAFAVCWLPWNIVNLLADFEYEGFKDPTHLYTVFGACHMIAMSSACINPVLYGWLNTNLRRELLEFLPPI…	#
Nn_GPCR_A71	MENDTLSEPEDTIPLNCSYLLYGDLYNRSDFLNESNCTLGLFTGGKNEMSIAAIVITQMFYAITCLVGLCGNTLVIYVVTRFSKMQTVTNLYILNLAIADELFVVGIPFLMTTSMLRYWPFGSIMCKLYMITTSLNQFTSSLFLTIMSADRYIAVCHPISSPRFRTPMISKLVSLTAWTLSALMIVPVFMYSNTLQDNGLDNCNIFWPESQGVRGEIAFIRYSFALAFGIPLTLIFIFYSLVLHKLKSVGPKTKSKEKKKSRQKVTRLVLTVITVYVICWLPYWVLQLTLILSTPKQGHSNFMVVLFMISSCLSYINSALNPILYAFLSDNFKKSFMKACTCAARMEVNNALRPENSMFPLRQRGTSAKSRMTRRDRESGEGTTSQCGLSKEPSTAVTT…	#
Nn_GPCR_A72	MNSNSTLNLDFDGNDSDSFPLNCSFLNMKDPDATSNCSLGVFTGEVSPIHVVASIIMQACYAIAFLVGLCGNTLVIYVVTRFSKMQTVTNLYIVNLAIADELFVIGIPFLMITSVLGYWAFGSIMCKLYMITTSLNQFTSSLFLTIMSADRYIAVCHPISSTKFRTPMISKLVSLTAWTTSALMIVPVFMYSNTLEVNDLINCNIFWPDSFGISGQFVFTLYSFILAFGIPLILIFIFYGLVLHKLKSVGPKSKSKEKKKSHRKVTKMVLTVITVYVMCWLPYWVLQLALIFSPPREGQSPFMVVLFLISSCLSYFNSAINPILYAFLSENFKKSFMKACICATRKDANNALAVENSVFPRRRGGSTKPKNAKTHEMESNDAYTTQCIRDEPTTAITMT…	#
Nn_GPCR_A73	MVNVSTGDNSDTDTHRQLYAVLMPVIIAFCVTSGAVSSAVVCATPWVKRPMSPTVRLSLSLAAANTVFSLSLAVAVLVSSYLPVVHEIHLSICLKLSIEAVRMGSILVQILHLMVVALNHYIGTLRPLHYAATMTPSMLKVVLVALWIIPMAGMFVAFSSVPEQGFKSPMCSNNHFIIHGITFRIVWTALFFGPTVLIIIIYLHIFHLLKHRALYLVSAEQRNQLRRNIKTIRTTALIVGTFVLGWGPAVVKYMLVCEECAIAPRSISLTMHSAIGATVNIIYCLKVFTDTFIYAVQLRDIRKALQTMWLLLKARVTGQPIGPLRHMSRISHTTSTRVSINSPALRRMGGGGGGSSGGPPTQYSSSWTPVSLEVSVYANNHHNDDLRLKTLVEETPLDS…	#
Nn_GPCR_A74	MMELLNSMGWPERRWRPWESYSHLDHPAAQAANMTLLDLVWPEVQHKVHHHWHLFPPPHPFWHPVLATLYTMIGVVSLLGNGVVLWLFSVTRSLRSGTNILVMNLALSDLLMMLSQYPILITNCFSQTWTLGPFACEVSGFCGALFGTVSIITLALIAFDRYRAIVTPFGSRQLSMGRAVVWVAGVWVYSASWCSLPFFGWNQYILEGFLISCSFDYLSEDVWSRSYVVLLFLAVYVIPLAVICYCYVVIVSSVSRHDRDIVSHERAQGESVKFHNLQRREARLSRVVFTSVFFWVLAWTPYAVVSLVGVLSWQSLLSPLVTMLPALFAKLSTVYNPFIYAVSHHKYRQVS	#
Nn_GPCR_A75	MTNVSQEGASTVAAESAEGVEGPGSVSMDVVGVSREGVVEGVLEETMSPEIQYMGHIAYSVVAPVIISFGILTNVLNLVVLTRPSLRGPTFRYLKWLAVANLLVCVVLLPFTLHSQATPVPYAAALYFAHIEVPVGNALIASSVYIVVGLSIDRFVAVCYPRKYRNLHSHYVASVRIALSFVIAFIIYIPMGFYKMVVPASGSPDRFLIEGNLRVVSTQWFMVYEYLLEICVRFAPAVLLAVLNTWIIIEFKRISRRRLLLSQGISFEVSAIPSHSYFEGNANITVVNHSPTNGQIEPESIAIEPVAINGPCVSNLSNTVNNPATSTSFSNVSPLHQEGLILNSNGYVSGMDYKVVDNTSLNGNGYKPVSADDDMASTRNSSAKSTIRSTGEKETIGLS…	#
Nn_GPCR_A76	MLASAGVASPTPSLHPLFNISHAAKLILQPSEAAHTPAEGAQGPMVGTDSALVTVDPVNYTVVDDGGVETGGSTFHMLFTTVLLVLVLLMIIVGTVVGNLLVCVAVCLVRKLRRPYNYLLVSLAVSDLCVALLVMPMALLHELLGEWQFGQLACDVWVSFDVLSCTASILNLCMISVDRYLAITRPLEYGVKRTPRRMVAYIAFVWLGAAFISVPPILILGNEHGDGSICEVCQNFWYQIYATFGSFYIPLTVMVIVYYKIFCAAKRIVDEERKAQAHLRLVEEAEADARASTAVLGSYTQLKPVSRYSVVEVNNGGVETRLAPEGPPLSSKDETGSLLGPDSPHHLEDESVMSAQCEHKTNSMVPPRLVVCSSSVSSAASADSTTGSRWSLCETNGKA…	#
Nn_GPCR_A77	CSLGWLAWAWAWPVQGVGVVTITYERYTAVTSPLSNQLSTRLGLLLAGWSWVCGGVVGVLVAGGLPHSVLQLTCRPAAHTRNDDFLVALVYVVCPCGLLLYTTLGFIWFRTIAAAKSQGRVDTSSVEHNEGGEVVSGVGVESCRRVRCPCHVEVELVTIARTSTAFCPSCVTDGWWTLPAQPDLQTLVCSAGQWTTPVLVEKSHSTPLPQESDTSDLARTLILAQCGTEMDGSRCPTPSNHHQEEEEEDTFTRGGVYIGSLESHMRTHQAFCSGMNVRSQGCQTGEVEASPPVIEWRLHPSTSREDLFQPPVVAHVEVQCNGLMEDVEPRPQALGLREAVDLRPQPPELAGLVGDVCVRDARARLTGRTRVEAARALPAFFMSLVQVLLWLPLPIMSLT…	#
Nn_GPCR_A78	MRFAVWIFLGGIIILSNSPGNPLPQGVTEQSISDLQRSESIMEEEEDTEMECTAAPYQEASVEGVSCQPGMWRCWDGTQCIPHNATCSGVTECLDESDEAVSLCGCLLDEYQCRDVCIDAFRRCDTVLDCSGGEDEEQCETWVCSESHYKCTNGYCVPSYAVCNFVNDCGDASDEHQCHYRKCFYGEFTCANGECIRPGLVCDGILDCIDGTDETQCQPDDFVVCGSGRRVHRFYWCDGWADCNDNHADELNCGECGEQEFQCSNSQCIPLGNVCDSQCDCVECSDEDCGGLYTTVSGVAVCKVGVAITCVVSTYQRQKDRCVAAEYLCDGLNHCHNGDQVSDETGCSKVSAMCEWAGPDGEWFPCSEGRCIPARLRCDTKMDCLHGEDEEDCPAPECL…	#
Nn_GPCR_A79	MDGGADTQGNFTSNKLSEEGYYLSAFFLLFIGMFGMFNNLVVIIVMAKNTQLRSPLNMFLLNLAISDFGISIVGNPMSLVAALNRGWDFGQRVCVGYAFLMSFFGISSISTLTALSFERYLMISKPWDTTKLTHKGSYFIIGGIWGYAFLTTSPPLAGWGGFDIEGPGISCSVDWETGSWENVSYIVFLLWLGLGVPVSIMAFSYTNIVLTLNQHGQTGLQTGVARAEKRVAVMVLIMGTTFLMAWTPYAVLAMLMAFGNPDLVTPGAAVVPAIFAKSSCMYNPVIYVGLNTQFRSAWSRLLCCRGDEVIQGQGLMTEKVSLTIFTEQSQQPESIKLKILNRVRTSTLDSEAFTTDLKPVKILQLNPGKVQHQVQVSTSDRGEVRSEIV	#
Nn_GPCR_A80	MTSNCSLVCQECQGREESSWEAVMTALVTKEAGVMAVMCGVGLVANTLAVSLMLASITHLHHTTWYLINRTVADMLFLLTVPVDAGTHLQDSWLYGSVMCQVRSTVAIMAPLLSSVFLVAIGSSWYLDACKPNLDAKYRSILLKVVSAGCWFGCFVFSIPTFLQSEVFMEVSRVRFHCVSLPLSEDTILGQVLRFEIILLVFAIPFVISWVFVSLIHQAHKNQTNVLPQPSTSETAPSLPGPKLPYKLLITLLVAFTGCQGPYWLVYLVRELLRHVEFSAGAMMIFPVTMCLPALNANINPLLCIYFLRDLRTDKPKVNNTHQPEMIALFTL	#
Nn_GPCR_A81	MALEESTGIYNWTMTSSTLPTASVTLDDLTTEEEELMEEPFYNMSASTNSSLAPPYQMVEVGVATELTAVMVLVVGVVGNLVVMVVFLWRPWGRTPLQVDRVVGLLALTGLATTLISVPFHLYSFLAGTYPAQGSLCQVQGFLLNLLCLLCLWYTTVLAVERYVKFASPHEHTLTFSLLNLNVVLSGVLVLLLIEVSGPIYGWAEYGYVPDCGVCVLNPVSTHILTYTVIQTSCYVSLPAFLTVCAACCVLYRCNTQPGPLTQGSQVLKSGVGMSVLCGAMLCSVLLMLPYHALLMLQAAQIPVPVWSKVLSYWSKIISLACVYPVILLAARPTEVWPPLVSRLHAFKRCRLGGLLHHSDPALDLSSLEVGGIDLSLRKSRRISRSSHATDTTVVSASP…	#
Nn_GPCR_A82	MLVVVLGVALTAALVLAFVSSAFIFFIILTSKQYKSSTSLLHLQLMVTGVLLSLLFIIFSTPSFIQGRWLLHEDYTLQEVPLTPTPPHTEAPWDLYNSTDNFTVVPLAPQPPYSWVASHDPANLTHNLSVAAFPAASLNDTTTEPDVWESDALCRLYGFLLVLLHTVAVWVVVGLHCDKYCAIATPLRYNQIVTRHRVAAFSCLAWLVSVAVASPPLVGTYSYTFSQGVCLPVWHRADATTYTWTLTTLCIILPFTILLIVNSRIIMIARHHQHRIFSAIFEVMMSAQATVTHQKNPFDIPKKKRKSVWTVLEQIVAFVVCYYPFFGTVVWESLQGRRANEYWVLLGLTFLLISPLVNSFIYGIKCKNIRKAFRNYLRKKLYKTEVKHEIQARIPSAAN…	#
Nn_GPCR_A83	MVLEPDEDYLNLSLINASTANPTNSSELAGKDIVRHLKPAYQVLITVFYVFGILGNVAALFIITKNETQRYRKQTFMLRCLAGNDLLALLGSFVQMYVQLYLPNANGKLLCASRIICRAFGLGSGCVALVMAVERWLALTHPFTYQKHVTYAVIRRSILGLWTFNLMVVCAPFAGFGLWYDESFTPPCVRYRLAKSVLDRTYAYLVFAYGMVMCSVIVCCNLAVIRVLCRMRERLLPRRHSRASCRSSSSTCGDNSMNHATVEELSFARLMAVLSIFFVVCWVPQLTTIIVAQVVGANKGIYRLADVFIALNFALDPYMYVLFRRKQRYSRRHLRKLVTYLCPNRLQVSTDRGLTTNSVRSSSHNTNDYKITNQLGFGNSSLCPAKHYPGDISANNTVS…	#
Nn_GPCR_A84	MQSKVILKNHMFPKNSFTTNPSISISLASILKEMKQLQEFPDLNGTSSLELIRIDRAALTAVPENLCSVAPKLRSLNLQRNLISEMPDLNRCRQLRLIDLSHNNISSLPAATFSSLSFLQDLLLQGNRVHTIHNNTFCGLEKLQVLQLEDNLITSIDQDSFLPLVSLEDINLGNNSFPELPPRGLEHVVSIKVHNNRHLRVFPGPESFPMVRALTLSYAYHCCPFLRLEEHTEAPQIIEEVIYSGDGFKGLDPTIWNVSSVWPETGLRTNFAAIWANLAADFPPANTDLVDTASLDLGEATSATHTLPLLPRHQVLCNPEPGPFMPCEDLFDWWTLRCGVWIVFLLALLGNGAVVVVLVFARAKMDVPRFLVTNLAFADFFMGLYLGFLAVVDASTLGE…	#
Nn_GPCR_A85	MTATPGGVAVHSLGTPVSVLSSSEVSSTLYGTPESMSWTDLSHGETRNVRDTSSSNSSNLLVSVNEKVATVTHLSTFNSETPHHAAATTTLLLLNQTTNITTTGDQDLDYQDNLNASLASNYSDYDLSLDDLLYRHSFNTGLLLCLSYVVVFILGLIGNCFVIAVVFRTPRMRTPTNYFIVNLAMADVLVIVFCLPATLLSSIYYPWMLGWIMCKLVAYVQAVSVSASVNSLVAVSLDRFLAIWFPLKLQITTERARALIVIIWIMAVASAIPYSIYFETQVFYTQAPDLIVCVEMWPSRQAERFYFLIAHLLFCYLLPLLLIIFFYVMIWIRVASRHIPGDSRDAAVHEMQQRSKVKVVKMLVVVVIIFMLSWLPLYVIFTRIKLGDELGETEGAVLA…	#
Nn_GPCR_A86	MSVEQPDVRDLPDKLLGQIIHNLRSFPNETVDFSRPHLRRSLQHLFPLFLILYSALVVLGSVGNAAMIAHILRRRLYRDPTNAYMLNIGVCNFIMSVLLLPLSLAILLIQNWIFGSFLCYIVPMLQDVPIHATMVTLVFVSMDRYRLILYPHKARIPPFVAVLSVWVVSVCVVLPYAVYMNYIDLQGLFGKQFEGVGICTVNLGDDIDEYIRGLFIALYALPLAFVIFLHVRVSGELKCRETPVSLAMLDSTSRGSQQDVWSLHDNSRPSSSAILTETDGGRDAFLYHDAHQLPSFLTPAPMGIGGGNGGSHTPTLLGGRTPSLHQLEEAEVDVVREKRNQRYIATIVTCFALCLCPLMILRLVKNMVLETYDNSGHFDITFITFVWVAFLPTITTPAL…	#
Nn_GPCR_A87	MAEVNSSHNATNLGDETGPVTMSLDVPYTISEVLVAVVAVIGNALTITVFAIDRKLRRLTNYYIVSLAVADLLVGVLGIPFAILTAVGLPKPLWACLLMLSTLLMLCTISIFCLVAVSVDRYWAILYPLRYSRVMTAKIARRIIFCCWGAGTLVGLLPVMGWHEEYKASCVFTQVMNYDYLVFLYFCTIIGPGLLMAVFYTHIYTVVLKQTKLSVKSEHGTLRQIAAHEPQADAASLVGPGGGSQRQRSGFFRTQSRGQVSESSSIKYDQRRGSTNTNIVQQMTHPNKREVKAAKSLSIIVLFFMISWFPLYTINCVQAFCDDCRVPSDLMFFTIILTHLNSAINPFLYAYHMKDFRNALKMFILHRMLRRPVDLDYAYGRSLVSPHHSTFYRVNATGA…	#
Nn_GPCR_A88	MAEVNSSHNATNLGDETGPVTMSLDVPYTISEVLVAVVAVIGNALTITVFAIDRKLRRLTNYYIVSLAVADLLVGVLGIPFAILTAVGLPKPLWACLLMLSTLLMLCTISIFCLVAVSVDRYWAILYPLRYSRVMTAKIARRIIFCCWGAGTLVGLLPVMGWHEEYKASCVFTQVMNYDYLVFLYFCTIIGPGLLMAVFYTHIYTVVLKQLRQIAAHEPQADAASLVGPGGGSQRQRSGFFRTQSRGQVSESSSIKYDQRRGSTNTNIVQQMTHPNKREVKAAKSLSIIVLFFMISWFPLYTINCVQAFCDDCRVPSDLMFFTIILTHLNSAINPFLYAYHMKDFRNALKMFILHRMLRRPVDLDYAYGRSLVSPHHSTFYRVNATGAAPLTNLHTPHA…	#
Nn_GPCR_A89	MAAWPSPGRVGVMATSSLLLNTAAATTTTITPPANMTFLDTPMVDNNSSFLDTWENCTQPLGHVDWTDIGMLTSLTVLMVINALVVAGNCLVILAVFLSSKLRTVTNLFIVSLAVADLLLGMAVLPFSVTVEVFDTWLFGKLWCSVWLAVDVWMSTASILNLCVISLDRYVAVTRPVSYPSLMTSSRAKLLIASVWITSFVICFPPLVGWNDRHKNLVSASSPTSDGGTGEGGGSLDDEVSCHLSCELTNDVGYVVYSALGSFFIPMLVMLFFYWKIYCAAAETTRAINQGFRTTRNKKIFGSRFQEERLTLRIHRGRNSVQEHNSHHRNNSAERRHNGQSNNHHHHHHHRKNSPKGKVSSIKMKNLRPQLIMKSSISLPPDMKYDGNNFALSERCDLC…	#
Nn_GPCR_A90	MWDSWEVNVGPMTYSDTPLLTIMDIPANKTYPGWSLTTQEEEEEDEFNTISYSITSNDTKWNESLTSDSHGAYNDNHSLPIDMRFNDGHILLISSYSSIFFISLVGNLCVLKAILGGGRKQRKSRVNLMLLHLAIADLIVTTVMIPVEVGWAATVQWMAGDTSCRMFSFFRIFGHYLSSFILVCISIDRYFAVVHPLSLNAADRRGKIMIAFAWFLAFSCSLPQVIIFHVENHPIFTFYVQCVTFNFFPSVHHEIVYNIFCLVMLYVAPLSIIIIFYGAIVVTIFQKSRMSSDDSTIRRSSLGYLGRARARTIKMTVSIVLAFFICWTPYVVISLWFCFDRSAAALLDEKVKKGLFIFACFNSCVNPIVYGIFNFCKKKQPMTQTWRSTTLNTQMNSRS…	#
Nn_GPCR_A91	MENLDIFDPLEEEVEVVLGGSVKVRRTSTEMKKISGGVSNWLERALNDSECVMAPGISDCQINATLTLGNFTGPIVNSTSTVLPPSLGFDDNAMTDIIIYSVMFVVAAVGNLTVFITLFRNRHRKSRVNLMIMHLAAADLMVTLINFPLEVGWRITTQWVAGNLACKLFQFLRAFGLYLSSLVLVCISLDRYFAIVHPLKVNDAQRRGKIMLTFAWSIAAVCSLPQSVIFHVDTHPVFQNFKQCVTFGFFRTQVEEMTYNLFCLAAMYFMPLLVIIVVYFRILWEISQKSKDSKEEPSGRGGRGGRMRLRRSDMSNIERARARTLRMTVIIVLAFIWCWTPYVVIVMWYMFDRESAEQVHKRLQDALFIMAVSNSCVNPLVYGTYTINFRNELNRCFGR…	#
Nn_GPCR_A92	MDAKTSEGVVMVAVGGGEGVAAWVTGVAITLVLVVVFLVSSVLNTIFLVIFFRRSSLRSISNRFIVSLTVCNLLASWLLLPLVIADTFLPNWQSASLCRAIDAVSELVASASVFATLLIAVDRFCAITDPLHYHMLVTRPKSIAMIASGWVAAGLIAAAAGLGDMSDRAWNVCGASEALRETTPEFWSYRSYFVVINMAVSFMAPMVLLIWIYIRIYLAAHKNSERTRRNSLCGATLDAVTPSRAPSRTPSTRSTSSQIVTTLRYRISNASLFLHKEESRAAKISVVVIVLFFICWLPYYSATLLHTSLLQVWVPGVVHGVVLVLALSNSALSPYLYLYRSRRIQREVRRLFGLPLSSTKSSIGGGGSSRRRQHLRHQLEIIPPSPTVPDANFEAGMNP…	#
Nn_GPCR_A93	MSGMNFTLSSVDSVDTDGVEETGLTPTLSTVDTDSNEGDLETIFMVIILSVIIIFTIVGNVLVILSVFTYRPLRIVQNFFIVSLAVADLTVAVFVLPFNVAYSIIGKWIFGIHLCEMWLTCDIMCCTASILNLCAIALDRYWAITDPINYAQKRTLKRVLIMIGLVWTISVIICLPPLFGWNDWPETFTEETPCILTQEKGFVVYSSSGSFYFPLFIMTLVYIKIFTATRRRLRERAKASRLNQIPNTGKARVTREEDSAVSENGQNGYNDSCKKKLVQKKRRKKRKTVTAQTTATTTTTSLVPPPIAESSITENDISNPKEDCSPVEEEKKSSDVVIKVNPKSGSQIHQFIEEKQKISLSKERRAARTLGIIMGSFVVCWLPFFLMYVILPFCPTCPE…	#
Nn_GPCR_A94	MMAYLRLNENETLPVFVPADLNVTGLEEETIVAEDVEWNLDITMPIWEVVLTVVSLSVIIIFTIVGNVLVILSVFTYRPLRIVQNFFIVSLAVADLTVAVFVLPFNVAYSIIGKWIFGIHLCEMWLTCDIMCCTASILNLCAIALDRYWAITDPINYAQKRTLKRVLIMIGSVWGLSFTISLPPLLGWNDWPKNFTEETPCILTQEEGFVVYSSFGSFFCPLVFMSIVYIKIYKANLQRIRKQSDSRNGKTVAATPGNDKVSLWKTLKTKLNGSRDRSSSPISPTGTPRKVETSLTDHKPTNQNSQQDNPQENSVSGAGPRHDSNNIFKKFLQDKQRISLTKERRLARTLSAIMGCFVVCWLPFFLTYVIESFSNKPSDRHMNLVTLLGYFNSAINPVI…	#
Nn_GPCR_A95	MELLARYILVFPTIFIVLVFYGVGGVVEASGGVSSGQTQDEAGQVVATPEVPCNATSSLKVFQCGGGQGKCISWELRCNGDPDCAEGSDEAVKECGCLPNEYQCGETCIDLVRRCDTHPDCPDAADEVNCETYACPVSYFKCNNHYCVPSEHVCDFYDHCGDLSDELECHHRQCWKAEFECDNGQCIRPGRVCDGHPHCKDATDELHCLTEDFAVCGSGARVHRYFWCDGWPDCRDNHADEFNCGECDPGSQYRCPNTRCIYLANVCDSLCDCLPDCADEANCTQSIKATYSIADGVRMCEVGSSLTCTVASQDRNHDRCISPSYICDGRNDCHNGGYLSDEYGCGEEECGAEGGSSGTSEWFKCEDGRCLPPNLRCDYKHDCLLGDDEYNCSRPECGS…	#
Nn_GPCR_A96	MTTTQGRGLLTSPLLLLLTLLLVLCYSAEGGPPNTQQGLILVSKSESLPPRDTTNQDHEVKSVTPDNTAILLPTSRHTPDNLNQTSATHQHTVSAHLTSQDQSSQRGDGEKVGDRSVTPTSRGRDEEVPVVGDINVETTVSSVYDGGSQYYLSGGLSPRGKRSSPTAAHHPPSSPSTHDSWPSTHYPPDSPSARDSWTSTLTADTTLSLDDIVQSWSSTDHMLLCGHPPPTYTPQFLGHSREVCTENRNKPKSLRKPDTLSMCYDIYSTIYGNIEPYYIIYIVKDFRFAIFFEDNFVKICLPLFKRFGACEEREQNTLCWEAGVGFIHHLNCQNPAELISFLEIVTKLEEYNETLCFQEFCDGTRRVIDSEVDGVPFRVFDTRRGDRGPSCYYLHTSVI…	#
Nn_GPCR_A97	MTTTQGRGLLTSPLLLLLTLLLVLCYSAEGGPPNTQQGLILVSKSESLPPRDTTNQDHEVKSVTPDNTAILLPTSRHTPDNLNQTSATHQHTVSAHLTSQDQSSQRGDGEKVGDRSVTPTSRGRDEEVPVVGDINVETTVSSVYDGGSQYYLSGGLSPRGKRSSPTAAHHPPSSPSTHDSWPSTHYPPDSPSARDSWTSTLTADTTLSLDDIVQSWSSTDHMLLCGHPPPTYTPQFLGHSREVCTENRNKPKSLRKPDTLSMCYDIYSTIYGNIEPYYIIYIVKDFRFAIFFEDNFVKICLPLFKRFGACEEREQNTLCWEAGVGFIHHLNCQNPAELISFLEIVTKLEEYNETLCFQEFCDGTRRVIDSEVDGVPFRVFDTRRGDRGPSCYYLHTSVI…	#
Nn_GPCR_A98	MAARGTWACVRAACGIPPFLRLLLLVLLTASLQRPVAWAALLRPVNTDGSCEPRWFHCGENGTMCVEQRFVCDRDQDCPSGEDELNCLDDKGDSSVMKEILDKPVLPWEERQKCNLKTYPPYCLCRMKSRIHCKNLDLTSVPQDIDENVTALLLGNNTIILASDSFTRYPELTLLHLQNNRITSLPPGVFTPLTKLNKLFLSDNKLSWGRGESVGGLRALTQLKMLHLSHNAITQFDAVLTLLPRLASLWLNFNQVTLRGREMSPHAHNLTDLALEYNLVEELTEDSLRGFSGLEGLYLRHNKIKVIHDGAFQHLDKLLDLELNYNRIEHLHPNTFKGLVSLVNLNLEGNPLVVVAALTLIQLPKLDSLRMEDIELTADLLVNISADLTPSEHTRNVTH…	#
Nn_GPCR_A99	MTDQTSRQNSNMAAWSISNTTEIDQELSDGVVDVGPLAGDPTFLLDPSITTRAHLWLSTTIKNESWWGPSDDYPLSLNLTEDYFTSVNLTHDGTYENDTNVTTGYVPYPQRPETYIVPMLFAIIFIVGVIGNGALIVIFARNKTLRNVPNTYIISLALGDLLVLFFTVPFVSTIYTIESWPYGGFECKFSEFVRDISVGVTVFTLTALSADRYMAIVSPVKKAVGAARGVTVRIAVSIWVVAVLLATPSAVFSNVRVFKVSTVKSISVCYPVPENFVDWYMPASILTKALIYYLLPLIVIGTFYLLMARHLLASDVPGESHVFHKQIRTRRKVAKVVLCFVLIFAVCFLPTHVFLLWFYFDPEGSNNYNDFWHALRIVGFCLGFINSCINPIALYCISG…	#
Nn_GPCR_A100	MSLNDTMVEDKHTFDYKLLVYVMFSVATLAECLLAGYLTICNHGLRERLAASFSNSLIVSIGIFSTLSFIYGVLLLTIPIFSYMSLAGCFVRMVQRYLSLVSCLTITCLALDRYVAICRPLRYYNLITVFRCRLLCSLCWLCPIILLLLPCVVELPTMCLDRRTNMTFLVAYSVLYTIGAFITLVFYVLVALEFRWAYRTQPHSDDKEATDAVVRYKTARSALLVFMLYAILSLPHTLLPLASRILGQDLVPQLLVDGGHLIHRLHLLLFLPMYAWASNSFLASLKAWAIHRWRKITCSSPNIPRLEMAPRKASFVDNTSIGTL	#
Nn_GPCR_A101	MPCRDLFDWWTLRCGVWIVFLLALMGNGVVVVVLVAAYAKMDVPRFLVTNLALADFFMGVYLGFLAVADASTLGEFRRYAIPWQMSPACQVAGFLGVLSSELSVYTLAVITLERNYAITHAMHLQKRLSLRQAAYIMAVGWVFAITMAVLPLTGVSDYRKFAVCLPFETDGAGLGYVVFLMFINGVAFLILMGCYFKIYCAIRGSQAWNSNDSRIAKRMALLVFTDFICWAPIAFFSLTAAFDIHLISLEEAKVFTVFVLPLNSCCNPFLYALLTKQFKKDCVMLCKTIEESRVTRGIGRCRHSSNFSNRQTPANTNSAVDHTSQGDKQSCSCKGKQEKKKRPRWTFITLKYLLCTKGAEEITSSSDTSYQTDPTQHRGPRHTSLSSDTYSGSWSDTWR…	#
Nn_GPCR_A102	MLAEVAVGEGQEETAEEGGGVCQLLCNSAKSINFSMADTLLTVLCENNVNCTALDNQPGATIISPILLSLTGVTGQIWALYYLYTTTRPTHSRTVFFVLLSTLIWTDLVGKIITTGPALAAYVKGEWVGGLSMCNFHAFAMMLTSLVTHLLVSTMAVERFIGIRHGYFYNKNITTSRTKLLLLGIWLFSVLFCAMPLFGAGQYAMQYPGSWCFVNIHVNSTSPITYRIYTNVFGIFTIANLLVMVVCNIVVIIVLLEKTLSRRTNLCEATLLCLRLCRHRCSGSSFCAPHRTYRQRELEMQMVIVLLVITIVFLISWTPLDIRLFLNQLWPHSTRAEHMQDLIAVRLTSINQIVDPWAYIICRKLFATRAWKWMRFSLMGSRLLGRESSCQNPGGGSHK…	#
Nn_GPCR_A103	MLAEVAVGEGQEETAEEGGGVCQLLCNSAKSINFSMADTLLTVLCENNVNCTALDNQPGATIISPILLSLTGVTGQIWALYYLYTTTRPTHSRTVFFVLLSTLIWTDLVGKIITTGPALAAYVKGEWVGGLSMCNFHAFAMMLTSLVTHLLVSTMAVERFIGIRHGYFYNKNITTSRTKLLLLGIWLFSVLFCAMPLFGAGQYAMQYPGSWCFVNIHVNSTSPITYRIYTNVFGIFTIANLLVMVVCNIVVITTLLCLRLCRHRCSGSSFCAPHRTYRQRELEMQMVIVLLVITIVFLISWTPLDIRLFLNQLWPHSTRAEHMQDLIAVRLTSINQIVDPWAYIICRKLFATRAWKWMRFSLMGSRLLGRESSCQNPGGGSHKKLSKTIKPPEKIQYKT…	#
Nn_GPCR_A104	MEPSRTVEDEPFMMEELEGNSTTASNITEKIYSIGQDFITNWKQQRERGSIDVDDGDPEASFNMTAPFGDTLGVGGGGTTLLVPWDVGPTRLNDPSISYLNASSDLWGDNATCWGNGSLECALANITATEGGATILPPFELWQTVLIAICLACCMILTVGGNLLVLLSFIVERAIRQPSNYFIASLAMTDVIIGSVSMPFYTVYVLMGEWTLGPILCDLWLSVDYTVCLASQYTVLLITIDRFCSVKIAARYRGWRTRTKVMVMVAMVWIVPALLFFISIFGWEHFVGYRSLLHNECEVQFLRDPVFNTALIVTYYWVTLVVLFVLYAGIYKTAYDMQKKSEAKHRKMQTLVALSAGGMAGMAGRTAGLGMSKTQSTLLSQDKPQPGPPPVINTTTQAP…	#
Nn_GPCR_A105	MEEEVVCDPGWWQCWEGSQCVPENVTCSGVSQCTDGSDEAQEMCGCLPAEYRCQEQCIDQLKRCDTYTDCTGGEDELDCESYTCADTHYKCGNGFCVPSDALCDFVDDCGDSSDEHYCLYRKCYEEEFTCANGECIYPGFVCDGEPECSDGSDEIRCQPEDFAVCKSGRLIHRHFWCDGSADCTDNHADELNCGECREDQFLCANGRCILQGNVCDAQCDCLDCGDERNCSRFYTTMSGVAVCQVGQSIRCGLLTGDRQEERCVAAEYVCDGFDHCHIGKKRLSDELECWNMSKPCLPPEGEVEPWIQCSDGRCVPKSLLCQREGECPNGHDANGCPVMKCKEEEWQCFSGQCIPLQHHCDGKFYHCNDSSDERNCRKVNEKCTSDWRPCSDGRCIPGS…	#
Nn_GPCR_A106	MGVWMLEAMTYFHLTTTTTATSEVWSDVSSTLPTDYLSPHVQSVNESLAFALNVTCHNDRQLVDLTEFEYAYRKETWIPITWREVIKIVAYVIVFVVSLVGNLLVILVVYYNVHMRSSTNQYLVNLAVADLLVTLLCTWVHLVRNLSHPHHVLPAIICKLDGFAQATSLLASVLTLTVISVGRFVAVIFPLHARTSPDRAHRVIAVVWVTSALLSCPTLFYRQLYSIKWANFTSWHCDEVWPSEVTYDPVVRRCVTTYDPKKLFYIILNTAFYFLPVGIMVISYSLVVWRLWMTQLPGEHCVPARNTATRAKKKVVKMVSVVLLVFVLCWTPLQTIILYSNFVHVDHNSLPEWFGVMEFSAYFIALSNSALNPIIYCGFNDNFRKGLMSLLTCRHSSTG…	#
Nn_GPCR_A107	MNAGNVTYWYQGPTTLRFLNTSWIFDDDYDFDSYPDILEPDDDVAVNSSVNASVEATINASLPSSFLPGDQIIEDLASEWTTNALVEAVVKSVVLATIVMLTIGGNVLVLLAVFMSRNLRSSTHYLIVNLAVADLLLGTTVLPFSATLEVSGKWYFGQVFCGVWATADVLCCTASIWSLCVISLDRYIGVTRPLAYSTIMTEKRMCVLIAAVWALSIVISIGPAFGWKTPADPDPTVCTVNQELGYVLFSVTGSFYLPSLCILVVYWRIYRAAIQQSKFLESGVKTTKTSVTLRVHRGGDTRLTLRAHRGGMGVGIAAGMAAGLATGVGGLNGHCLVNGQTKPPEPEVKRSGLRIHRGKGIANLMPPTPHLRLAMTPLNWNNDRVGEGGGRGRTRGRQQ…	#
Nn_GPCR_A108	MTMNTSTVSPGDVPLPEGWIIAAQAWALTVACVGGVGNLVTLSTIAHQLYLDRMWRRGHYQHGKRPVVSLEGDTLLLLHLSFCDFLYCTINLPLTIITYGYAIDPKKGDPSKFFCTGAALFRYVNALAEWTTLGLLTVQRCVDLGRFRGARFFRPRPTIFFIVAIWVGSVLLQMGALTEGHFNYDEETYKCDMTKSEARIFFYSLESLLPCGLMLTGCLSIIFQIWRNTRKLRAAGMPKDLVHQRFRKMLMSTALLLALLLLFLACIIPICVYSIMMLVTGHNQVSLGIGIFMFYWIQYAVNFMIYAASNANYRLAYKYFFRSMAENTRNFFKARTRRGETSTFRGSSLSSNNTKVPDVRSTDLVSPHGTEVCPSSFHTLKDKHLEGHHLQHLDDKSSS…	#
Nn_GPCR_A109	MTMNTSTVSPGDVPLPEGWIIAAQAWALTVACVGGVGNLVTLSTIAHQLYLDRMWRRGHYQHGKRPVVSLEGDTLLLLHLSFCDFLYCTINLPLTIITYGYAIDPKKGDPSKFFCTGAALFRYVNALAEWTTLGLLTVQRCVDLGRFRGARFFRPRPTIFFIVAIWVGSVLLQMGALTEGHFAYDRSTYKCDLSHTSSRVYFYCLQSLLPCLLMLTGCCSIICQVRRNTTKLLAAGMHKDLVTRRCRAMMRSTALLLALLLLFLFCVIPICVHNVETLLTGQINVPLNIAIYMLYWVQYGVNFFVYAAVNPRFRKACKQFFSIVSTKISMFWCKRRERKEVYKPEISQLMLKVIPLHTMTVLALPIISSDHGIKASHCPMMMLVVMLVTDGGNGDGPPT…	#
Nn_GPCR_A110	NILLILAISWDRRLQNMTNYFLLSLAVTDLMVASLVMPLSIVVLILGHFPFSSELCLLWISLDVLFCTASIMHLCTLSVDRFLSLRYPMKFGRHKTRRRVVLKIVLVWCLSLAASLPLSLMYATDPHSTIVDGVCQIPVSLFQIIASVICFYIPLIIMLVTYALTARLLSKKQSELQGTVLESSSASPSPRSVRWKKLLCKTTSNLSTSTAVSLTDGEISEGGCSRIESRCEEGKLRRFGSSPLRRPPLVRYTSHHYRAALVRGGGTGVRGYSTRDLKVDGNSGGGGTEDRLFPHLPTSPGYELSVFPQAPCSAPTSTTTSPLHRRHRDTDAQSQPDAHPSCTLGEGGNKDPQGHALNSSCEQNGDPRRRGREECGEECEGGDSSSGHVAVPCSCAPRF…	#
Nn_GPCR_A111	MLSSQSTQLPDVMTTIEGSQLAPPCPVEPNEDCEGIRSLLAPSCPMEGGEECLGSVNCTMISSQPGATIASPILLCLTGVIGQVWALCYLYGNTRRQNTRTVFYVFLCTLIWTDFVGKIITTPPAIISYAYGAWVGGKAMCDYHGFSMVLVSMLTHFTVSAMAVERFLGICQGYFYSRNVTPTRCRYLLVGIWVFCTAFSLLLLFNVGQVVLQYPYTWCFTNIHLCPSTTPLRYRVFTTTLGVIHVTHLIIIVVCNVFVVGTLLKMRLSRQLPPSLCHPDRSRRSHNDHELQMVIVLVVITCVFITSWAPLDMILVMNQLWPPHITNKDHILELIAVRLASLNQIIDPWVYIICRVVFRSRAWRCCRLALMGRGWSRRGEGGSSTFNFASILHHRKLSR…	#
Nn_GPCR_A112	MLSSQSTQLPDVMTTIEGSQLAPPCPVEPNEDCEGIRSLLAPSCPMEGGEECLGSVNCTMISSQPGATIASPILLCLTGVIGQVWALCYLYGNTRRQNTRTVFYVFLCTLIWTDFVGKIITTPPAIISYAYGAWVGGKAMCDYHGFSMVLVSMLTHFTVSAMAVERFLGICQGYFYSRNVTPTRCRYLLVGIWVFCTAFSLLLLFNVGQVVLQYPYTWCFTNIHLCPSTTPLRYRVFTTTLGVIHVTHLIIIVVCNVFVVGTLLKMRLSRQLPPSLCHPDRSRRSHNDHELQMVIVLVVITCVFITSWAPLDMILVMNQLWPPHITNKDHILELIAVRLASLNQIIDPWVYIICRVVRLSVSLFCLFCLSV	#
Nn_GPCR_A113	NLVTIIALSRSVKLRIHATTAFVISLCVSDLLFCSINLPLTTSRYIHESWVLGETLCRVFPFFFYGNVGASLLNMVAITVNRYILIAHHGLYDRVYRRQYIYLMIAIVWVFSFGVMVPPLVEVWGRLGLDPPSFSCTILKKEDSSPKKFLFLFAFLLPMVAIIGCYSAIYYKVRQSRRKLVAHSNKGGSPSTFNAQVTRKEDLRLTRMMLTIFLCFLASFLPLMIVNVADDDVRVPSLHVLASVLAWASAVVNPFVY	#
Nn_GPCR_A114	MWPPNETTCGQPLCLGMNAPADLVPLISEHWMRFPQPHPLLHITLGITFTLLTTIAFVGNLTVIIMYCRYRRLQNSSNLLVTNLALADLLMMSKAPIFIINSFMQRPYTGRTGCEVYGAVSLLAGLSAIWFLTAISFDRYNVVRHSLNTHHSSPRFQTRAVVGVVWVFSCFVTLLPVFGWNRYVPEGVLSGCTVDYLSDRWVDRSFVYMLLVVAWASPMAVVIFCYTYIVIKTERRVVVLLALWTLSWSPYALVVAVSVTFDSALITPLL	#
Nn_GPCR_A115	MSSWNNPANLEEFSLPSTNPYGNYTLVDTVPKEILHMVDPHWYRFPPMNPLWYGLVMFFMIVMGCLSVAGNFIVVWVFLNTKSLRSPANLLVVNLAFSDFLMMLTMFPPMVITCYWQTWTLGAFFCELYAFFGSLFGFVSIWSMVWITLDRYNVIVKGVAGEPLSSKGVFLRLLVTWTVGFAWCLPPFFGWNRYVPEGNMTACGTDYMTESMFSHSYLYVYSALVYFTPLFTTIYSYFFIVKAVAVHEQGMREQAKKMGVKSLRNEESQKTSAECRLAKVAMMTVALWFIAWTPYLVINYSGMLNKAGVSPIYTIWGSVFAKANAVYNPIVYAI	#
Nn_GPCR_A116	MANITGPQVAFYSQDMPSFGYPDGMTVVDFVPETIKHMVHQHWYQFPPVNPMWHYLLGIIYIFLGFFSTVGNGLVIYLYMKCKALKTPANMLIVNLALSDLIMLTSNFPAFAYNCFSGGKWMFSPFFCEIYAALGAVTGVCSIWTLAMISWDRYNIICNGFNGPKLTQGKAMTLCIFCWVMAIGWALPPFFGWGKYIPEGILDSCSYDYLSQDYNTRSYNLCIIFFDFCLPCALIIGSYFFIVKAIFAHEAAMRAQAKKMNVTNLRSNEAESQRAEIRIAKTAIANVSLWLVCWTPYAIITIQGVTGNYENITPLVTMLPALLAKSASCYNPFVYAISHPKFRLAITQYIPWFCVHEVERKTDDNQSNSTVAENQKS	#
Nn_GPCR_B1	MGVGILTDMAANISVPVCCGLEQVFNMSKIGCEPSQKKPVISFHYEDGQPVEYQFAYKVKAGFPNCTFYNLQPDVGPEDTFYLLPDGQLLVPSNADRKMAGDKFCLLSTGEHMEAIVCFPDMVRTAESSFDRVVYQTLYPVGLIISAVFLAATLLVYCLVVELRDLLGRCLMCSVFALCVAQTSTVIVQMATHLLSMTACVVIAVFMHFWYLSAFLWLNVICFNVFLTIWWKSDASFGRVSRWFAIYSAYAWGLAILITSVALARDFSESLQDSSLPKPNFGQAKCWFSGDEALIIFFYGPTSVILGINVVLFCASAYKLCSLNKSTEARMFQFSLYLKLFVLMGITWIFEAISFFVQRETKNSSGNYVWLVFDLINIMQGLIIFLVFVCRRAVLVRLC…	#
Nn_GPCR_B2	LKNATRKCSQAITTCGGGWGDVDVADLCQSYTAVVYNDTVPYRNPHCARCNNVTLEQTSCRSQDITGRTSIFDSQAFSLLFDFTDTSGSNVVGTTTICQESEIWDPFFRKCRSVVCSKRNQKFQYDKCVIDGNFNATVNTEPNRVQPPTSVFIDGVEETGRLNKPTVLATDNKAIIFPDDTTHRTQIQATSATTPLSSTLSISNTAVSSNESEEFLECNKILLSDNEFMLYENGTVFVEAYDSTYRVEEYEVREGHILVCSPQTSIEKFSQLMGWMSLAGLGLSCVCLLLHLVVFVLVSDLRNLSGMNLASLCLALLISYITFITNVFAKPSPSGCIALAAVMYYFFLSSFTWMSTVAFDIWYTFRLSKTELRVSGGKQWQKFLAYSLYSWLLPAVAVT…	#
Nn_GPCR_B3	MANKLVFWLTMTFLLGLSKGFEYSDLVAMNKTCAPRDTCRIGKGPRMGDSNDWKKRNCFCDDLCADYGDCCIDASAYNAEEQTANRDSYKCVHLKQFGHLYMQGTCMSGWEDLEIAMLCSSGTPDAYSDRSDPLADLPVTSLGSSITYTNFYCAVCNNDSTNLEMWKPHLECPTLTSYENRFRNLTKEYVISNLVFNDRNWGLYIDDNGVQIFHTCLIDPVMPETVSHMVRSCKKTTNTCASNWTDTEVENHCHSYTAVVYKFDQVYRNPHCAKCNYLSPENTNCFHLLTTRFFFGNEFTRGAFSMLFDFTDSSGSNVVGSTSTCRRGEVWDPFFKKCRNVVCGKDNHEYRFGRCVDLGVTSSPAGIEESTSTTAVSTTATSVITTTTSVVITEDLGDE…	#
Nn_GPCR_B4	MEGNETDSAMDDWSWEEMSAARQDNSSSTEAGSSKGWEGSFKQKEEIARHQAECEALHASMPVPEPSLGPYCPRTFDGWSCWNDTPAGTRAHVQCPSFVTGFDPQRSGHKDCDENGTWFTHPDTNNFWSNYTTCIDVSNLELHQGVNTIYIAGYSMSLVALCISLFIFCFFRSLKCTRVTIHKNLFVSFIINNAMWLVWLECVAGRVDVVISNTVGCQVLHVFLHYFLVSNYFWMFCEGLYLHTLLVVAFVAEDRIMKWFYMLGWGAPAVFTIIYGACRGNDDEQSVYCWIEDGKYNYILNVPVVLSMLLNLFFLVNIVRVLVTKLRAVNTAPDTHSTRKAVRATLILIPLLGLHYILIPFRPPKGSPVESFHLVVSAIAASLQGLGVSLLFCFFNGEV…	#
Nn_GPCR_B5	MTYLNGVLYDASKDVSRMCGAEASWSLHSDYSACRPLLSHLLPLDRENVLEVGTWDASTIGNLATIHLLGYAVSVTALVVGVYIFTRLKDLRCVRNTLHINLLLSYLLVDLSWLIAASATMLLSDVGGAVFCGSLLLYHFFHLANFTWMFVEGLYLYLLVLKTFYVDTIKLRVYLLLGWGVPLPVTFVWAFVRIIFRPAREGTSTGGGAGTSTGGDVGQVQIGCPWVTESSLNWVHRSPVLLVLALNTLFLARVMIVLVKKLRATNTTQEAQPWVKQGLRALRSLMVLMPLLGIPHVLLLLAPTQGTLALVIAYVRATVLSTQGLVVTVFYCFLNSEVQESITNHVERWKSTRDVPLASGGSYSLRHIHMNQLGIPSTSVPVLETTVGEAVQLSVHRSV…	#
Nn_GPCR_B6	MQCIIADDVQIQITNREFFPKMNYHAGKLQWTTMLTQELVTTYLNSSFDKDVNKTVECALYYDIAGHPCDDVHKSCPDGWPQDDTRQFCASYTYHVYTEEKIFKNWDCAVCNYVPVNNIKCSPYSKPLALICSFPPSSVNDLFKVYGECQEPQVWNPLSGECEVVRCGSLYKLVRGECVRDNSQMIGRFSINSSCFTWDYDRNLSVTFPNLTIYLNETGTTHHRGQYEFVDKDFVRVCRPQDAVSVLGVVSTVLMSLSLFCMFLHMCIFFCQYKRRSIPRLTHFLMVFSLFIAELFLLITFNANDNYVACVVYASLMYYFFSVAFFWMNVISFDTCRAFCSHTYVKSTIKTFIGYFVYTTTVPLLMTVTAVVVDLLSPPDFVLRPDLGTGRCWFNNKWG…	#
Nn_GPCR_B7	MLCIRVAVLGVMVVMSTAMPSAPTLPPLANTTSQYHPPSSLASSESLTEAPTSTGVVSDPKHDTPDTWKEVGTVTPLGDVDMDTSDEVHTTLPLMTARSSERPGASEGTSKTVPPRKDQLVRCQCGPEQLLTADGCRSSTGIYIDGESKYDFLTKKLMTDLNVIVHDLHCEVDDDHREMNFTKGQFFLRDRGDIVLSDAAGSLSGLRISNYCVIHYLDYRENLTWMLKACIPPPSVPRCCPPGEALKDTLCHPAHSPDFLMPPIAAGTKKMSVEWPVIRNHYSPLTCTHDPMKTLSLNSKDSFLVAIPTGMIHIWDLPESVLKKIYSFPPDFCVDGQQNLDGTVTYSANICYSNPRELHHKKCDGKICVRKCCKPGKIMNSNLHRCVPNGNITFIPPFT…	#
Nn_GPCR_B8	MLCIRVAVLGVMVVMSTAMPSAPTLPPLANTTSQYHPPSSLASSESLTEAPTSTGVVSDPKHDTPDTWKEVGTVTPLGDVDMDTSDEVHTTLPLMTARSSERPGASEGTSKTVPPRKDQLVRCQCGPEQLLTADGCRSSTGIYIDGESKYDFLTKKLMTDLNVIVHDLHCEVDDDHREMNFTKGQFFLRDRGDIVLSDAAGSLSGLRISNYCVIHYLDYRENLTWMLKACIPPPSVPRCCPPGEALKDTLCHPAHSPDFLMPPIAAGTKKMSVEWPVIRNHYSPLTCTHDPMKTLSLNSKDSFLVAIPTGMIHIWDLPESVLKKIYSFPPDFCVDGQQNLDGTVTYSANICYSNPRELHHKKCDGKICVRKCCKPGKIMNSNLHRCVPNGNITFIPPFT…	#
Nn_GPCR_B9	MFGKMITVRLFFVLGIMALSRTSPEHLASSASPEMVSVTGASPEIVQFTGKVTVPRIPHCNNRRDDKTVNISRSSLPTVFNHQFQKVENISKEYVNLTCDDTEIISRAAPSHLVIIIAHDYKPYLYMSDAFCTDSKTTNFCIDVEAIKKNSPEDEQKPLEHTINYCTEDFSFTKSVCDNFSCIRKCCKGEESTQLWEPKFASGKTVNHKVIFGKPDCIQTIIRGEHFNLLGDGSVSVDNEIYNTNQYCINDENGTDIVHVCFETEDPTCEWISSLQLYMTVVSCVCLTCCLVLYAINPRMRRPRLQASCMMSMIISQLFAILAFQTNRMTRETKYGALFCSSIAVTSLVFFLAMFFWLNVISFNLYHTNWNGIDMRQFGRWFVCYNIYAWGCPVVVGLV…	#
Nn_GPCR_B10	MLVHTVAEGYGGWEQQEEQCKRSHGNLVSLATIEEDETLLDAILTDSGEPNLEEYWLGLNMCPAYTGHVWSDGSLWRHTRLPAMNAQLSSTTCCVKASWDKQQQYIWYGEVCNALLLAICEFHPEGMVGTVKNLGRLEANSSSAGVNWTYADQYWTPTSLTIKYCTFRNLEDILTDTGNITDPCYSSNVDVKAIGHSQTDLQPFTEYQVEVAASLQPIMYLGEAATSVVRTFPEAPLLVKVDENGYMHVMWAQKVAEFREKDYANMKMTEAAKPNKVIHEKKIQVVGTKLDGLVFGRNYTITLKELDGQERTETISLLAYPPCDCEDCQVGGLCFQTSTTPVDAASAIEECTDADTSLATVTNSREVDLLLQMAEDMGDDLWVSHTSKKLKATDTMGTA…	#
Nn_GPCR_B11	MNWYEWWWCVLLLAAVWAGEASSPRCYLHNAHDCLMGSREEPGRQETVYVKRCQGARDVPPPSVQGAQEVEWLIQPVVSSCGSKGGKKVQVQLDSSFFLQTDDNNVVQLMTSEMVTRDYCLGVMFGGQEEPQAEDEQETRVDNGWEIAAHNVSPSESTEAEFGSNQNVTDGTVNNVLTMNGQPDPVPQYIVFFCRMDPDDQISRDRELCARKPCVRKCCPRGKFFQNDTCIYVRNITEMWTPHVSSWSLVISSDLEIADNLPFDSYDKNCYADDQRKTLYESGELKVSEIFMDPEDYCIDFEEYEDTVREVAQLCPQQDACNWKSEMLDPVLLAVSCVFLAATAMIYVTVSELRRTSYCHCFVPMILTLLIKSILILILLFTRNILKQDKKLCLATAFV…	#
Nn_GPCR_B12	MSGESGRGGETSRLAVEGLMYYTVWLVLMFTSVTTYAALAHSEHPGNTDNREISTMIHDADVVHHEVENLESFTETPLQVCGDNGASYVPRDDAGEDNGGKNNAGNHFRVTGGRSESVRSQYGVNDNENQEENSGPRVDLDKPAVTWHLCSLFRVSGCYEDDDKPPVTARRGVTKTSESYQGDHYKIITDQDKSEIIRTAFLTPSARQRPPPPSLPPDLHVDARDRRRNYLDDSQDGPRVHISQQTRVKVPLYEDQQRVVRSADNNTSSTGPARIRPSNCTIGPSCSTRPTPSPTIYGETWNPCECDDQCHVYGDCCHDTRTPTHLATSPTITPTSFTCKTLNPVSQRPWVQERLVYMVVRCPERTSGHLAAKCEGTSSPDYLLDIPVVSNSSGIVYNN…	#
Nn_GPCR_B13	MLYTTETYTKCACTQLGTFSVLARKTEPREVPPENMWLTILRYIGYSISFLFLIVYIIIVLLSSDLKDMFHVMGVNLSVAVLLGAVFMLVSDLHSIRDDRHTCTAIGTLIHYFYQSAGAWVFTLGIASFSAITSGVIGGRLRVYIPISWGMPLISVGLTYLLFLLDLGEDPRCFISWENPAKYVFFAFQFLFVFVSLICAIVVLTNMSTPALRKDNLIDDYGSFCHGAAMVMLFFDLTWIFGFFCYVRLGFNGPDFYPIFQVLNSWTGLVIFLFIGLSSRRFKMVLAGQAKMRRQMLLGYAFGAPGDDDTAGLGSPHDQRSKTSSPSASGRSSPLTPSKLEEERPRSSPTDSHLKPPTKSQVAGRPGSRPHSSNL	#
Nn_GPCR_B14	MAEQVREFPDPRQRQALVTEMLQAALATGSALLAAGMAGPWGDLAARERRHAVTLLMVALEEASFLLADALPSGTQAAHYRPHVLVSVRSATADGSSVEFPSAEDQALNWVYADTVKLPPEAILENSDGGSTRVVFLTYRHLEDLLTPGPEPLGHSPANITRLVNSRVVSASLGRGRHIQLPEPVTLTFALLKQENVTRPVCAFWDYTTSAWSDEGCRVLRYNRSHVTCQCDHLTNFAVLMEEAAGGVGEDPQAALRILAYVGCVVSLVCVAGSLFVFSVFRGLASPRTAVHRHVCVCLTAAELVFIIGVWRTDAPILCGVVAGILHYTVLSAFAWMFMEGVHVYLSVARAVECDSLRLRWWHYTLAYGLPLLVVAAAAVIDPFSYGTPQYCWLRTDNY…	#
Nn_GPCR_B15	MTAISPAPSDFVSWQELPELWDRDCAAFDVYLQEFQLHACADKLPFYCVLRKHNHPQDDVSEDLSDVELRVERSSLGLGHHGWLSLNQTDFLSLTLSCRAYSKSTGRLLPYQPHVFWKKDLVYTSHCVGDMMPATIHDSTKSESVTVMPGVRERQQEPIIINQGTYWCEAWLPGSPDRFTSNKVLVTHDDYLVFILNAHKYEPPGVTINQTETQLRSAFKEEFPRISDYIMDVISVEKKEEADSSYVRANYSFHLHVPRNEFILDVKILQFKSEEYQRIFSDHNFHSSSTVAYPTYCSRQTKSFNTGLELDWPFEKAGEVHPNNFKCKVNYGKLSPGRCVWDYIHGAQLNFDPSGCEWMDQCPVGYNSIQNKYCVAVSAPATWTKGFSDAFRTSQERSV…	#
Nn_GPCR_B16	MTQMICIVVVVAVIQQNFVAEGQDGQLVDAAMAAIKNDNNFKLINLFRRGLKPNTERSGKLLLVEAIVLGRDKSVGLLLKNCADPEKTDKLGRSASTLVQKPEYAYLQAKFQDVNSQCNCQRASEEFLDPEGYIDTADLKLGKLGEEVKIDCSLNNSGSSTWVCTMGGNWVLVSGCDGKNVPVNESTYYSHTTETSSSPDNNQLLVCIKESNCITNFILIETCIRCYELKQHATRVNNCRQLCHEQAKQCFGPWNECKDKHYRLDKLFEAIETNNISAVRDLLEEGVNINNIVKGMTPLVLAVKLNQIALVNLLLTRCPDRSLSVTTGMNATTVAQNEGYTNLTDILEDQSWCQYCPPEERLRCVEQVPLKLKDKSKLVNITEELDDLESEFENDFDAA…	#
Nn_GPCR_B17	MEENKSSPASSYRSEETNTGLETSLSDDQSLNLSPMGQKCLQEFLNSLPLEGVYCNATWDSLYCWPATKAGTTVNESCTTVFSDVPDLLRDPDALAFRECDRTGSWLWGDWTNYSQCLNVIEHQQATSWVVDSVRYITFLGALLSLVTLTITIFIFTYYRTLECDRLRVHRNLVVSLIIHFLVMVVLSEPFISHRQTRTYRDVDWLCKTLLALRMYAQMASINWMFVEGLFLHSRLTCNVFDSGAPFTLYYIIGWGAPFVFILAWATTMSLHYPVHCWQGYGGLLYVWILVAPMVTALMINLVFLVNIIRILVTKLRASDAVETTQVRKAIRATAVLFPLLGITNLLFSVNPGGKGDLEGAYMLTNALLQASQGVFVSVLYCFMSSDVRELLRKRWRQH…	#
Nn_GPCR_B18	MEENKSSPASSYRSEETNTGLETSLSDDQSLNLSPMGQKCLQEFLNSLPLEGVYCNATWDSLYCWPATKAGTTVNESCTTVFSDVPDLLRDPDALAFRECDRTGSWLWGDWTNYSQCLNVIEHQQATSWVVDSVRYITFLGALLSLVTLTITIFIFTYYRSLECDRLRVHRNLVVALIVRFLVMLVLTEPFVSRRHTHTYRDVDWLCKTLLSLRMYAQMASINWMFVEGLFLHSRLTSNVFDSGAPFTLYYIIGWGWPLVFLAAWATTMALHYPEQCWRGYGNLLYIWILVAPMVTALMINLLFLINIIRILVTKLRASDAVETTQVRKAIKATAVLFPLLGITNLLFAVNPGDKGDLEGAYMLTNALLQSSQGVFVSVLYCFINSEVQEVLRKRWRQY…	#
Nn_GPCR_B19	MLKIIYTTFWAMSVVANEARMPSHLQEHPTPPPRVASITTTSSTETQEYGERPPTPPNPVQHLTPPPKPPPPPLPTSLRGLLQLAPEEVVKVEGECSDGDDGEGLDSDDGRSKDGWCHQTYEGKTCWPATPPGIYASVPCPSSSLTNSSNEASRYCNLEGRWQPEYVDFLPCTTGGIFKQPEDMSSLNRTLDMEGHTTTLLETVIAARYQLCVQLMRNVPQPPDGVVFCPRTFDGWSCWNDTPAGNTAYSHCPYFITGFDHTRMAHKACNDDGSWFRHPLTNNSWSNYTTCIDLDDLMMRQLINTIYIAGYSVSLIALAISLVIFFHFRTLQCTRIRLHKNLFLSFILNNILWIAWYMEVAGKPETVFENKTGCQVLHIFLHYFLVANYCWMFSEGLYL…	#
Nn_GPCR_B20	MQKATYQPGLRKWQRFTYRSPEDERDVIPDEFHVCYFDVLEFKKPDKFIKMYGGRLCIYPKGVCEKRPGGRTQICKQQVRQCDPAWPDQLDREKCLRYSQLFMHKNGTNHETVYKNPHCARCNFVNISSSAVSCVRSLLSKKCVSNRSTGSGNLPTCFSVLMDFRENTCNTADELWDPIHLTCKKIYCGRLFKLENGECVKDYTAYQSLGNSTLLDNSCPKIELLEDDYVPRADGSVFVNTTKKVYKKGEFEMHSETKILVCNDHYQYTAGFSEIHSLLTLIVLLISLAGLTLHIIVYLLVPRFRNLPGKNLFCLSCCLFIAHLIFLTGMKTHIHELCVFISAALHYFWLASFCWMNVMSVDVCRTFTSQLYRGDTDARQSFILYSIYAWTIPALVVTL…	#
Nn_GPCR_B21	MDGSNMRSWEFTSYDQCVSYYQDQAQDGWCNATWDKILCWPPTPSDTIAHLPCPPLKGVDPSQVAERHCVAGGYWEGRTPGEVYTGGWTNYTPCLIPEIRILMDKLYAKSKEDAQLKLQVAEVSRVIETVGLSLSLASILVSLAIFSYFRSLRNNRTRMHFNLFVAMMIQLMVRLTLYIDQYVTRKTQQRSTGIDNTPVLCEVFYVLMEYARTAMFLWMFIEGHYLNSMLTAAVFTDQPNHTIYNLFGWGVPVVMTTVWAAVTAIQHTGTECWWGYNLSPYFWILEGPRLTVIITNFLFLLNILRVLITKLQASVSSETQQAKKAVRAAIVLLPLLGITNSLQMVHSPLEGNIVEFAAWSFVTTFLTSFQGFFVALLYCFLNNEVRATITKCVANLYTQ…	#
Nn_GPCR_B22	MMMMGGSSLWWLAVLISLHVPTTHAHDPPDTPTIHAHHPSVSPNHHISAHFKNPESLEAQMAVLEVMRVDCEVKMREERRFLKQMRTGEMVRDTNEGIDAVYDDAEEYRAVENNTKPRTRTSDERTENIDDAKGNEVTGRINENQINIENGIQVIRENGNQSIRKNGNQSLKENGNQVARENGNQSLKEDESVFAYCPTLFDDVYCWPRTPPDTLVTIPCPSYVQGFPHGSQATRYCTSQGTWFRLDGGNSSWTNYTLCSPTYVVADSVNMTLYRWLPVVRVVSYVGYSVSLATLIVAFTVLACIKRLRCPRNTLHMHLFLSFICRAVGALTRDQQHDLFLTPEPLLDGGTWGCRLFTGLWQYFILANYAWILMEGLYLHNLIFLALFTDNSAITLYIV…	#
Nn_GPCR_B23	MSDHDSLVQEFFKTNPKVTSIHVKTGRLSCSRGAPRLVTADNAFLDAANQLCEHQSGHCYPNSVYCLEHLWAKGDMTMTAVAFVCPLDSFHKCCSRDHVLTESGCVPASGKEVSAHMMQLLEIMEPQFGFPTEQGGEQCVTEWITPDDTDIRWLISKSGYLSIDTPEENYATMQYCVDDYVDPLNQTQTVALMCYTELDDIVPVHLSARPSEAGSVGKCCPHNQYMTMGRHTCVSDDLGVSLLHDRLVSAANITKLTYTSFPVCESGLGYHYYYLDPDSLDDHGELVTGQMLEVVSLEGRCVLSRQHFPRESYCLEYGVDGSDIRPIVLVCPETWEGIDVHTEKFGLTAVLLGLSCTALLATAFSLISTRVRRGLVTVKKVNTLAGRILLSYVMSYLVG…	#
Nn_GPCR_B24	MNLRYCTWKRLEVVTTVILVTVWGVSSNFTQSLTDPQVTESPLTNFTLKKCQCEVDHVLDESTCIKRKTVVILWDTINNEPLIFNTSMFENIVVAEPQCSSSLRRVVLNDSTIRFFLLPSGELQWEGEQSFQDYCIENYLHDGHMGWEAHVCLPPPPVPRCCPPGYALALDDSCVDYSGNFAPPIDFNNMPVQWTAVDGDVQNVTCHGMSVVRHLNLNTREGILAYNSQRAILEWKSSRKPTNNMEYEYCVGMNIDNNVQQYVAKFCYLDPSLEHQVKCNNSNCVRKCCPEGQLLLGTACGNSYSKEEIWQPPIPAENWTVVAGFPFCESFFGLESEEKNFDEFYPLPTGSLHVPHFEDSYPPTDYCLDLYLEPDLSYAPVNKVILCAGEKEPPCHWKN…	#
Nn_GPCR_B25	MNLRYCTWKRLEVVTTVILVTVWGVSSNFTQSLTDPQVTESPLTNFTLKKCQCDINHVLDESTCIERKTNVILGSTTNNELLYFNTSMFENKEVAEPQCPGGLTRVILDARTFKFVLLPSGELLWTLNDGSTQSFLDYCIEHHVDVGGLMGWEAHVCLPPPPVPRCCPPGYALALDDSCVVYSGNFAPPIDFNNMPVQWTAVDGDVQNVTCHGMSVVRHLNLNTREGILAYNKQRAILEWKSSRKPTNNMEYEYCVGMNIDNNVQQYVAKFCYLDPSLEHQVKCNNSNCVRKCCPEGQLLLGTACVNSYSEEEIWQPPIPASQNNTLLLAPVENWTVVAGFPFCESYFDFESDVKSYDEFYLLPNGSLHISLYKDSYPPTDYCLDLYLDPNLNFTLLHK…	#
Nn_GPCR_B26	MNLRYCTWKRLEVVTTVILVTVWGVSSNFTQSLTDPQVTESPLTNFTLKKCQCEVDHVLDESTCIKRKTVVILWDTINNEPLIFNTSMFENIVVAEPQCSSSLRRVVLNDSTIRFFLLPSGELQWEGEQSFQDYCIENYLHDGHMGWEAHVCLPPPPVPRCCPPGYALALDDSCVDYSGNFAPPIDFNNMPVQWTAVDGDVQNVTCHGMSVVRHLNLNTREGILAYNSQRAILEWKSSRKPTNNMEYEYCVGMNIDNNVQQYVAKFCYLDPSLEHQVKCNNSNCVRKCCPEGQLLLGTACVNSYSEEEIWQPPIPASQNNTLLLAPVENWTVVAGFPFCESYFDFESDVKSYDEFYLLPNGSLHISLYKDSYPPTDYCLDLYLDPNLNFTLLHKAILCI…	#
Nn_GPCR_B27	MLDLLGGAQDRHKKDLEELEDPEQVLNVTKDYADAVSQVTNKLLKDTQVWFGLPEEFRHGNSSVMQEQLEIANVGMAVLLSNETQIFAYDNVGVRAERYDRQHYQVPENRVFTHFNYSNNNKIELPEGFANSLPEDDQVAITFTAFSSLHCVLGQGIICDPVDLTEVTEVKYPLRGVVNSYMMGLTVGNTTWIPPPSVDNNTDVTITFEHLFSGERYELNRSTAKCVWWDADNSSWSSSGCRFTSSNLNFSKCSCNHLTNFAIIMDINGVVNPNDVLLGWITYLGCALSLVCLAVAIVTLVTHKLKHQRSPSANTTRIIRVNICACLFVAEVVLLAGLDKTENEVGCAVVAGILHFFFLAYFFWMGVEGVNVYFLLVRVFQTSRSPLRYYLASGYGLPA…	#
Nn_GPCR_B28	MVVGGVWGESVAHLLLLLLLGGTLGGPQDGGGDKSPLEDEYPGLAENYPLEPNYPLEPVEHIDFQDFDDVVNVNDPRNYYSSHFTPYLANSTVYKCHCEGDAVWDGSTCHPNETIVVVINSSTGERVLANTSEFGSVQVGSVTCPPGLQVVLLDQTSQFSLLESGDLYWHWEVFSHYCFDHTFEPDGESLSWQALVCLSPPSVPRCCPPAHALRDDECVPQHHSTFAPPVLLEGKAVEWEVVKGEVVNVTCDSNSHTTHRLVDSQKVSLVYTPKGALLHWTPPFTSPEERHDYCIGVEADEEGVAPRYTAKLCYEDRLATHHETCINHTCVRKCCQEHFFAGSFCEPVEHPSEVWSPVFHDPNTLEPVAPAPADLTIVHGYPICSAFFRLDSHLIEEDK…	#
Nn_GPCR_B29	MYLKRWVDVVMVAVCLSGRTAGQDSPLYLPRCCPVNFSISTLAAKDTCLHTPTIEFAPPVIINTTMIIPAMNIANDEVTDLYCGSYKYVQINDKDTFLMLMKNDVIKLFWFPPNGHSYQMTENYCVGTMVSDSPQPVYVAKVCYEDPVIQMKKDIQACSKTTCVRKCCPPGEHIWNRMYCTPTDNSTDWQQRFPATLSPKVHMVYGYPVCETLLIYQHEQYTLRETGEVFATVVFSQEEYCIENNQDLATEQVEQIANICYKESLVWKCPWKEEILIPVLMSLSCVCLAFTWIVYMVVPELRKRNTDRCLLSLVSTMIVAFITIMVNKSSREVFSSVQCTITALIMLMTVLAIFFWLNVMSYHIYSRVCSPRSDHREGNRVFLLYSLYAWGCPFLVTLV…	#
Nn_GPCR_B30	MTYSIYLQACVDNYEHVNLSTHESWCNATWDLVLCWPPTPAGESTRLPCPPVKGVDPSKYVYKHCDGSGRWTGKTPGDFTLPQGWTNYTVCFTKAIQEIMQELYKQSDEDAQTKLNIALGTRIMEIVGLSLSLASLCASLAIFFYFRSLKNNRTRIHRNLFVAMVIQVMIRLVLYIDQAIIRGHIVGHSPTNTNASRQGIDNTPMLCEASYVLLEYARTAMFMWMFIEGLYLHNKITVTVFHHKFYYSVYHAVGWGVPVLLTAAWATATAMHYGNSRCWWGYNFTSYFWILEGPRFSVISMNMVFLLNIIRVLVTKLRQSNSSEALQVRKAVKAAIVLLPLLGITNVLNMVAAPLGRSAAEFGLWSYATHFLTSFQGFFIALLYCFLNGEVRTAVRKYV…	#
Nn_GPCR_B31	MVVQGRGRGAKCFLVWGGRCCFLYSPTLAPCLLLLSLLWASPLLAVEQAGVESPSPSPAEVAPESLLQEPRQGHPITFSDDDLPTDDSNPDTLVIHKCCPESKVFDHATNTCQPSHDLTFSVPIFTVDYYGMYMESNLTRDQVKLQTEMLGCERYLLDVIPNKKPEFDFRVLDTGQLWVPEYEKYYDPSNYCLENFVANASVKGSSHIQGAMVCVLETEVETFDPTKIPVRKCCMHNEVYDTTISCTLRANVTDAPWLVPFKSAQVPSADVQLVDVRQPPYSQTHELVPNFQTCVGDQMGWQVDAFHLEEETGGLFVPHLDRVIPENQYCIEDFHTNGTLVPMAYVCVSVAEKQHLQLLQTPGCQTESCVPKCCQLGEIIDAASSNCVSAREFVFTPSV…	#
Nn_GPCR_B32	MPSITAPTEFPSYSLSDPTETEEEDLTPWKKFMEQSTLINATNGDHKMLQCFNMYLNTTMDPGACPVKFDGVSCWPETPPDTTRAIPCFNDFNGVHYEPSDYNATLYCYPNGTWSRKSFYNFCLNAVTNNSDVQGSTVNTISTIFYIGNSVSLVAVTLALWIFISFKDLRCLRNTIHINLLFTYLLHNLFWIVYASVQTLVNVSVGCSFFVALNYFTLTNFMWMFVEGFYLYMLVVKTFSVENIKPRVYTLIGWGVPVPIIISWVILKSQLATIHPAGMEGHELEGLVRNCPLMPDSPVDWIRKIPVLFLLSANLIFLTRIMWVLITKLRSANTVETQRYRKATKALLVLIPLLGLTYMLLIALPKELEHVRAILLSTQGFWVALNYCFLNSEVQNSIR…	#
Nn_GPCR_B33	MFAMLSQGHLAALICLVAFMVTPAENGNIPERGTEVNSGSPWSVSEKETQDASWAPEGVEPQDASSLDDEGAEGGGAGLAIDLSVFDSINGTSGEFNESWPEHKQKLWLKQMLLRREGECHLYQANTTTSDLHQEGSWCPRVWDKMLCWAPTPPNTTITQPCPDYVPGLIAEARASRRCGDNGSWAGGQGLGWTNYTPCVGHVVHPTAITIRFTIIGEWLPTIKKMSVVGYSVSLATLVISFIILASLRKLRCPRNLLHLHLFGSFMLRALVVLLKSSLLMDGIALPHNFHLQDGENYYNDGSQTWACKLMICVWQYFILANYSWLLMEGLYLHSLIFMALFTDSSAITLYILLGWGLPLGCVGIWATLRATLDDAHCWTVNNIQWIFWVCIRAPVAIS…	#
Nn_GPCR_B34	MLTLIDYGADIDVQDKRGSTPVFLATIRKFDLEVKELLIYCPDLRLPDNRGRTAVQYARDTNLTTILDIYKRHASKPCSRHRLQHLAMMVHATEEGKTCPRGERRYLDQGPAYSWWLRETQAGDTLVIPCPSGTNGTATWTCTQDGSWERTPVLNKCHAVIFGGWEEAMEEGKNFTAAEILNSMSRSLHSISLAPGDLLTLAHILKRLSDKHKKDLERSHTLKEAINLAKVYMDGMMVAAKSMLTWPEVWWGLTMEQRASTSTHLQASLTSAAVILAHRHKVPIKKFTENKLDVQVIQQPPAYFSHVEERRYTHPHYNLTSLTLPYRFYRGYVRRLTSVKVVFVSYTDLHCTSGTLPCDQDNVQAERDFPAKDQVNSAIIGAIVGDTGTWVAALGEVVE…	#
Nn_GPCR_B35	MADDVNNFPDGDQREALVTELVGAAVATGSHLVGGQRAAWADLRPPEHRAAATALLLGLEEAAFLLANNLHYEKTVKFAESNILLRLQVVETRNVAAVSFPSSGETWLTTTPTRPSDPASTPTGNPSYSSSSSSGDLDATPSFIGGDVSQDLGAESSKVPLDTIILPPEALLENSENGLVKMVFFSYDGLHHLLQPDGRSYRINEANFKGVNETRVLNSKVLSASLGAGRHIELSEPVVLTFAMIRTVNVTNPACVFWDYTTSSWSEEGCRVLRYNTTHTVCECDHLTNFAVLMDVHATPLAYPHQLALSIITYVGCVISIVCLLLATIVFHAFRGLKSDRTTIHKNLCVCLLIAETVFLAGVNQTDKPVVCGVVAGLLHFFFLAAFAWMFMEGFQLYV…	#
Nn_GPCR_B36	MTVKVVLTVVVVTLVLTTVSGVGAKDFVEYEYTPLLYNYSTKRTSKHIASADSVVYNSLLYNATLQKCWCMGDQVWDGSQCTNTPTIVVVQDPEAGGVVVVKTNEFVSVKVGEPQCPPGHSLVVLDSTRESMDQFSLLDSGNLYWQQHQYHQYCIEHTLHEGGEPISWEAHVCLSPPKVPRCCARGLSLGADNSCTVTTNHVFTPPVMVDGVLIEWLVEGDGDINNVTCEDFEELMILQLNTDGSYLTYLSGEASLVWSPPNSQGSEQRQDYCVGVEAGKDDYFVRLCYEDPVTSHHRQRRDATYVRKCCPENQLIDGFGCVPATSDNELWKPSFYNPDNLNLNVPPAVDLRFVYGFPLCGNFFQTEDDDSEDEIFLLSNGFLKVSGFPKPYPPDRYCV…	#
Nn_GPCR_B37	MTMKWVLTVVVVTLVLTTASDVGAKDFVEYEYTPLLYNYSTKRTSKHIASADSVVYNSLLYNATLQKCWCMGDQVWDGSQCTNTPTIVVVQDPEAGGVVVVKTNEFVSVKVGEPQCPPGHSLVVLDSTRESMDQFSLLDSGNLYWQQHQYHQYCIEHTLHEGGEPISWEAHVCLSPPKVPRCCARGLSLGADNSCTVTTNHVFTPPVMVDGVLIEWLVEGDGDINNVTCEDFEELMILQLNTDGSYLTYLSGEASLVWSPPNSQGSEQRQDYCVGVEAGKDDYFVRLCYEDPVTSHHRQRRDATYVRKCCPENQLIDGFGCVPATSDNELWKPSFYNPDNLNLNVDLRVIYGIPSCRTISQVNSSKKEIFLLSNGFLSVSTYKKPYPPDRYCVENFRGE…	#
Nn_GPCR_B38	NTTTTTTTPTTTTTTTTSAGTTTTTKIINDGCCRVQEHERGQNVVCPGQQIQVNCPRGYSGYRWVECVATDGGPTLTVDEDSCIVLWIHNAQDEVESGNFSAVVISAGIRNSTAQRQVMTHNDLIALTSLINNMTSLLQIQILENEKEEERLSMALNYTDDLVAITGNVLSVPDTWHGLKQRDAGQLGSSLLINLECSGFILADQVKRDVVTFLDAQVNMTVLSSPRNELSGNDLYFPGAEESTFLHLPGGFESLLPNGEKQARLVGFLLDQQAASRALPAHLSRGVTHATYKELNSPVVSMSLGRSGHAVSFTPLDEGVLLRLQHTVMESGPAYRDLYRDLRPGEVPTPVPGTAQCVFWDNENSEWAPDGCTLVNTTKGLTFCRCSHLTMIAVITDFH…	#
Nn_GPCR_B39	MTGRWWTCLVAVILTLPRPTPAYKPLSTPLSLPPRTRTPFPKSTTIPTPSLSTPEASFTAHRDDDVNYREYEFDTSSEATAGGDAGASVGSTFQPKEIDGQEVLVYRDNGRNDPGMNFSWDSFRKTKVNIIRVPSAAEDTKLSVTQVDLKPEEEEGENVLEFTDQLKDYHGEDHQEFESKTQENTTSTHNIISGATTTPDVSQTIHLLTEGPVTDSSQVSDRSSSSSLVTTSHAATSTSSQTVWSPESPTPELPRPRIPLCHPKSLNITSVHTPPRQSSAAYLPLATGRCSEPQLQAVVYGITVNITCESESIMKLAFTNNNKIVYTGNQLYFSWDHVTVKKFCVESSSGNSSDLWAVFCYIRPSVTVTERCTGATCFKKCCPQGHVLYNGLCVCHEAS…	#
Nn_GPCR_B40	MKCGAGSVCRLFYLMLLLWTTDGSSRYTTTQESLNRGFLLDDTFINDPGASNGYDHHLGFPGKYDLDLEYPEDDLHDLGKDTRERYILSDYQRDDLRLRESQQTLYKEYLKRASYRSSAELVPRTREEREGGDYTKHTTHDKQNTSVVSSNTQLQEKVVQEEEEAPADPLDDKNSAVGEESKTSGPLEEKEGEAGGDERMILSAGRPLCRSKEKYLPPDMYNADTCALCYFHIVNRELFNTKWITLEVQKPLEEEGGDVTFTYNVSVLLNPTNFSQLEEAVVTSEAVLASFKGEVGPAKWRSCCEAAVQCCDQMLTASWPTGQCPNTWDGWQCWSATPRDTEAIRPCPSYIYYGREPSCAKQATKRCEMDGVWFRPRGSGQEWSNYSSCSVEHNIHRRL…	#
Nn_GPCR_B41	MKVKTFLQTVGTMISAIFLILTVVFHLCIPELRDMQALCLLCHMSSLTVAVVALFTSYVFTEYMTPPHCIINGIILQFSFLVVFFWLNVMCFDIWRVIRATVQWIPLTGILASDAKKFKLYCVYAWGGPLIITIVSIVLDNLPDEPHFKGLIRPGFGLVSCWFSGDIELFTYFYGIVALLFLMNVLLLGHTVILLYQAGSAFQCFAKQVTVSAFNRHHLEAFWQRFTLFILMALCWVTEILSWKIPPKELWILTDVLNSLQGFIVFLIFISGNKKREIIIRACTGAISTVSDATRKMSRSNETGVTWHVDTTSTSLSSHVEQGISIVSESQ	#
Nn_GPCR_B42	MVGLHRLRRLKLARNPLARLQEGLLRVMEGLKSLDLAETQLVCDCGLTWLAQAVATKRLRLNNASRCYRPRALNGTQIRKLTPDQLQCHGPGLSVVELEPGLDQVVFAGDSLRLRCRVTSAEEGHKVWWARGDIHLLPRKPSANSSATVTGYLDQHHQRGGVTLKNTYMPDAIESMVEIRELNGTHSGDWSCLVQGEQGNHTRTVSIYVIAHDTKYCPLNMTSNNRGSYVWPRTVAGVKVELGCAGLVPSHQRGPKFLAKAAASVPSPRVAEHTCGVEGSWHALDTSACPFVSETTKILEQFAASTDLVDSKTSLVDSTRSLRNFTRDGKILRDAMDVVFLAKTVEQYANLLRTLSGPKETAATLIDIISASMAAVKDLLYAAEVVDGACRRLLNCLWS…	#
Nn_GPCR_B43	MWGSDVLIASRLLILLLEYETRQEGLNLTHRQDRHYIQNLVESASVVLQPNYAPHWQRINGVEGFGADSLLTKMDEYVATLATSQGDTYTTPFEIPTKHVVFGMDTVSADELYGYSQSGFVVGHDDRVDHVIIPETSSLVDKRYPGQGRVSVIIPKYNNYLKNQQTWVHSTNIRIPLSLVGIPDVKQGTLGTTRAVVSYVVFRSLGILLPETYDADVEQRWGVGLAVRSPVFTLAVHTSDGGLVENTLPVDVRLRFRLGHVGKRANPQCVTWVTKPDSSEGVWTREGCDTSDPEQGHDDYINDTFINCTCNHLSSFAVILNDAEAEFMAEPSIAEDVTTYTGLVLSLVLLLMAFIAFCLLRGAQTNSNTIHKNLTACLFLVQLLFLAALKIRHILVQQE…	#
Nn_GPCR_B44	MQGTFWCEAWVTRSVDRLVSNKVLVTLDNRLVLILTAHRYEAPGVTLQNGISDIRHTFAVPFNSYKYYTIDPISVFKKELETANVLAKYRFQVHIPGIIDSSSRVLELFQNYNQEYEKLYEAHGYLNSSSAALSTYCLNHTVKYNNGNHIKWPLTRVGKVNPLNYRCEIYGNRLQPGHCRWNYTHGATIDFDLSRCKRFDYCPRNYISIADHICLSFTNPDSWEIGFNDIYKNGYERSILDSIDFHKKEMDGYSVYDTVKQFLVEKMGYNQVWLPVKRLVPWGPLTFLGTGASDYPYYLYKGSKLFNISWAQHHPNPDKDCLALDIETDKLLTRPCENTLPFIGLLSIHGLKKIPDPNWKQSVPELIVNAACDPGWHSTGLKIHQDVCYKMFLNVENSS…	#

## Sheet: Penaeus monodon
Source: Nguyen 2020 (Supp file 7)		Transcriptomic changes across vitellogenesis in the black tiger prawn (Penaeus monodon), neuropeptides and G protein-coupled receptors repertoire curation - ScienceDirect
Name	ORF
Pm_GPCR_A1	LTAQVRRRDDPGRTVIMILAYTVIICVSLFGNLLVCHVVVRNRRLHTLTNTFLANLAVSDLLMTALNIPFNVARVLLDDWPFGGFMCSVVPFVQATSVYVSAFTMVAIALDRYQVIVHPLKPRLGAFHGAVILVVVWLLAALVSLPYAIYSEVVEVVTYRKLTRCQARYPHPALEFRQWLTLATFLTQYALPLSITAVAYVGVTRR	#
Pm_GPCR_A2	YVPLLIVVGFVGNLLSCVVFLNTRLRMRSSSYYLAALAIADVTYLFILFLVWLDLLGFNTFNINVMCQLEIYLGSVSSSLSMWLTVAFTVERFIAVQYPLQRPTVCTVHRAKTIILSLSGFSATVHIYVFVTAGIIVHQDEEGVQVTECNLLTDYKGLMNVINWIDTLLTLVIPFIMIVVMNTLIARQLIKFSRRFRHRDDFLHLQEVERGQPNVLHKPSGTSSHSRSPCGGSGRSINRISKQHLSQPAASSSSSTTKNNNNLKMAAPFATSAATVLSYSSKNPRSILSTRTQYSITKMLLLISTVFILLNLPSHVIRVHAFITSLWEHDAGGDEVTMWNLQQLFMQLQYTHFSINFVFYSTCGATFRRCLFQLLPMRLRTCCCRQSTNSQRYQ	#
Pm_GPCR_A3	WVEILILALKGVVMAAVIIASVLGNLLIIVSVARYHKLRVITNYFVVSLAFADMLVALMAMVFNASVQLTNTWLFGPVMCDLWNSMDVYFSTVSILHLCCISIDRYTAIVQPLDYTLRMTGNTVMMMLAVAWVSPVFISVLPIFLGWYTTQEQLDLMASTPGLCDFKVNLAYALVSSSMSFWIPGVIMLVMYFRIYREADRQEMMVFRSTVAALLLNKHLHINGMTRGS	#
Pm_GPCR_A4	LVAAYLIFVVVVSVVANMLVVVVRVCGRRRRVRSSHVCTLSLAVSDVAFSLLVHTLMILAALGVDSALLFNTIGCNYYGFCAMFFGTFSMCIHASVSLIRYINICHPEKVEWLQLKYVYILILGSGLYSVAWAVGPILQWGRYETFEFGCTLAFTDPSRSNRSFVTCAFFFVLLFPLGVVVTCY	#
Pm_GPCR_A5	MAGEVTGSHTNHSNTAGSERRRDQSQPSANSRDTLRANENPLFILENAFVESNCSDFMDLASMNGSCGNFTVASNFTNSTTMAGDSYYFYETEQFAVMWILFISIVVGNVAVIVALMLSKTRKSRTNFFIMHLALADLSVGLISVLTDIVWKSTVSWHAGNVGCKAVRFAQVLVTYSSTYVLVALSIDRYDAITHPMNFSGSWRRARRLVVVAWLLSAVFASPSLVFFMEAYVDGVNQCWIDFPEAWQWKLYMTLVAITVFFFPTIIIAACYAIIVYTIWSKSKIMTVTSKAMGSKNGEKRGAAVHEDDSRRASSRGLIPKAKIKTVKMTLVIVFVFILCWSPYIVFDLLQVYGYVQTQTQTSVAVATFIQSLAPLNSAANPIIYCLFSTHICRNLRRI…	#
Pm_GPCR_A6	MAGEVTGSHTNHSNTAGSERRRDQSQPSANSRDTLRANENPLFILENAFVESNCSDFMDLASMNGSCGNFTVASNFTNSTTMAGDSYYFYETEQFAVMWILFISIVVGNVAVIVALMLSKTRKSRTNFFIMHLALADLSVGLISVLTDIVWKSTVSWHAGNVGCKAVRFAQVLVTYSSTYVLVALSIDRYDAITHPMNFSGSWRRARRLVVVAWLLSAVFASPSLVFFMEAYVDGVNQCWIDFPEAWQWKLYMTLVAITVFFFPTIIIAACYAIIVYTIWSKSKIMTVTSKAMGSKNGEKRGAAVHEDDSRRASSRGLIPKAKIKTVKMTLVIVFVFILCWSPYIVFDLLQVYGYVQTQTQTSVAVATFIQSLAPLNSAANPIIYCLFSTHICRNLRRI…	#
Pm_GPCR_A7	MAGEVTGSHTNHSNTAGSERRRDQSQPSANSRDTLRANENPLFILENAFVESNCSDFMDLASMNGSCGNFTVASNFTNSTTMAGDSYYFYETEQFAVMWILFISIVVGNVAVIVALMLSKTRKSRTNFFIMHLALADLSVGLISVLTDIVWKSTVSWHAGNVGCKAVRFAQVLVTYSSTYVLVALSIDRYDAITHPMNFSGSWRRARRLVVVAWLLSAVFASPSLVFFMEAYVDGVNQCWIDFPEAWQWKLYMTLVAITVFFFPTIIIAACYAIIVYTIWSKSKIMTVTSKAMGSKNGEKRGAAVHEDDSRRASSRGLIPKAKIKTVKMTLVIVFVFILCWSPYIVFDLLQVYGYVQTQTQTSVAVATFIQSLAPLNSAANPIIYCLFSTHICRNLRRI…	#
Pm_GPCR_A8	MAAAATTMEPGMSLLVTAEALVMSLACMNGFVANVMAIVAATFSPHLRHTRVYIINRAVADILFLLPVPLDVASHLQDSWVFSPVLCKLRCALAFAGLLASSSLLVGLALEVYVSLARPRASRKFHSALAKVVCALAWAAFLVLMLPILIQSEVLKEVSRERFHCVSLPLSLATPAGHVLRFLAVVVAFLVPLLACWLLVRLTASSGWQHVVGVADSPAKGQPAGLWHPRKFQLYLVGVFTACHLPYWLPQLLRESLREGVVSETAMSLFPATMCLPSVCAAVNPVICLLFNKALKKRMLSERADAVAREQPAIPLQPL	#
Pm_GPCR_A9	MPPSSNFSATPSPFLHLQKTSQDVPRDLHNTRAVLEGWADLTLAWAEEERNFTDVGGEGETERTRAAAEGARAEAPGMVQPFYSVVNGTFVENSEEPYPDVLGPNYHRHIRMGILAVMFALAIVGNSRVMWVLRQKWSSRGRMTVMSFNVALADTLVALITILGQLMWEILEKHWYLGNGACKIYKVASTFAITSSNYMLVAMAIDRHEAVVRPLNPFISAKNLALAAWAVSLLPSLPNLFIFAKAETPNGDFCVSKFYTDDLDKHFRQVYLLLVLVLVFISCEVLLPVFYLRIYFTLWRQNSYFKGGQRGHSDSRRTNSLLPKAKTKTLKMTFVIVVTFFVTNTPYVIQELVLAFGKNLDPSVIAIFGIISASNSALNPFIYLLFCPKNESRSSESYR…	#
Pm_GPCR_A10	MTLEIRNLSDISAPLATEGFPTLYSNSLTATLESEPKEWKLDWTYTVPEILVAVVAVIGNALTVTVFAVDRKLRRLTNYYIVALAVADFLVGVLGIPFAILTSIGLPKPLWPCLLMLSTLLVLCTTSIFCLVAVSVDRYWAILYPLRYSRVMTAKIARYIILMCWLAGTFIGLFPLMGWREEYEGVCLFTKVMDYDYLVFLYFFTIVGPGIIMAVFYTHIYTVVLKQLRQIAAQEPQAESGSLAGQSSQKQRPRFLMNRSQSRQMGDNARLDSRRSSTTTSIVNQVGHASRREVKAAKSLSIIVLFFMFSWFPLYTINCVQAFCSSCTVPPFIMNVTIILSHLNSAINPLLYAYHMKDFRMAIKMFTLHRILRRPLPHDYIFNRSLVSPHHSTVYRVSV…	#
Pm_GPCR_A11	MTLEIRNLSDISAPLATEGFPTLYSNSLTATLESEPKEWKLDWTYTVPEILVAVVAVIGNALTVTVFAVDRKLRRLTNYYIVALAVADFLVGVLGIPFAILTSIGLPKPLWPCLLMLSTLLVLCTTSIFCLVAVSVDRYWAILYPLRYSRVMTAKIARYIILMCWLAGTFIGLFPLMGWREEYEGVCLFTKVMDYDYLVFLYFFTIVGPGIIMAVFYTHIYTVVLKQTKLSVKSEHGTLRQIAAQEPQAESGSLAGQSSQKQRPRFLMNRSQSRQMGDNARLDSRRSSTTTSIVNQ	#
Pm_GPCR_A12	MTLEIRNLSDISAPLATEGFPTLYSNSLTATLESEPKEWKLDWTYTVPEILVAVVAVIGNALTVTVFAVDRKLRRLTNYYIVALAVADFLVGVLGIPFAILTSIGLPKPLWPCLLMLSTLLVLCTTSIFCLVAVSVDRYWAILYPLRYSRVMTAKIARYIILMCWLAGTFIGLFPLMGWREEYEGVCLFTKVMDYDYLVFLYFFTIVGPGIIMAVFYTHIYTVVLKQLRQIAAQEPQAESGSLAGQSSQKQRPRFLMNRSQSRQMGDNARLDSRRSSTTTSIVNQLQIPRSSQAWHLQPLPQSFHAGHLAERASSLSSSLDPLHAHRSPSRGAPSPTPPSSHLSPRHPPSPAMNLHNLRDNLHCLRRPPLTEEKRTENLQKGKVERKSAGADTDKDTEH…	#
Pm_GPCR_A13	SANASGLDQLASAGVNKTFWTGGKIRLGVEVELFPDWVVGVWTGVLVSLLVVGVGGNVLVPVVVLRTRDLRSSTNLLLVNLAAADLLVLAVSLPTALIELHSRPETWVLGRPMCMLVPFVEYCVCHASVLTILVISFERYYAICRPLRASYTCTKMRAWTCILSIWATAVLLSSPMLVMSKHEWVPYADGSTVPVCFTDLTSLWSCLYINVVTAVFFFVPLVLLVLLYLVIGRSLMQDSASAALHHRKVDLPNMKARRQVVVTLATVTIFFFCSLFPFRVLTLWIVWTPNETIKDVGALRYYSMLYAARVLLFANSAVNPVLYNLTSTKFRDAFLRLLRNEGRRRRHLSRQSTFNTTGTSTSN	#
Pm_GPCR_A14	MSGLRKMSLLNLTSVPERSPDDAPLTLTPNYTFLVSIVDSDNRTVDANATGSDSNMSAIETNILSYPTTQAIFYIEYMTIFLLGVFGNCLVCHVVFRNKAMQNVTNFFITNLALADILLCVLAVPFTPLYTFMEEWLFGRILCHLVTMAQGTSVYVSTLTLMSIAIDRFFVIIYPFRPRLRVPICYLIIVSIWLFSISATLPYALFVRQVEYQDRFYCEELWPSESIRQVFSLFTAIMQFVVPFIIILYCYVKISIRMNERVKAKPGSKSSRKEEADRERKRRTNRMLIAMVTIFGVSWLPMNVVHLVGDYYAPASSWNYYNLCFFITHVVAMSSTCYNPFLYAWLNENFRKEFQLVLPCFQQTPSTDRVGHWRSERTCNGNDTQQETLLASGAAAGGA…	#
Pm_GPCR_A15	MSSRCSWPLSFVCILFVVAAGIAPGRARQGARASTSPPPTEAKERKGGSNNKEASPQDDAGRTGAEESVFLSCNTTRTPVFSCGEGACIPYDLRCNGVSDCANDADEAVRECGCLPNEFQCLSSCIDMVHRCDTFRDCSHGEDEENCDHRPCWKAEFECKNGQCIRPGRVCDGTLHCKDGSDEEACKADDFAVCGSNARVHRYYWCDGWPDCADNHADEQECGACDPQTQYTCPDSRCIFLANVCDSLCDCKPGCEDEMNCSVSLYTKIDGVTRCVLGGTLTCMVANGDRSRDRCIAPHYICDGRNDCQNGEYLSDEYGCGEKECLEDPAEGRKGWFRCRDGRCLPRRLLCDFNPDCKDGEDELDCEHDPCNSEEWQCLNGQCIPGARRCDLRFDCLDK…	#
Pm_GPCR_A16	MSSRCSWPLSFVCILFVVAAGIAPGRARQGARASTSPPPTEAKERKGGSNNKEASPQDDAGRTGAEESVFLSCNTTRTPVFSCGEGACIPYDLRCNGVSDCANDADEAVRECGCLPNEFQCLSSCIDMVHRCDTFRDCSHGEDEENCETYSCPPSHFKCTNHFCVPTELICDFEDHCGDGSDEDECHHRPCWKAEFECKNGQCIRPGRVCDGTLHCKDGSDEEACKADDFAVCGSNARVHRYYWCDGWPDCADNHADEQECGACDPQTQYTCPDSRCIFLANVCDSLCDCKPGCEDEMNCSVSLYTKIDGVTRCVLGGTLTCMVANGDRSRDRCIAPHYICDGRNDCQNGEYLSDEYGCGEKECLEDPAEGRKGWFRCRDGRCLPRRLLCDFNPDCKDG…	#
Pm_GPCR_A17	LGSAESAAADTHDFAVCGSNARVHRYYWCDGWPDCADNHADEQECGACDPQTQYTCPDSRCIFLANVCDSLCDCKPGCEDEMNCSVSLYTKIDGVTRCVLGGTLTCMVANGDRSRDRCIAPHYICDGRNDCQNGEYLSDEYGCGEKECLEDPAEGRKGWFRCRDGRCLPRRLLCDFNPDCKDGEDELDCEHDPCNSEEWQCLNGQCIPGARRCDLRFDCLDKSDEIACGEDSCKQDEGRCSSGQCLQESRWCDWIADCTDESDERYCVTADTCGPGEFRCTSGQCIALQYRCNAGATHKQGCTDRSHLLNCSEHPCGTGQMRCGSGPCLALERVCDGIVNCPLTWDDEDHCPFSCSAIVPECECKDVSISCLRRGLTFLPGDIESQISRFHLAGNLLNE…	#
Pm_GPCR_A18	MSSRCSWPLSFVCILFVVAAGIAPGRARQGARASTSPPPTEAKERKGGSNNKEASPQDDAGRTGAEESVFLSCNTTRTPVFSCGEGACIPYDLRCNGVSDCANDADEAVRECGCLPNEFQCLSSCIDMVHRCDTFRDCSHGEDEENCETYSCPPSHFKCTNHFCVPTELICDFEDHCGDGSDEDECHHRPCWKAEFECKNGQCIRPGRVCDGTLHCKDGSDEEACKADDFAVCGSNARVHRYYWCDGWPDCADNHADEQECGACDPQTQYTCPDSRCIFLANVCDSLCDCKPGCEDEMNCSVSLYTKIDGVTRCVLGGTLTCMVANGDRSRDRCIAPHYICDGRNDCQNGEYLSDEYGCGEKECLEDPAEGRKGWFRCRDGRCLPRRLLCDFNPDCKDG…	#
Pm_GPCR_A19	LGSAESAAADTHDFAVCGSNARVHRYYWCDGWPDCADNHADEQECGACDPQTQYTCPDSRCIFLANVCDSLCDCKPGCEDEMNCSVSLYTKIDGVTRCVLGGTLTCMVANGDRSRDRCIAPHYICDGRNDCQNGEYLSDEYGCGEKECLEDPAEGRKGWFRCRDGRCLPRRLLCDFNPDCKDGEDELDCEHDPCNSEEWQCLNGQCIPGARRCDLRFDCLDKSDEIACGEDSCKQDEGRCSSGQCLQESRWCDWIADCTDESDERYCVTADTCGPGEFRCTSGQCIALQYRCNAGATHKQGCTDRSHLLNCSEHPCGTGQMRCGSGPCLALERVCDGIVNCPLTWDDEDHCPFSCSAIVPECECKDVSISCLRRGLTFLPGDIESQISRFHLAGNLLNE…	#
Pm_GPCR_A20	MSSRCSWPLSFVCILFVVAAGIAPGRARQGARASTSPPPTEAKERKGGSNNKEASPQDDAGRTGAEESVFLSCNTTRTPVFSCGEGACIPYDLRCNGVSDCANDADEAVRECGCLPNEFQCLSSCIDMVHRCDTFRDCSHGEDEENCDHRPCWKAEFECKNGQCIRPGRVCDGTLHCKDGSDEEACKADDFAVCGSNARVHRYYWCDGWPDCADNHADEQECGACDPQTQYTCPDSRCIFLANVCDSLCDCKPGCEDEMNCSVSLYTKIDGVTRCVLGGTLTCMVANGDRSRDRCIAPHYICDGRNDCQNGEYLSDEYGCGEKECLEDPAEGRKGWFRCRDGRCLPRRLLCDFNPDCKDGEDELDCEHDPCNSEEWQCLNGQCIPGARRCDLRFDCLDK…	#
Pm_GPCR_A21	MTRPHEATLELSETFRHADKRYIMPSGVDMELESSMAEEGPTTTEQEDLSRFLLTAETPYDRLEKAVEQNLTDGQGVRLSIEDCQFLQQQMENLSLSNITCLEHAPQFSTESQVKVIVLGVMALLSLVGNTATIVSIAREKRRSRSTVYTLIHHLAVADLFVTFSCLTTESIWTYTVQWLAGNALCKLVKFLQMFSLYLSTFILVLIGMDRFNAVRYPMRRSDTQRRCVYGIAFVWMLSGLLSVPQAVVFHVSKGPFLEEFLQCVTYGFYTALWQEQLYTTFSLVCMFVLPLFILTVTYASTFITLQKSERIFRNERTTLGNTCPEFNRRRLLRKAKMRALRISVVIVLAFIICWTPYYTTMVIFMFMDPTEHLSRELQSGIFFFGMSNSLINPIIYGA…	#
Pm_GPCR_A22	MTRPHEATLELSETFRHADKRYIMPSGVDMELESSMAEEGPTTTEQEDLSRFLLTAETPYDRLEKAVEQNLTDGQGVRLSIEDCQFLQQQMENLSLSNITCLEHAPQFSTESQVKVIVLGVMALLSLVGNTATIVSIAREKRRSRSTVYTLIHHLAVADLFVTFSCLTTESIWTYTVQWLAGNALCKLVKFLQMFSLYLSTFILVLIGMDRFNAVRYPMRRSDTQRRCVYGIAFVWMLSGLLSVPQAVVFHVSKGPFLEEFLQCVTYGFYTALWQEQLYTTFSLVCMFVLPLFILTVTYASTFITLQKSERIFRNERTTLGNTCPEFNRRRLLRKAKMRALRISVVIVLAFIICWTPYYTTMVIFMFMDPTEHLSRELQSGIFFFGMSNSLINPIIYGA…	#
Pm_GPCR_A23	AEPPSLPPPDGGVAGGEAPAGWWQEWANDSADDNSSLVFGGNLSLHHGGGEEGDDALSAQLAASAVTALILGVMILATIVGNVFVIAAILLERNLQSVANYLILSLAVADLLVAALVMPLGAVYEVSKEWTLGPELCDMWTASDVLCCTASILHLVAIALDRFWAVTNVDYIHHRSPRRVGGMIAAIWIVSFLVSAAPMMGWKDPEWHDRLAEKMCIISQDVGYQIFATITSFYLPLLVILILYWRVYQTARKRIRRKFGTNAQSALCRGPITISETTTFARMATQPSPEKTSNGSTLNGHPMDASREDSTSGSQAAITHVLPRQLRRREGELRKERKAAKTLAIITGAFVMCWLPFFILAVLMPLCPLTCNFNPYLIATFLWLGYFNSTLNPIIYTVF…	#
Pm_GPCR_A24	MRVTARGRAGGPSPLLLATACALLASSAQLSEISSSMSGDLAPQQEPGDVSPTEESVRQAKEKADALYTQQNGSFVFSNTSSEFPAKAEGRKSLGSGVIQRQGRDICSQKKFSSIQQFLQYSKACFKVSVSGVSNRGSTLQSCFNKYRQIHKTRLPPTPVMHYLGKGKYLKIFHQRDFIDVCLPLFRQYGICKEKRYSTFCVEGWTLFLHTRWCQRPSEEDKYFEVLWAVSLMRNDYECFDHICDGSYRVIVREVNDIVVQLLRLDQGHTGKTCRYLYKDEEIKRAITNRFNMTIVWTANLFFPSCYPYYQVSWMGLPEEKGLNRFWDYLPLACRVGEIVMATSVAFIGVSGAIGNLLVVTVILKSDHRSEESSILRTSLAFADLFTSVFVVIPAFYDH…	#
Pm_GPCR_A25	MRVTARGRAGGPSPLLLATACALLASSAQLSEISSSMSGDLAPQQEPGDVSPTEESVRQAKEKADALYTQQNGSFVFSNTSSEFPAKAEGRKSLGSGVIQRQGRDICSQKKFSSLQQFLQYSKMCFKVSVSGVSNRGSILQSCFSKYRQIHKTRLPPTPVMHYLGKGKYLKIFHQRDFIDVCLPLFRQYGICKEKRYSTFCVEGWTLFLHTRWCQRPSEEDKYFEVLWAVSLMRNDYECFDHICDGSYRVIVREVNDIVVQLLRLDQGRTGKACGYLYKYQEITDNVYVNVTTVWTVNIFFPCCYSFYQVTWMGVPEEKGLNRFWDYLPLACRVGEIVMATSVAFIGVSGAIGNLLVVTVILKSDHRSEESSILRTSLAFADLFTSVFVVIPAFYDHLL…	#
Pm_GPCR_A26	MRVTARGRAGGPSPLLLATACALLASSAQLSEISSSMSGDLAPQQEPGDVSPTEESVRQAKEKADALYTQQNGSFVFSNTSSEFPAKAEGRKSLGSGVIQRQGRDICSQKKFSSLQQFLQYSKMCFKVSVSGVSNRGSILQSCFSKYRQIHKTRLPPTPVMHYLGKGKYLKIFHQRDFIDVCLPLFRQYGICKEKRYSTFCVEGWTLFLHTRWCQRPSEEDKYFEVLWAVSLMRNDYECFDHICDGSYRVIVREVNDIVVQLLRLDQGRTGKACGYLYKYQEITDNVYVNVTTVWTVNIFFPCCYSFYQVTWMGVPEEKGLNRFWDYLPLACRVGEIVMATSVAFIGVSGAIGNLLVVTVILKSDHRSEESSILRTSLAFADLFTSVFVVIPAFYDHLL…	#
Pm_GPCR_A27	MRVTARGRAGGPSPLLLATACALLASSAQLSEISSSMSGDLAPQQEPGDVSPTEESVRQAKEKADALYTQQNGSFVFSNTSSEFPAKAEGRKSLGSGVIQRQGRDICSQKKFSSIQQFLQYSKACFKVSVSGVSNRGSTLQSCFNKYRQIHKTRLPPTPVMHYLGKGKYLKIFHQRDFIDVCLPLFRQYGICKEKRYSTFCVEGWTLFLHTRWCQRPSEEDKYFEVLWAVSLMRNDYECFDHICDGSYRVIVREVNDIVVQLLRLDQGHTGKTCRYLYKDEEIKRAITNRFNMTIVWTANLFFPSCYPYYQVSWMGLPEEKGLNRFWDYLPLACRVGEIVMVTSVAFIGVSGAIGNLLVVTVILKSDHRSEESSILRTSLAFADLFTSVFVVIPAFYDH…	#
Pm_GPCR_A28	MRVAERGWAGAPLLLATAFALMASSAQLSEMSSSMSGDLAPQQEPGDVSPTEESVRQAKEKADALYTQQNGSFVFSNTSSEFPAKAEGRKSLGSGVIQRQGRDICSQKKFSSLQQFLQYSKMCFKVSVSGVSNRGSILQSCFSKYRQIHKTRLPPTPVMHYLGKGKYLKIFHQRDFIDVCLPLFRQYGICKEKRYSTFCVEGWTLFLHTRWCQRPSEEDKYFEVLWAVSLMRNDYECFDHICDGSYRVIVREVNDIVVQLLRLDQGRTGKACGYLYKYQEITDNVYVNVTTVWTVNIFFPCCYSFYQVTWMGVPEEKGLNRFWDYLPLACRVGEIVMATSVAFIGVSGAIGNLLVVTVILKSDHRSEESSILRTSLAFADLFTSVFVVIPAFYDHLLPI…	#
Pm_GPCR_A29	MTGWLACSLFYIVAAVLVPACLGAELTQRNKTERGASAARQRYDLGVSVSNKKPWFNTRMEPLISNLQASHLSSEVNKSYDKQSFKDILCSIAKLPANSSFKQFMFKQRLCTDPTFYTSFRIQGAMPLCFNRYREVYGEMAVPAPIIYQPRKSMLLKIFSQKRLLDVCLPLFRRSTFCTDILHGTLCLPDKVVFLNPQTCKRPSVLDKFFEIFQVKAILRDDRHCLKLVCKGMFRVIVQNVNDMEVQVLKVNWGFITKNCSYLYMHNEFATSFPSGDDKGLISMINLFFPCCFPLHFVVWNGIPEERGLNRYWDYLPFWCRVSEVSLATVVACIGITGTLGNILVIIVLLRNNSRDEESSILRTSLAFADLSTSMFVVIPSFYYHVMPMSGYIDIGENY…	#
Pm_GPCR_A30	VLQSHLELSVAGSKHVLALSLGNLTYCRNLSFQRLVGMTGWLACSLFYIVAAVLVPACLGAELTQRNKTERGASAARQRYDLGVSVSNKKPWFNTRMEPLISNLQASHLSPEVNKSYDKQSFKDILCSIAKLPANSSFKQFMFKQRLCTDPTFYTSFRIQGAMPLCFNRYREVYGEMAVPAPIIYQPRKSMLLKIFSQKRLLDVCLPLFRRSTFCTDILHGTLCLPDKVVFLNPQTCKRPSVLDKFFEIFQVKAILRDDRHCLKLVCKGMFRVIVQNVNDMEVQVLKVNWGFITKNCSYLYMHNEFATSFPSGDDKGLISMINLFFPCCFPLHFVVWNGIPEERGLNRYWDYLPFWCRVSEVSLATVVACIGITGTLGNILVIIVLLRNNSRDEESSIL…	#
Pm_GPCR_A31	LVCPSLPLLPLPRLHPLPLPTMFTTSTTSSPAAFETDETPLMFLMAPPCGTDGGFSPHDATTTSTSAPFTEAGEAGGMTACPGDVNCTIITAQPGASIGSPILLSLTGVAGQVWALCYLYGSTRRQNARTVFYVLLCTLVWLHLLGKILTTPPAIISYAYGTWVGGKHMCDFHGFSMVLVCTLTHFTLAAMAIERFLGICHGYFYSRNVTPHRCRVLLLSIFVFCIMFSLLPLFNIGQLFLQHPGTWCFPNLHLCPTTPLRHRIFTTTMGVINISNLVVIVVCNVLVVGNLLKMRVSRHLPSDHHRNNFRFRGGWDHELQMVLVLLAITCVAIVSWGPLDTILVTNQFWPPHLKPGDHMGELQAVRLASVNQIADPWIYIIVRVRAHPARTPPPPPLSL…	#
Pm_GPCR_A32	LVCPSLPLLPLPRLHPLPLPTMFTTSTTSSPAAFETDETPLMFLMAPPCGTDGGFSPHDATTTSTSAPFTEAGEAGGMTACPGDVNCTIITAQPGASIGSPILLSLTGVAGQVWALCYLYGSTRRQNARTVFYVLLCTLVWLHLLGKILTTPPAIISYAYGTWVGGKHMCDFHGFSMVLVCTLTHFTLAAMAIERFLGICHGYFYSRNVTPHRCRVLLLSIFVFCIMFSLLPLFNIGQLFLQHPGTWCFPNLHLCPTTPLRHRIFTTTMGVINISNLVVIVVCNVLVVGNLLKMRVSRHLPSDHHRNNFRFRGGWDHELQMVLVLLAITCVAIVSWGPLDTILVTNQFWPPHLKPGDHMGELQAVRLASVNQIADPWIYIIVRVFFKSRAVKCCRRALL…	#
Pm_GPCR_A33	MSGANLRYGVYQEPSNRTFPTAFECHPGGTTEAAIILALGVLGMAANIVLMVLLVAKKHLRRWSQGLLFHQAAVDCARAAILIPLGRSIYNCVPVAKCSLVETAFLLLVTVSTINMLTTVLNDAPLLPEDSDQKQMPLLMESPQCVLFGTFMIWFASITINLGPTFLSGALAANIDEVHNAPSCPLITGPLRHYVLNVLWIVINVLVVLLTVFHLYKLYRDLSNSSLEAVRIASLVTTMISVTQPQNQDPEAREHRQVNSYINRMEREGVERVKMFVVVTVAYVVFWGPLFLVTLLTPSGGKSGLSHEVTLHVAYVHAFVNPALFLALHKGLRKAVTDIMCCHCSSDERSSRSAGLGAMQTNMTGSRPSLGGGLGGSMSASGGL	#
Pm_GPCR_A34	MSGANLRYGVYQEPSNRTFPTAFECHPGGTTEAAIILALGVLGMAANIVLMVLLVAKKHLRRWSQGLLFHQAAVDCARAAILIPLGRSIYNCVPVAKCSLVETAFLLLVTVSTINMLTTVLSQVLNDAPLLPEDSDQKQMPLLMESPQCVLFGTFMIWFASITINLGPTFLSGALAANIDEVHNAPSCPLITGPLRHYVLNVLWIVINVLVVLLTVFHLYKLYRDLSNSSLEAVRIASLVTTMISVTQPQNQDPEAREHRQVNSYINRMEREGVERVKMFVVVTVAYVVFWGPLFLVTLLTPSGGKSGLSHEVTLHVAYVHAFVNPALFLALHKGLRKAVTDIMCCHCSSDERSSRSAGLGAMQTNMTGSRPSLGGGLGGSMSASGGL	#
Pm_GPCR_A35	MFSSEISSANNSSRATLYSDLHYHEETEILSVANYSEGYSTFVRCLMSEAGRLNLTVDDGFWLPIIYQTFLPHAYNISTVTEAPANGSLTSSHVQSLPSGPLWDSEEYDLSVDIVRGIVARCFSLTSILSTPRPYLLVWWQQLLWTLVFGGMMTMAVGGNVLVMWIVCAHRRMRTVTNYFLMNLSIADLFMSVLNCMFNFIYMLHSDWPFGAVYCTISNFIANVTIAASVFTLIAISFDRYIAIVKPLEPRMSKTSARVFILVIWASSMLLALPCILYSTTVSITYKDNEVRRGCILRWPDGNTSTSRQEHIYNIVFFITTYMLPMLAMLACYFLIGRELWGSRSIGELTDRQVTSIRSKRRVVKMFIVIVMAFALCWLPQQAFFLYTFHNAQILDTSY…	#
Pm_GPCR_A36	AAAAAAAAVASSSSSTSSSSASPITTSTSASASVGSEPSVNQKLFLVVSVALATVCFFTNVVQVAVFARPSAIRSVKGVLLLSQALSGLVASFVVAFPIHVISARGGSAVGEEGYTACYLGHSAVILLTALTALGTSTLLLLHQYIKVNHPRRFMTAGTNVVGWSVAVGAVWWVAVIVSVLPYIGWNSWEAHDESCHLSTLWPLSFTAFLTFLVGGHIASALLMWASTRATQLKAMTVRRGPAPANACNDPEEAPISNCAQGANSSSSIGSVRVGGWCVSVASLVPMLAHVVVASSCAVSSQCQATPQHYHEEASALPWSSLLLVAAAVTNPLLYVFTDDQVSSVTLFLLSRFCCWWCERRKQRLVPRQQEPHDTETNVYVTNDTDHLVSDNS	#
Pm_GPCR_A37	MEGVAKEGHSALATAEQELAALRQESMEKPLDLLNRTSLNLTSLDLDMDLDYFNGSSNGTFGNDSDEYDYDWSLDDLLYRHSFGVGTILCLSYGLVFILGLIGNCFVIAVVFRTPRMRTVTNFFIANLAVADVLVIVFCLPATLISNIYYPWMLGWVMCKFVAYVQGVSVSASVNSLVAVSLDRFLAIWFPLRLQITTPRARAIIVLIWIMAVCSAVPYLVYFETKVVYEDLPELRVCVEDWPNRQAERLYFLIAHLLFCYLLPLSLIILFYVLIWFKVANRNIPGDTRDAAIHEMQQRSKVKVIKMLVVVVIIFMLSWLPLYTIFARIKLGDELGEDEGAVLAIIAPISQWLGSSNSCINPILYAFFNKKYRNGFLAIMKSRSCCGTLRYDTYSQSTM…	#
Pm_GPCR_A38	MEGVAKEGHSALATAEQELAALRQESMEKPLDLLNRTSLNLTSLDLDMDLDYFNGSSNGTFGNDSDEYDYDWSLDDLLYRHSFGVGTILCLSYVLVFILGLVGNCFVIAVVFRTPRMRTVTNFFIVNLAVADVLVIVFCLPATLLSNIYNPWMLGWIMCKFVAYVQAVSVSASVNSLVAVSLDRFLAIWFPLRLQITTPRARAIIVLIWIMAVCSAVPYFVYFEMQQVYDDLPDLKVCVEVWPNRRAESLYFLIAHLLFCYLLPLALISFFYIMIWFRVAHRNIPGDTRDAAIQEMQQRSKVKVIKMLVVVVIIFMLSWLPLYTIFARIKLGQDLDEDERAVLAIMAPVSQWLGSSNSCINPILYAFFNKKYRNGFLAIMKSRSCCGTLRYDTYSQSTM…	#
Pm_GPCR_A39	MADVMDETGELVSNGTWVGEVLLEEDAANASAGAAAGAAGGPEWAELTVAMVKGACMAVIIVCAVLGNLLVVVSVVRHHRLRIITNYFVVSLAVADILVALMAMPFNASVELTGRWLFSYRMCDLWNSFDVYASTVSILHLCCISIDRYYAIVRPLEYPMVMTEARVAIMLCHVWLAPLVISFLPIFMGWYTTAQHLAERAADPSLCVFQVNTTYAVVSSSISFWMPCSVMVYMYYRIYLEAARQERMLHRHTRLSTASQASHAAMAVSTNSSTATTTTTASAGSNGVGSDAHGQGLGSGGSGRRLMLHRPSSDTQEATPTKERNLIKLKREHKAARTLGIIMGAFIVCWLPFFTWYVSVTLCGEACPCPEIIVSILFWIGYSNSMLNPAIYAYFNRDF…	#
Pm_GPCR_A40	MGADDSEWLNVYAMHFFISLTMIMAFVLLLESLVTIAVIVRNHALRDMNCAQFISNMAVCSVGIAVLLFTWMVAKLTTSGKYSWWRCLTFKISVRFLHTVTVFNLCCLSLDRYLFICWPLHYHQLLTPRRCNLLVAACWLAAAGLLGLPGLPTFDFCPKRGNKFRVSEAVMISYISSYGVSVVVVVVFYLLVAREVSVALVGVRADQERARRKTRQSIFTVVFIQLVLSAPDVSRSF	#
Pm_GPCR_A41	MGADDSEWLNVYAMHFFISLTMIMAFVLLLESLVTIAVIVRNHALRDMNCAQFISNMAVCSVGIAVLLFTWMVAKLTTSGKYSWWRCLTFKISVRFLHTVTVFNLCCLSLDRYLFICWPLHYHQLLTPRRCNLLVAACWLAAAGLLGLPGLPTFDFCPKRGNKFRVSEAVMISYISSYGVSVVVVVVFYLLVAREVSVALVGVRADQERARRKTRQSIFTVVFIQLVLSAPDMVIQLVSLQDSDHTVRAASLSPILLLFVQLLFLPVYAWKNTLFRTAIVQLFSPAVRSVTCNVRRACSRSSSRSTAKSLANTSQEHVVGNNQDQEV	#
Pm_GPCR_A42	VNIIVLPTTLIANTLSAWVLGLFICKAVTYLQGVSVSASINTLVAISVDRALAICYPMKCQITSRTCRSIIVVIWAFSLTITLPWAIFFTLHPIPDTDIMVCTEKWPDKQSEGLYFVLANLVMCYLLPLTVISICYILIWMKVWRRKLPGERQDVGVAMMMQRCKIKVIKMLLVVVILFALSWLPLYVIFARLKLGSEPSLTEERIIHVLAPFAQWLGASNSCINPMLYAFFNDKFRAGFKAILVSRACCSPLRLDTHCKSFTSSKAQQNLCSTESKATSEFSLYSSSSGSGEPRRKSIMVQIPLDSRRGDGTRSFISQRANPSMVLYRQCIINNITNGAASTTTTTQVNGNTTLV	#
Pm_GPCR_A43	MAEKRGISVAFSLLSLALCSAPAAGAVLSPVLGDGSCELGWFHCGENGTVCVEQRFVCDKKDDCPAGDDELGCVYEEGDSHLTKKILNRPVYPWEHRHNCSLTRYPAECTCRKLTRIHCVNKELTSVPQNIADAVTALIFTNNSIDLLHGSFSIYADVRLLHLDNNGIGHIPDGAFLGLARLSDLSLANNSLSELRPGALEGLSSLSNLDVSCNQLRHFDDILARLPSLLNLWFNFNLVTLHKRKVHHERYRLQELFLENNQVDVLSEDSLLGLSELTSLYLRHNRIREIRAGAFKDQTRLVDLELNFNKIRHLHAESFKGLDSLKILHLEGNPLVVIPATTLQLLPNLASLYMRNIELNMDLLVNISQDLTYGTYTPNISHVYFERFRYCSYLPHVPD…	#
Pm_GPCR_A44	MAEKRGISVAFSLLSLALCSAPAAGAVLSPVLGDGSCELGWFHCGENGTVCVEQRFVCDKKDDCPAGDDELGCVYEEGDSHLTKKILNRPVYPWEHRHNCSLTRYPAECTCRKLTRIHCVNKELTSVPQNIADAVTALIFTNNSIDLLHGSFSIYADVRLLHLDNNGIGHIPDGAFLGLARLSDLSLANNSLSELRPGALEGLSSLSNLDVSCNQLRHFDDILARLPSLLNLWFNFNLVTLHKRKVHHERYRLQELFLENNQVDVLSEDSLLGLSELTSLYLRHNRIREIRAGAFKDQTRLVDLELNFNKIRHLHAESFKGLDSLKILHLEGNPLVVIPATTLQLLPNLASLYMRNIELNMDLLVNISQDLTYGTYTPNISHVYFERFRYCSYLPHVPD…	#
Pm_GPCR_A45	MTVPSQPENHSYPALPDSAFDMSRSGGSFVLADLEIEMPVWEFVLTVVCLSTITVFTVFGNALVIVSVFTYRPLRIVQNFFIASLAVADLTVAVFVLPFGAVYTILGKWIFGLHLCRFWLTIDILCCTASILNLCAIALDRYWAISDAINYAQKRTRRRVLAMIGLVWAISVAICLPPLFGWNDWPEVFTRDTPCTPTKQKGYVIFSSVGSFYCPLLIMAVLNVKIFRSIRSRLRKRVSRHSQVLDLGNIRFSRIDNISTYVAPPATRPARALSGTYAGRPDDDAQHVGGAKGNAPTLPNDDSEIQQVIRRTRNISLSKERRAARTLGIIMGSFVVCWLPFFLMYVILPFCPTCPVPNDKLINFIVWLGYINSSLNPVIYTIFNLDFRRAFAKILKCPS…	#
Pm_GPCR_A46	MTVPSQPENHSYPALPDSAFDMSRSGGSFVLADLEIEMPVWEFVLTVVCLSTITVFTVFGNALVIVSVFTYRPLRIVQNFFIASLAVADLTVAVFVLPFGAVYTILGKWIFGLHLCRFWLTIDILCCTASILNLCAIALDRYWAISDAINYAQKRTRRRVLAMIGLVWAISVAICLPPLFGWNDWPEVFTRDTPCTPTKQKGYVIFSSVGSFYCPLLIMAVLNVKIFRSIRSRLRKRVSRHSQVLDLGNIRFSRIDNISTYVAPPATRPARALSGTYAGRPDDDAQHVGGAKGNAPTLPNDDSEIQQVIRRTRNISLSKERRAARTLGIIMGAFVVCWLPFFLMYVVLAFCPTCAPPSPKLSAFVIWLGYVNSALNPVIYTFFNQDFSRAIARILRRPSK	#
Pm_GPCR_A47	MTVPSQPENHSYPALPDSAFDMSRSGGSFVLADLEIEMPVWEFVLTVVCLSTITVFTVFGNALVIVSVFTYRPLRIVQNFFIASLAVADLTVAVFVLPFGAVYTILGKWIFGLHLCRFWLTIDILCCTASILNLCAIALDRYWAISDAINYAQKRTRRRVLAMIGLVWAISVAICLPPLFGWNDWPEVFTRDTPCTPTKQKGYVIFSSVGSFYCPLLIMAVLNVKIFRSIRSRLRKRVSRHSQVLDLGNIRFSRIDNISTYVAPPATRPARALSGTYAGRPDDDAQHVGGAKGNAPTLPNDDSEIQQVIRRTRNISLSKERRAARTLGIIMGSFVVCWLPFFLMYVILPFCPTCPVPNDKLINFIVWLGYINSSLNPVIYTIFNLDFRRAFAKILRCPS…	#
Pm_GPCR_A48	MTVPSQPENHSYPALPDSAFDMSRSGGSFVLADLEIEMPVWEFVLTVVCLSTITVFTVFGNALVIVSVFTYRPLRIVQNFFIASLAVADLTVAVFVLPFGAVYTILGKWIFGLHLCRFWLTIDILCCTASILNLCAIALDRYWAISDAINYAQKRTRRRVLAMIGLVWAISVAICLPPLFGWNDWPEVFTRDTPCTPTKQKGYVIFSSVGSFYCPLLIMAVLNVKIFRSIRSRLRKRVSRHSQVLDLGNIRFSRIDNISTYVAPPATRPARALSGTYAGRPDDDAQHVGGAKGNAPTLPNDDSEIQQVIRRTRNISLSKERRAARTLGIIMGSFVVCWLPFFLMYVILPFCPTCPVPNDKLINFIVWLGYINSSLNPVIYTIFNLDFRRAFAKILRCPN…	#
Pm_GPCR_A49	MTVPSQPENHSYPALPDSAFDMSRSGGSFVLADLEIEMPVWEFVLTVVCLSTITVFTVFGNALVIVSVFTYRPLRIVQNFFIASLAVADLTVAVFVLPFGAVYTILGKWIFGLHLCRFWLTIDILCCTASILNLCAIALDRYWAISDAINYAQKRTRRRVLAMIGLVWAISVAICLPPLFGWNDWPEVFTRDTPCTPTKQKGYVIFSSVGSFYCPLLIMAVLNVKIFRSIRSRLRKRVSRHSQVLDLGNIRFSRIDNISTYVAPPATRPARALSGTYAGRPDDDAQHVGGAKGNAPTLPNDDSEIQQVIRRTRNISLSKERRAARTLGIIMGSFVVCWLPFFLMYVILPFCPTCPVPNDKLINFIVWLGYINSSLNPVIYTIFNLDFRRAFAKILRCPN…	#
Pm_GPCR_A50	MNVSESGSAAGGEPALFFVDYDESFAHAHNTTPWNASVDVELTDLGNYTWAAELGVPHHWLLQHAQRHTPPILHMVVAFILTAIGVLGTAGNAIVLWVFTRFRRLRSPANTFIVNLAASDLITSVLHSMAAYSSFVQQWAFGRLGCSIYGGGVGLLGLVSIVTLSWIAVERFIVIRTSSATSKWRITRRSARKIIIFIWIYCSALALPPFFGWSAYVPEGLMTSCSWDYITRTASNRAYYVYLLLGGFVIPVAAIICCYSYILVALFQHSQVLVTRAPLRSAPARRNDLRTAQMVLTLIMLFTISWSPYATVSL	#
Pm_GPCR_A51	MAEHPALVPLPQSENLDDYADGVTYQDNATFTNSTDFDDILHLIIDDPNDLRWPWKTIPFFYLYITTYVTTLFFGIMGNVAVIVLMAGDRKSRNTTNMFLVSLSMADLLMLVLCVPLETVYFFVVLWDSGGAACKMANYFMTLSFTASVLNLTAVSLERFIVIVFPMRSRSLCTMSNCRRSVLFVWFISLLLACPVFWVMELDTVNYTNSSRTVWFTAYYCKRMSSLVFLTYQLLVLFVVPAILMIVFYTVVIRELWRSTKNIKALTNANRSGSSGAESYYLKVTGGDALGAGRAMGAVGVRNGRMGGGDSAYNSSASLYVPYAANRSRTPSPGGRVKRHREKGEDVKKARKQVIKMLIVVVVLFLLCWGPKLVMQMCITLGLRQFNQVFYNFNIVFVL…	#
Pm_GPCR_A52	MAEHPALVPLPQSENLDDYADGVTYQDNATFTNSTDFDDILHLIIDDPNDLRWPWKTIPFFYLYITTYVTTLFFGIMGNVAVIVLMAGDRKSRNTTNMFLVSLSMADLLMLVLCVPLETVYFFVVLWDSGGAACKMANYFMTLSFTASVLNLTAVSLERFIVIVFPMRSRSLCTMSNCRRSVLFVWFISLLLACPVFWVMELDTVNYTNSSRTVWFTAYYCKRMSSLVFLTYQLLVLFVVPAILMIVFYTVVIRELWRSTKNIKALTNANRSGSSGAESYYLKVTGGDALGAGRAMGAVGVRNGRMGGGDSAYNSSASLYVPYAANRSRTPSPGGRVKRHREKGEDVKKARKQVIKMLIVVVVLFLLCWGPKLVMQMCITLGLRQFNQVFYNFNIVFVL…	#
Pm_GPCR_A53	MIGHIKRQPAAKMERQRDGTGEAHVRGRGALLRVAALMTGMATLMAMVSASRILSPNAEPDAVKGGGLEMSHVTQVNGGGLEMSHVTQVNGGRLEMSHVTQRNATQLRASGSVSRSRQSPDAQPKTVVTRSAKVRTRVFNVVSEALDNIFRNRSSKEIQSYNSIGLQEKRVKNSSRKSYEQGLFRKKRDSGQEDERYMSESQNQTQISDTAPEPVLILEICSTIFKRIYDGELPPEPVIHYFSEDSKKFLRIFLQARFVDICLPFYRSLDKCTEMKHMTMCSDLVVFLHTHDCERPSEDDKYFEVLLLRALVVKDYNCFQIICDGMYRVVVRNVSGITVQVWVHDHENPQCDDYYSNDEVIDFLADKEREVMVWTINTFFPCCYSVYGAVWLGVPADRG…	#
Pm_GPCR_A54	LVPAILLLPYGVKVGAMSMLDRPHVLTAAELANVTDGADAASPPYLSGAVASGRYEVKMLGWNTPPEYMDFVNPYWKTFEAPNPFLHYMLGVFYIFFMFAALCGNGVVLWVFTSAKSLRTPSNMFVVNLALLDFIMMLKTPVFIINSFNEGPIWGKFGCDIFALMGSYSGISGAMTNAAIAYDRYKTIAKPFEPKIKSGTAFLMVLGTWAYATPWCMLPLFGIWGRFVPEGFLTTCSFDYLTEDENTRTFVAAIFFFSYIVPGFFIVFFYSQIFSHVRAHEKAMRAQAKKMNVDNLRSVGSKEDQEKSAEIRIAKVCMGLFFMFLVAWTPYAVVALIGAFGNRSILTPLVSMIPALCCKSMACIDPWVYAINHPKYRLELQKRMPWFCIHEEKPQDTVS…	#
Pm_GPCR_A55	MALTSMDVRPPMALEVTLPPTWATTELPFSTTAFMEDVMNETFGAGGPCQSDGRLIDFSEFDYPYRKDTWIPITWREVLKIVAYMIVFLVSVAGNLLVILVVYYNAHMRNSTNTYLVNLAVADLLVTFGCMWVHIIRHLSHPNYVLPAIMCKVDSFMQATALLASVLTLTVISVGRFVAVMFPLQAHTSPDRAHRVIAAVWLTSILLACPLAIYRELHSFKWKNFTSWHCDEYWPKEVRFDPSLGMCITTYDSKKLFYTLLTIALYFLPVGIMLLNYGLVVWRLWMTQLPGEHSAPARNTATRAKKRVVKMVSVVLLVFVICWTPLQSLILYSNFIHAQHYAGELPQWFPVMEFCAYFVAYSNSALNPIIYCGFNASFRQGLVSLVTCRHSSSSIISYG…	#
Pm_GPCR_A56	MSNLVLRVCIWILGFVALVGNSFVIIWRSIHSSGNKMHSFLIVNLGLGDLMMGVYLLIVAVVDLQYRGVYVAYEHSWRTSFLCQLAGFISTFSSELSVFTLTVITVDRLIVIKFPFGLRRLEGSVTRMVMAFVWLVVILLAALPLSSLEYFDNFYGRSGVCLALHITNEKPNGWEYAVFIFLVLNLLSFGVIAVSYALMYIVARDTHSAAYASPEARLSDSGMATRMTLIVATDAACWLPIIFLGIASLCGMAIPPKVFSWIAVFVLPLNAAINPILYTLSTTPVRKRLRHLFRSFTSTFWDRRSNSCSSVSGTRWPSFKSRLATDLTDFPNIGESFRLQNPPGESLQLNSKPSIVYRPTLAYTPESGHFINQCEPDDVCGISPCDSPTDGTVVVNGGE…	#
Pm_GPCR_A57	MQGNIFSSFLCLVALTTSSALLPHDATEQQRALSKTPQRNDRGHLVHATALDALREVQEDDERRGRSIASSFVRAGEEGEADGWPILYKEKKEMRKERHRNTGNNKNKKQDTKKKKKKKKRKKKRTMSMKKEIEAKLLPTMSLRKIYWEPEPLRRTWEVAEAVDPVRVSCRDDEWACVDGSMCVPKNVTCSGVAECQDDSDEAVALCGCLPNEYNCGDQCIDALSRCDTARDCANGLDERNCETYVCPSTHTKCANSLCIPLDAVCNLVDDCGDGSDEQECPYRTCYYLEFVCANGECVRPGRVCDGAPDCVDESDEANCTAADFAICGNGRRVHRHWWCDGWTDCKDNHADELNCGPCTDRQYSCSDGQCISAGNVCDSQCDCVDCGDEADCEEYYTV…	#
Pm_GPCR_A58	MSNLVLRVCIWILGFVALVGNTFVILWRSIYSSKNKMHSFLIVNLGLGDLLMGVYLLIVAAVDVQYRGVYSAYELVWKNSFLCQFAGFISTFSSELSVFTLTVITVDRLITIKFPFDVLEPSVMRGVMAGVWVCVGVLAALPLSRLDYFGNFYGRSGVCLALHITNEKPDGWEYAVFIFLVLNSVSFTVIAVSYALMYVAARDTHSAARPSTGAHGTDARASE	#
Pm_GPCR_A59	MSNLVLRVCIWILGFVALVGNSFVIIWRSIHSSGNKMHSFLIVNLGLGDLMMGVYLLIVAVVDLQYRGVYVAYEHSWRTSFLCQLAGFISTFSSELSVFTLTVITVDRLIVIKFPFGLRRLEGSVTRMVMAFVWLVVILLAALPLSSLEYFDNFYGRSGVCLALHITNEKPNGWEYAVFIFLVLNLLSFGVIAVSYALMYIVARDTHSAAYASPEARLSDSGMATRMTLIVATDAACWLPIIFLGIASLCGMAIPPKVFSWIAVFVLPLNAAINPILYTLSTTPVRKRLRHLFRSFTSTFWDRRSNSCSSVSEDNCMKLDTLAILQK	#
Pm_GPCR_A60	MPEDTMAGVALSLLAAVVALTTSSALLPHDATEQQRALSKTPQRNDRGHLVHATALDALREVQEDDERRGRSIASSFVRAGEEGEADGWPILYKEKKEMRKERHRNTGNNKNKKQDTKKKKKKKKRKKKRTMSMKKEIEAKLLPTMSLRKIYWEPEPLRRTWEVAEAVDPVRVSCRDDEWACVDGSMCVPKNVTCSGVAECQDDSDEAVALCGCLPNEYNCGDQCIDALSRCDTARDCANGLDERNCETYVCPSTHTKCANSLCIPLDAVCNLVDDCGDGSDEQECPYRTCYYLEFVCANGECVRPGRVCDGAPDCVDESDEANCTAADFAICGNGRRVHRHWWCDGWTDCKDNHADELNCGPCTDRQYSCSDGQCISAGNVCDSQCDCVDCGDEADCE…	#
Pm_GPCR_A61	MPEDTMAGVALSLLAAVVALTTSSALLPHDATEQQRALSKTPQRNDRGHLVHATALDALREVQEDDERRGRSIASSFVRAGEEGEADGWPILYKEKKEMRKERHRNTGNNKNKKQDTKKKKKKKKRKKKRTMSMKKEIEAKLLPTMSLRKIYWEPEPLRRTWEVAEAVDPVRVSCRDDEWACVDGSMCVPKNVTCSGVAECQDDSDEAVALCGCLPNEYNCGDQCIDALSRCDTARDCANGLDERNCETYVCPSTHTKCANSLCIPLDAVCNLVDDCGDGSDEQECPYRTCYYLEFVCANGECVRPGRVCDGAPDCVDESDEANCTAADFAICGNGRRVHRHWWCDGWTDCKDNHADELNCGPCTDRQYSCSDGQCISAGNVCDSQCDCVDCGDEADCE…	#
Pm_GPCR_A62	MVSAWHPDGHDVGHVASLVAMSLLTALSLLANLLVTAAVLGSPQLRTTWNNCFVLNLCLTEAAAAVVVLPLSVTAFFIEPEELAPGLCVFAHFFHSCLVNVITWTLCLISVDRHYLILMPMTHAAEVTLFRALVAILVVWAVSVLPAGYLIVTAEPWRGGTVCCAWGLGVSSSNTGYVLTVALLEFLIPALTMLSMYASIFRVAKRAVRRVVPVTTQVRTISERVASKEEPLVARSIFSLLPAVQETAFPLGKEAVSKTKANDRTAEQSRGGVFGLMSPFLSHEAEEAASVLTPIDGLLDSVTWVAGTPTPTSPSTSATLMLTATASFGESYPKAKLGKMASNSGPRGASGQGKAKKAARTLLLVVGTFWILCGPYYIFNTYVALAHLAPDAYSLLSCE	#
Pm_GPCR_A63	MVSAWHPDGHDVGHVASLVAMSLLTALSLLANLLVTAAVLGSPQLRTTWNNCFVLNLCLTEAAAAVVVLPLSVTAFFIEPEELAPGLCVFAHFFHSCLVNVITWTLCLISVDRVAKRAVRRVVPVTTQVRTISERVASKEEPLVARSIFSLLPAVQETAFPLGKEAVSKTKANDRTAEQSRGGVFGLMSPFLSHEAEEAASVLTPIDGLLDSVTWVAGTPTPTSPSTSATLMLTATASFGESYPKAKLGKMASNSGPRGASGQGKAKKAARTLLLVVGTFWILCGPYYIFNTYVALAHLAPDAYSEAMEEGLKLLKVALEERRSVEVTLKQLEQTLNYTLHNASLPCRISSQVGGEKAQVLETLAHLTEWLLYGSLLINPFLYGLLNRAIRTQLFRLMA…	#
Pm_GPCR_A64	MVSAWHPDGHDVGHVASLVAMSLLTALSLLANLLVTAAVLGSPQLRTTWNNCFVLNLCLTEAAAAVVVLPLSVTAFFIEPEELAPGLCVFAHFFHSCLVNVITWTLCLISVDRHYLILMPMTHAAEVTLFRALVAILVVWAVSVLPAGYLIVTAEPWRGGTVCCAWGLGVSSSNTGYVLTVALLEFLIPALTMLSMYASIFRVAKRAVRRVVPVTTQVRTISERVASKEEPLVARSIFSLLPAVQETAFPLGKEAVSKTKANDRTAEQSRGGVFGLMSPFLSHEAEEAASVLTPIDGLLDSVTWVAGTPTPTSPSTSATLMLTATASFGESYPKAKLGKMASNSGPRGASGQGKAKKAARTLLLVVGTFWILCGPYYIFNTYVALAHLAPDAYSEAMEE…	#
Pm_GPCR_A65	MWSDSAMIRTPTPPLTMSWVCNSTQTFPINQSFNASPPTWHLDGDAVLKISLMAHVVLLSVCGNLSVMAVVYLSASLRSTVNYLLVNLAVADFLFTIFCWPSIVNRITSPLYVLDRSICKINVLVEVTSLTVSVLTLVAVACDRLYAVTMPIRARNATDCPSATIATIWVVSVVVALPSFYMRDLQIVQWSDYSMKTCTDVLHLCTEAIRQAFRYYHILLVLILFFLPGTVMVLAYTVIVWKLWCVRDSSLSENQPQQHLQARRKVVVMTAVVLAAFFICWSPLNAMMLYNYFKNAQQEMPKWVEPALFWVYFLAYFNSALNPLLYGGFSDNFRQGFRKFYRTLCRSNDRGQHQPYRAPAEHHTVTLRLSNTLMNSQHKRASSAKT	#
Pm_GPCR_A66	MSWVCNSTQTFPINQSFNASPPTWHLDGDAVLKISLMAHVVLLSVCGNLSVMAVVYLSASLRSTVNYLLVNLAVADFLFTIFCWPSIVNRITSPLYVLDRSICKINVLVEVTSLTVSVLTLVAVACDRLYAVTMPIRARNATDCPSATIATIWVVSVVVALPSFYMRDLQIVQWSDYSMKTCTDVLHLCTEAIRQAFRYYHILLVLILFFLPGTVMVLAYTVIVWKLWCVRDSSLSENQPQQHLQARRKVVVMTAVVLAAFFICWSPLNAMMLYNYFKNAQQEMPKWVEPALFWVYFLAYFNSALNPLLYGGFSDNFRQGFRKFYRTLCRSNDRGQHQPYRAPAEHHTVTLRLSNTLMNSQHKRASSAKT	#
Pm_GPCR_A67	MAEHLETLGTSLPGGVASQSPQPPDADQILQRCREEFHYLYYTTNDTRILDDFTLCEDCNITNEELEILELSGVCRPYDFSYMPLIYYMYASIFVIALFGNLLVLYTVVTSRKMHTVTNFFIANLAVGDLLIMVFCVPFSVASIIVLQYWPFGEGLCIFVNYCQAISIFVSAYTLVAISVDRYLAIIYPLRPRMTRLQAKVIIGAVWLLALLTTLPIAVFSRLHSLERRSYQYYEREVCMEYWPEEVLKPYYTLALMVLQYFLPLVVLIFTYSRIICQVWGQPGSPHKHQRTMQAPDMASPDTAHGLLRKSTNDPSPAKMIRMTLAVVTVYSLCWLPFNVLITTLDWYEEAQEWGHLHHVWFVFHWLAMSHACYNPLILCWMNTKFREGFLNVFYHLLP…	#
Pm_GPCR_A68	MTETTPYEMSVLSTLPSDQPNPFIAPPAPADPVPPTLNGSFLQPREDSSSSSLWSTVQPDASHSIDPYNLTEDSSFYPLLNDSETDGSFLLFGNTSNETNEYVPYNQRPETYVVPALFALIFIIGIIGNGTLIVIFAKNKTLRNVPNTYIISLALGDILVLFFTVPFVSTIYTIDSWPYGTFECKFSEMVREISVGVTVFNLTALSADRYLAIVSPIRKAVGAAGATTIRVAVGIWLLAVVLAVPAAVFSHVQVFEVSEEKSIAVCYPFPEYLPEWYPCVNILVKALVYYLLPLIVIGTFYLLMARHLLSSDVPGESHVFHKQIRTRRKVAKVVLCFVLIFAVCFLPTHVFLLWFYFDPLA	#
Pm_GPCR_A69	MNLAKMAIPTNPLEEQNTSAIFKTMTSSLENTTAVLSTGASTMSLPSPWALNMAIVSGLAVSLIGGLGNLVVVTVLVQQAMTRRTLRVLKVTADSVLVLQLAVVDLLYCTVSLPLCVASYLQGEEMPGTLCAFAGFFRLLNGNVEFNTLGLVALERSYHIYRGRSGGGVFSLGRTRMYCVVLWTLGFAFQLPGISMKKYGFNPLTYKCDLLITSPRFRGLLVGLEIMLPMVILIASYVAILRRVRKSKALLAGFSTSKDASGRSAFLARRYRSAGRSVLGLTILYCVCILPMAIYNIVDENGYYKDIGIVLNCLYWIQYAANTAIYGFTNNRFNKAFRILVSCRRGDRGRQNAGEGIRHVGGAFSCSFKRPDDSSWC	#
Pm_GPCR_A70	MFPADSNESSYPTSAPTAAHLGVPDGPNCSVEDSVKAGAAEETCGEDEDPGSYIFHQPEVKVPLLLLYTAVFIFAFLGNLLVVLVMVLHRRMRSHTNFFLTNLAVADLCVAVFCIYQNFAMYVIQDWYFGEFLCLMYQFVNQLSYTASVIILVVVSGERYLAIVEPLRAKSLLTRRNMIITMALVWIISAVYSCPRLLYFTVQEYPVGGGRTEAMCLLRRDKFDTKIWDVVSLILLYLLPLVLLSLLYARIAH	#
Pm_GPCR_A71	GGGAGGVGLAGNYSSYPAAMRLSEEGYYLSAFFLLLIGSLGMFNNLVVLIVMAKNKQLRSPLNLFLINLAISDFGISVVGNPISLMAALNRGWYFNNHVCVGYAFLMSFFGITSIGTLMVLAFERYLMISRPWKTSELTQRGAILAIMGVWVYSFLTTAPPLAGWGGFGIEGPGISCSIDWETRSFSNTSYIVFLFALGLGIPLIIMIFSYANVISTLRQAGNSGLQAGVARAERRVALMVVVMGLTFLLAWTPYSVMALIVAFGDPSLVTPGAAVVPAIFAKSSCMYNPIIYVGLNTQFRSAWSRLLCCREEEHTLAHGGQTTEKVSLTVFTEQSPQPDSFKLRRMWRGKPTSQASSDVKTMSTEAVPLKVLQLNPNKVQYDIKVSSAAGGEVHGEIV	#
Pm_GPCR_A72	GGGAGGVGLAGNYSSYPAAMRLSEEGYYLSAFFLLLIGSLGMFNNLVVLIVMAKNKQLRSPLNLFLINLAISDFGISVVGNPISLMAALNRGWYFNNHVCVGYAFLMSFFGITSIGTLMVLAFERYLMISRPWKTSELTQRGAILAIMGVWVYSFLTTAPPLAGWGGFGIEGPGISCSIDWETRSFSNTSYIVFLFALGLGIPLIIMIFSYANVISTLRQAGNSGLQAGVARAERRVALMVVVMGLTFLLAWTPYSVMALIVAFGDPSLVTPGAAVVPAIFAKSSCMYNPIIYVGLNTQFRSAWSRLLCCREEEHTLAHGGQTTEKLRRMWRGKPTSQASSDVKTMSTEAVPLKVLQLNPNKVQYDIKVSSAAGGEVHGEIV	#
Pm_GPCR_A73	LRWGNSRGNFTSTNSRGLGSSLRQTTERYESSYSDMDFGTRNVSDPMAYRGGGVSFGYPEGFTLMDLVPDDVKPLVHPHWSNFPPVNPMWHYLLAGIYMILGFLSFFGNGLVMYLFLCKKSLRSPANMFVVNLAFSDFMMMVSQFPMFVMNCFSGGYWSLGAFACQLHAFTGALFGLTSLMTLAAIGYDRYCVIVKAFDGGHISSGKAFIIILLCWGYSTAVSIWPFFGWNSYIPEGILTSCSFDYISKDWNIRSFGIFLFVMCYCFPLIIIIFVYSQIVGAIRQHEKALRAQAKKMNVENLRSNADAKKQSAEVRIAKVAVANVFLWLLTWTPYAYVVMIGLFGDQTKVTPLVSALPALIAKTASVYNPMMFAISHPKFRLALQEALPWFCVHEEKDD…	#
Pm_GPCR_A74	LRWGNSRGNFTSTNSRGLGSSLRQTTERYESSYSDMDFGTRNVSDPMAYRGGGVSFGYPEGFTLMDLVPDDVKPLVHPHWSNFPPVNPMWHYLLAGIYMILGFLSFFGNGLVMYLFLCKKSLRSPANMFVVNLAFSDFMMMVSQFPMFVMNCFSGGYWSLGAFACQLHAFTGALFGLTSLMTLAAIGYDRYCVIVKAFDGGHISSGKAFIIILLCWGYSTAVSIWPFFGWNSYIPEGILTSCSFDYISKDWNIRSFGIFLFVMCYCFPLIIIIFVYSQIVGAIRQHEKALRAQAKKMNVENLRSNADAKKQSAEVRIAKVAVANVFLWLLTWTPYAYVVMTGLFGDQAKVTPLVSALPGLIAKTASVYNPMMFAISHPKFRLALQETLPWFCVHEEKDD…	#
Pm_GPCR_A75	MVWPEAASPSVGLGNSSSNDNWGESVAVGERAFLGFVGVVMALVGGIGNGIVVVLVCRSAAMRSAINLLLAAMALSDTVILLLLLPLDLITLAGGGWLFPSPICSTHAFLLNAMQIQGVAALSVICVDRYIIIVRQQEVLTPCITCCIIAVSWVVSLAVSLPPFFGVGIYTSLPLPPGLTHCEWRPREARPSGDLVFASFTFLVIYLLPVLVMSFSFAGILLKIRQNSAKIHSSDSRRDSSYAGVIPAAQGDAVSPTSARRPLVTVDLRYKTQTLTTVIVLSVVFFLWRSPLHLSQLAHAFSSHLDVSYKVYPWFLWCAYVPPAVNPVIYTARIKKFRNAVVDIFPCLLSLLPCTSSALRRLSNPGTIYMIHHPRREST	#
Pm_GPCR_A76	MDAKTGEGVVMVSLGVEGVAAWAVSIAVTVVLVVVFLVSTVFNTVVLVIFFRRPSLRSVSNRFIMSLTVCNLLASWLLLPLVVADTFHVGWESVALCRAMDAVSELVASASVFATLLIAVDRFCAITDPLHYHMLVTRPKSVAMIAGGWVLAALIAVAAGFGELSGRAWNVCGSMPPSGDIWTFRSYFVLINMVVSFVGPMHLLIWIYVRIYHAAHKNSERARRNSLCGATLDAVGPPRAPSRTPSTRSTSSQIVTTLRHRISNASLFLHKEESRAAKISVVVIVLFFVCWMPYYASAILHTPLVQPLWVPNVVHNVAMILVLSNSAVSPYVYLYRSRRIQREVRRLLGLPLSAGKSPGGSSRRGRPLLHLQLEMIPPSPTVPDGYFDRALDPYILPCK…	#
Pm_GPCR_A77	MVSLGVEGVAAWAVSIAVTVVLVVVFLVSTVFNTVVLVIFFRRPSLRSVSNRFIMSLTVCNLLASWLLLPLVVADTFHVGWESVALCRAMDAVSELVASASVFATLLIAVDRFCAITDPLHYHMLVTRPKSVAMIAGGWVLAALIAVAAGFGELSGRAWNVCGSMPPSGDIWTFRSYFVLINMVVSFVGPMHLLIWIYVRIYHAAHKNSERARRNSLCGATLDAVGPPRAPSRTPSTRSTSSQIVTTLRHRISNASLFLHK	#
Pm_GPCR_A78	MDALLDAWPPAAANLTAHALDSDNASFASFFNLTDYDTSASDFLEANETYTPYHQRPETYLVPVLFAIIFVTGVVGNGALIFMFLKHPKLRSTPNTHLVSLAAGDLLMVLLTVPFISIVYTVSSYPFGETVCRASEFVKDLSLGITVFTLTALSADRYMAIVRPVSHHVSDTADRVTVIVAVGIWVFSAILALPAALFSHVPDKFTPTGEKYHICTPFPPYLGDLYPKIHTLVKFIVYYVLPLVLIATFYVLMARHLLVSAQHLPGEAAGQQRQVQARRKVAKMVLAFVTIFAICFLPINIFIMWWHFGENSSMNYNIYWHSFRIVGFCLSFINSCINPIALYFVSGTFRKYFNRHVFCWCTRRRRGRRRDWDPTDSTATRLSTAPRTEHVHLRMVGGA…	#
Pm_GPCR_A79	MLTMFPPMVVSCYWQTWTLGALFCEIYGFFGSLFGCISIWTMVFITADRYNVIVKGVSAEPLTSGGAMLRIGGAWFFSFAWCLPPFFGWNRYVPEGNMTACGTDYLTETEFSRSYLYVYSVWVYLFPLAYIIYSYTFIVKAVAAHEKGMREQAKKMGVKSLRSEEAQKTSAECRLCKVALMTVSLWFVAWTPYFIINWGGMFNRSMVTPLFSIWGSVFAKANAVYNPIVYAISHPKYRAALEKKLPCLACNTEGRDGGGSDAGSTSTTAENTEKTESA	#
Pm_GPCR_A80	RRLASAHPSVLPVHRRGSVTKRGGMDEVDDLVLEEEQELHSDDISVTPFMNAAAGVMVVAAAVGICANLYVVCASSMSLKSNVVNVYVLQRTLAQLVFMLFTPTLAAHIFLHGWTFGDVLCRMTVGFSHIAEYAEMFFLISMCVDGHKAFDTYSIDTRLRDSKIAVATIWVLAIILGAPLFAVFGTLQGPDGMAFCTLLYINWGTILILNHVNLLLMLVALVVPGALLPGMFPPRDGRRRELSDEALAARRLVLALVVAFWLFRLPYAITHLCSSLTHYFSPSLIRALHLTAVLPYVNAAVDPVIYIVLRRSLASPRAAAHTRGVEITYVNLMPEL	#
Pm_GPCR_A81	MGGLEASPTAWTEEVQHSSVSNVSDPTWGMKETSSNGVLDSTTGKILLGIILSFVIFLSIFGNVLVCVAVYTDRNLRKIGNLFVVSLAIADLFVACVVMTFALVNDLLGYWPFGPKYCDIWIAFDVMCSTASIVNLCAISLDRYIHIKDPLRYGRWMTKRIVTMAIGAIWLLSALVSFLPINLELHRPDPDTDAQEAGEEQCALDLSPAYAVVSSCISFFLPCCVMVGIYSRLYLYAKRHVESIKALVRPVTLGSLEGDTSRPTKVAAPCHVSESKAATTVGIIVGTFLTCWVPFFCVNIAAAFCKTCIPDIVFKVLTWFGYTNSSFNPIIYSIFNQEFQEAFTRILTFRCRPCPSYGDGFNTSSTSYAAPACSPCCSSCVPQN	#
Pm_GPCR_A82	MLNDLCNSLLWSYQKWGDIASLNLTLTSRVPQEVRHKVPSHWYQFDAPHPLWQPILGTLYIMIGSLSVTGNSIVLWIFGTTRSLRSGTNLLVMNLALSDLFMMLTQFPVLVANCYNQRWTLGALACEIYGFCGALFGTVSIITMALIAMDRYYAIAQPFIGWRLSYGRAIVWVCGAWAYGVVWCCPPLLGWNEYVLEGFLTSCTFDYLSEDLWSRSYVFVLFVGAYLLPLAIITTCYGRIFSSVSRHDQKVARENDLGDLSSVNFHRRETQLARVVIISVWFWAMAWTPYAVISLMGILSWRESLTPLATMLPALFAKLSTVYNPFIYAVSHPRYRQELAVRLPWLCCRLPMERSQSMSRQRSLTSTVSRTSSMNNYRSNGQRSFRNSSKADVTKDLPS…	#
Pm_GPCR_A83	MLNDLCNSLLWSYQKWGDIASLNLTLTSRVPQEVRHKVPSHWYQFDAPHPLWQPILGTLYIMIGSLSVTGNSIVLWIFGTTRSLRSGTNLLVMNLALSDLFMMLTQFPVLVANCYNQRWTLGALACEIYGFCGALFGTVSIITMALIAMDRYYAIAQPFIGWRLSYGRAIVWVCGAWAYGVVWCCPPLLGWNEYVLEGFLTSCTFDYLSEDLWSRSYVFVLFVGAYLLPLAIITTCYGRIFSSVSRHDQKVARENDLGDLSSVNFHRRETQLARVVIISVWFWAMAWTPYAVISLMGILSWRESLTPLATMLPALFAKLSTVYNPFIYAVSHPRYRQELAVRLPWLCCRLPMERSQSMSRQRSLTSTVSRTSSMNNYRKDLPSLDALISSMGNEA	#
Pm_GPCR_A84	MGVQNLSLEVLARSEAAMDAAEGVEGGNATQSSADEGYDLGVVVALSFFLVVSMVLALGGNVMVILTIVRHRGMRTRTNLLLANLAVADILVAVLDMPIALITIIRGGWIFSRAFCLFNGFTVGLGLMLSVHTLMWISIHKYISITKPFSRSVTPRKIVLMIVVAWAWTIFFNLTPTPIIGLTETGFKAGASQCGPPPPKKGLQYVHAGLNTTINLVIPLVVMSFCYYKIFKEVKDHLSR	#
Pm_GPCR_A85	MGVQNLSLEVLARSEAAMDAAEGVEGGNATQSSADEGYDLGVVVALSFFLVVSMVLALGGNVMVILTIVRHRGMRTRTNLLLANLAVADILVAVLDMPIALITIIRGGWIFSRAFCLFNGFTVGLGLMLSVHTLMWISIHKYISITKPFSRSVTPRKIVLMIVVAWAWTIFFNLTPTPIIGLTETGFKAGASQCGPPPPKKGLQYVHAGLNTTINLVIPLVVMSFCYYKIFKEVKDHLSRMQEFTDVNVRNSLIQQKQITETLCIVLSVFVLFWLPYIGYSLSLVFLGQKAVPRILNPIAYLFGYMNSACNPIIYALRSPSFRRGFSEIICWKSRYIPVNARASRNAHSRQVEGMMVSFRRSLWNRERKSERNLARKGEQGFGRQTRSHHHSAKKVEVT…	#
Pm_GPCR_A86	MGVQNLSLEVLARSEAAMDAAEGVEGGNVTQSSADEGYDLGVVVALSFFLVVSMVLALGGNVMVILTIVRHRGMRTRTNLLLANLAVADILVAVLDMPIALITIIRGGWIFSRAFCLFNGFTVGLGLMLSVHTLMWISIHKYISITKPFSRSVTPRKIVLMIVVAWAWTIFFNLTPTPIIGLTETGFKAGASQCGPPPPKKGLQYVHAGLNTTINLVIPLVVMSFCYYKIFKEVKDHLSRMQEFTDVNVRNSLIQQKQITETLCIVLSVFVLFWLPYIGYSLSLVFLGQKAVPRILNPIAYLFGYMNSACNPIIYALRSPSFRRGFSEIICWKSRYIPANSLSSGSTFRTRLTQRSTVMVNARASRNAHSRQVEGMMVSFRRSLWNRERKSERNLARKG…	#
Pm_GPCR_A87	MEFGLGLVTAPPDPECASGECDGFVVPHTIPSPQTATVNSMFPSVTTSSPATDVEPPEDADGLPNLSFPAYMQGIYTTWCLVLLLVGLAGNILVPVLVLRDRELRGASTSIFIVNLVAADLLVLVVCLPALLCELYAPPDVWVLPPSMCKVVPYVEFTVAHASMLTILAISVERYRAICHPLTAAATCSRARATAACLLVWVLATSITSPVIALTEYERTNYVDDSVVPVCYTRIDKLWAKVFVVSSMVVLFFLPLIILVLLYWRIARQLLLEDKQLCRDKPNPNLQARKQVVVMLGTVVVVFFVCLLPYRVFSLWIIFTSKETEQSLGQEVHFNLLYATRTLVYVNSAINPVLYNVTSSKFRGAFFRLLGLRGADGTTSSTHQTTTTTTASASLSSTL…	#
Pm_GPCR_A88	MGCSVSSSLFVAITFLTMVEGVLTFFIYIKERRLRKREQSPFVYSLAVSITLLSVFSFAFNVRLLSRSCQNDRSITWCVVLNILLRYLHVVSCFCVTCLALYRYLYLCWPLHCPVLVTKRRCCYVTLACWTLPIALVGVPFAIDGQAPCADMKVTVSFSITYIVLYILGALATFVAYLLVALEFRRKHNSASPNADIAKFDFLVKVRTERCALHVFVLYTILSLPHIIMVIVSMIDSEIAQVTRNIPALLQRLHLLLFLPFYAWANPFFRAALTSWAKKTWTRLTCGDGEGDFYLHSNGTKGESAEKAERLRQEPSV	#
Pm_GPCR_A89	MNCPLVPALYMTLSLLTMAECVLTIFIYIMERRLRKRTTSPFVYSLAVSIALLSAISFIFNAKLLLYSCRNKRTIEWCVVLSIFLRYLHVVSCFCVTCLALYRYLYLCWPLHYLMLVTKRRCCYVTLACWTLPIALVGVPFAIDGQAPCADMKVTVSFSITYIVLYILGALATFVAYLLVALEFRRKHNSASPNADIAKFDFLVKVRTERCALHVFVLYTILSLPHIIMVIVSMIDSEIAQVTRNIPALLQRLHLLLFLPFYAWANPFFRAALTSWAKKTWTRLTCGDGEGDFYLHSNGTKGESAEKAERLRQEPSV	#
Pm_GPCR_A90	MVSPASNMTPSTDAAESLQPATEEALAGGGSMVAEAVGDLLRYVVDNGTMAGFFPATAAMNRTFGDKFDSRLQWYEDYVVGTLLVTVGLLSVLGNGSSVVMFWRRLRHLTPAEMLLLNMAVIHLFLAVASYPAAMAASFSHRWLFGDLGCAMYGFTCYFVGIATITSLLALAVVRYMKTCMHPYGRSLSADHIKIILIGIYLYSLFWALLPLTSIGSYEVEPFGTSCTLNWADPSNAGRLYIIAAVLVAVIIPCLVIIWCYVKIFLLVRRNQKKKMMLGKRSGASQPSQLQMSLVSCLVCLGFILAWIPYAVVSIYFGLGGHPAPPYVAIIPVLLAKSSCAYNPIIYIFVTPRYRSEILDVVRNCCSLLCCTDPNPSQDKASGDVRLQVVGVEAKDSAD…	#
Pm_GPCR_A91	MHALCYCLNTLNVTEDSALVADLCLIAYSHVFPVLLSLAVVTNVLNAVVLLSPHPGSRFQPTPIRKYLLWITLSHCVICATVLLGIWVRDRVGLSYSWAFYFAHFEQPLYDVFNCSYAWIIVGLSRDRHQAVCRPHQYTVAASHERAAWRIALAYAFSVVVYAPHCFAQEPVFSAEHAGWHVTGTDLFSSRAWAAWAVLSQALHRLVPAAILVGLNTKILVAVSRLGNSSVRPGGRPGSSPSRRRERQITNLLLALTLSFLVTNVPAAAIKLVYIAMGQHCQIHAGMEIARSIANCLEMAGYSADFLLYFLMNPEYRRDLHGLLSKLWSFFGVSKTCPLPEVTEEQATISQ	#
Pm_GPCR_A92	MSGLRPLVRQVTDIGHIISLIFLITATTSGTHATSDVATPGITVAKTAAVTTATTTPAVQNTTSTTIPEATQSSLDVVTLTETEVPAAPPVKDYRYATNTSPPAEITTAEQQANLRVYSPQILGFTAACVILTGIVGAVGNLLAALSLLNSRQLRQSPSTAFMVNLPACLLPVCVVGLPMFAVGCIQIQWYGRVLMPEWVCIFGFALGLTFSQVHLHTLCAIAFNRLVAVVWPAKYKRLMQAKVVKVYLALLWFYSALLWLPLTFGGPGRLVYVPKELMVSMKDDSPRKTGKAFHVFLTYLLPIMITSVCYIVMYFKVRQTRRRRPGARTKAGDEANLSEGTNVMRQWDDHVTRTILVIFVLLLVCSVPHLVIHVLHLHAKHPQAWLLLHVVFWLQFSL…	#
Pm_GPCR_A93	MQIVTAVGRLCTRRMSGLRPLVRQVTDIGHIISLIFLITATTSGTHATSDVATPGITVAKTAAVTTATTTPAVQNTTSTTIPEATQSSLDVVTLTETEVPAAPPVKDYRYATNTSPPAEITTAEQQANLRVYSPQILGFTAACVILTGIVGAVGNLLAALSLLNSRQLRQSPSTAFMVNLPACLLPVCVVGLPMFAVGCIQIQWYGRVLMPEWVCIFGFALGLTFSQVHLHTLCAIAFNRLVAVVWPAKYKRLMQAKVVKVYLALLWFYSALLWLPLTFGGPGRLVYVPKELMVSMKDDSPRKTGKAFHVFLTYLLPIMITSVCYIVMYFKVRLFHSGF	#
Pm_GPCR_A94	MQIVTAVGRLCTRRMSGLRPLVRQVTDIGHIISLIFLITATTSGTHATSDVATPGITVAKTAAVTTATTTPAVQNTTSTTIPEATQSSLDVVTLTETEVPAAPPVKDYRYATNTSPPAEITTAEQQANLRVYSPQILGFTAACVILTGIVGAVGNLLAALSLLNSRQLRQSPSTAFMVNLPACLLPVCVVGLPMFAVGCIQIQWYGRVLMPEWVCIFGFALGLTFSQVHLHTLCAIAFNRLVAVVWPAKYKRLMQAKVVKVYLALLWFYSALLWLPLTFGVGFHKGMPFVEHYALNHSIYIDQIAITTVRIPLPFSSRRQYSFSALADFEKVNLDISIFPSRLLPGYNSCGHNRLCSFSNNKFHFILSLICVLE	#
Pm_GPCR_A95	MSGLRPLVRQVTDIGHIISLIFLITATTSGTHATSDVATPGITVAKTAAVTTATTTPAVQNTTSTTIPEATQSSLDVVTLTETEVPAAPPVKDYRYATNTSPPAEITTAEQQANLRVYSPQILGFTAACVILTGIVGAVGNLLAALSLLNSRQLRQSPSTAFMVNLPACLLPVCVVGLPMFAVGCIQIQWYGRVLMPEWVCIFGFALGLTFSQVHLHTLCAIAFNRLVAVVWPAKYKRLMQAKVVKVYLALLWFYSALLWLPLTFGGPGRLVYVPKELMVSMKDDSPRKTGKAFHVFLTYLLPIMITSVCYIVMYFKVRLFHSGF	#
Pm_GPCR_A96	MQIVTAVGRLCTRRMSGLRPLVRQVTDIGHIISLIFLITATTSGTHATSDVATPGITVAKTAAVTTATTTPAVQNTTSTTIPEATQSSLDVVTLTETEVPAAPPVKDYRYATNTSPPAEITTAEQQANLRVYSPQILGFTAACVILTGIVGAVGNLLAALSLLNSRQLRQSPSTAFMVNLPACLLPVCVVGLPMFAVGCIQIQWYGRVLMPEWVCIFGFALGLTFSQVHLHTLCAIAFNRLVAVVWPAKYKRLMQAKVVKVYLALLWFYSALLWLPLTFGGPGRLVYVPKELMVSMKDDSPRKTGKAFHVFLTYLLPIMITSVCYIVMYFKVRQTRRRRPGARTKAGDEANLSEGTNVMRQWDDHVTRTILVIFVLLLVCSVPHLVIHVLHLHAKHPQA…	#
Pm_GPCR_A97	MSGLRPLVRQVTDIGHIISLIFLITATTSGTHATSDVATPGITVAKMAAVTTATTTPAVQNTTSTTIPEATQSSLDVVTLTETEVPAAPPVKDYRYATNTSPPAEITTAEQQANLRVYSPQILGFTAACVILTGIVGAVGNLLAALSLLNSRQLRQSPSTAFMVNLPACLLPVCVVGLPMFAVGCIQIQWYGRVLMPEWVCIFGFALGLTFSQVHLHTLCAIAFNRLVAVVWPAKYKRLMQAKVVKVYLALLWFYSALLWLPLTFGGPGRLVYVPKELMVSMKDDSPRKTGKAFHVFLTYLLPIMITSVCYIVMYFK	#
Pm_GPCR_A98	MEGLATQAVSQFADTNGTTNDHNSTGQVETWSLVLGMIVTLTVMVIGSLGNLLTLLTFAHQFCMPIQLRCIKYMTPDTVLILNLALADFLYSAVNLPFMFFTYYSIYMTNSNTSGKSTAPWENNMAACSFSAFLRYTNAFSEWMTLGLMALERCICIHKFRHNSRRPNKWFTCWKTFIYCIMIWMLGMALQIPTYVGAYGNFGYNNMTLKCDFIDTNGANPRILFFTMETAIPCILIFIGNKFILVLVYSNNRRILSVMGSHAFQQAQLRRSRTTRVIVRLLIVFLVCVIPICLYNVIFARDNVSLHETVPEIGIVLYCIYFLQYCINNFIYVVCFEKYRCAYYQFLCFILCRKVKPVTPVKTLPLRPSDQVYTISSPHGLQVPEKMLPRTPSECEEER…	#
Pm_GPCR_A99	MLWCIKYMTPDTVLIINLALADFLYSAVNLPFMFFTYYTIYKSNISGIPTAPWENNMATCSFSAFLRYTNAFSEWMTLGLMALERCICIHKFRHNSRRPNKWFTCWKTFIYCIMIWMLGMALQIPTYVGAYGNFGYNNMTLKCDFIDTNGANPRILFFTMETAIPCILIFIGNKFILVLVYSNNRRILSVMGSHAFQQAQLRRSRTTRVIVRLLIVFLVCVIPICLYNVIFARDNVSLHETVPEIGIVLYCIYFLQYCINNFIYVVCFEKYRCAYYQFLCFILCRKVKPVTPVKTLPLRPSDQVYTISSPHGLQVPEKMLPRTPSECEEERRAENDPQYQQWQRNSPNSSLSSQASFGLEIPESRLASSLRSQGESVTFESDVPDRRHTFGSLSTCSSN…	#
Pm_GPCR_A100	MKDPLPAFLPSPSTNLRHARDTALLCFSLFLLLFCVPASPASYGGREQGKTWDTMRPFVHNPTQAFGPSPGERKPAALSVGDSVYIGPPEAGGSSLWANTKRNPSATSRKQDRFAQFSRGHRISQTKDSERVGEKDALDSGVARHDYSIRTSEGGGRDQAQRSARKGNLESSGRQEVPSEGLKGRGEDNRPETEEGGFTRDSEHADAPHSIDFQLSQTPKTELVNRPSSFHQDSLRPLDTTDTQTLGVPDQPTAPPGGPELWNPPPLNHADVFPPLPGYNEFGAPWGGTMEDWGPHKPLLGQGGVMEEEEDELDSILFHWPLGGSQVAPNIVPGMSSESGCGCWDTDSKEREVECSCWGPSLVEVPSNLSSAVNIIVLEDLQNLHTIEAGVFRGLPRLQ…	#
Pm_GPCR_A101	MKDPLPAFLPSPSTNLRHARDTALLCFSLFLLLFCVPASPASYGGREQGKTWDTMRPFVHNPTQAFGPSPGERKPAALSVGDSVYIGPPEAGGSSLWANTKRNPSATSRKQDRFAQFSRGHRISQTKDSERVGEKDALDSGVARHDYSIRTSEGGGRDQAQRSARKGNLESSGRQEVPSEGLKGRGEDNRPETEEGGFTRDSEHADAPHSIDFQLSQTPKTELVNRPSSFHQDSLRPLDTTDTQTLGVPDQPTAPPGGPELWNPPPLNHADVFPPLPGYNEFGAPWGGTMEDWGPHKPLLGQGGVMEEEEDELDSILFHWPLGGSQVAPNIVPGMSSESGCGCWDTDSKEREVECSCWGPSLVEVPSNLSSAVNIIAVTNAGVETLRNDSFTRYRSTLQ…	#
Pm_GPCR_A102	MKDPLPAFLPSPSTNLRHARDTALLCFSLFLLLFCVPASPASYGGREQGKTWDTMRPFVHNPTQAFGPSPGERKPAALSVGDSVYIGPPEAGGSSLWANTKRNPSATSRKQDRFAQFSRGHRISQTKDSERVGEKDALDSGVARHDYSIRTSEGGGRDQAQRSARKGNLESSGRQEVPSEGLKGRGEDNRPETEEGGFTRDSEHADAPHSIDFQLSQTPKTELVNRPSSFHQDSLRPLDTTDTQTLGVPDQPTAPPGGPELWNPPPLNHADVFPPLPGYNEFGAPWGGTMEDWGPHKPLLGQGGVMEEEEDELDSILFHWPLGGSQVAPNIVPGMSSESGCGCWDTDSKEREVECSCWGPSLVEVPSNLSSAVNIIAVTNAGVETLRNDSFTRYRSTLQ…	#
Pm_GPCR_A103	MKDPLPAFLPSPSTNLRHARDTALLCFSLFLLLFCVPASPASYGGREQGKTWDTMRPFVHNPTQAFGPSPGERKPAALSVGDSVYIGPPEAGGSSLWANTKRNPSATSRKQDRFAQFSRGHRISQTKDSERVGEKDALDSGVARHDYSIRTSEGGGRDQAQRSARKGNLESSGRQEVPSEGLKGRGEDNRPETEEGGFTRDSEHADAPHSIDFQLSQTPKTELVNRPSSFHQDSLRPLDTTDTQTLGVPDQPTAPPGGPELWNPPPLNHADVFPPLPGYNEFGAPWGGTMEDWGPHKPLLGQGGVMEEEEDELDSILFHWPLGGSQVAPNIVPGMSSESGCGCWDTDSKEREVECSCWGPSLVEVPSNLSSAVNIIAVTNAGVETLRNDSFTRYRSTLQ…	#
Pm_GPCR_A104	MKDPLPAFLPSPSTNLRHARDTALLCFSLFLLLFCVPASPASYGGREQGKTWDTMRPFVHNPTQAFGPSPGERKPAALSVGDSVYIGPPEAGGSSLWANTKRNPSATSRKQDRFAQFSRGHRISQTKDSERVGEKDALDSGVARHDYSIRTSEGGGRDQAQRSARKGNLESSGRQEVPSEGLKGRGEDNRPETEEGGFTRDSEHADAPHSIDFQLSQTPKTELVNRPSSFHQDSLRPLDTTDTQTLGVPDQPTAPPGGPELWNPPPLNHADVFPPLPGYNEFGAPWGGTMEDWGPHKPLLGQGGVMEEEEDELDSILFHWPLGGSQVAPNIVPGMSSESGCGCWDTDSKEREVECSCWGPSLVEVPSNLSSAVNIIAVTNAGVETLRNDSFTRYRSTLQ…	#
Pm_GPCR_A105	MKDPLPAFLPSPSTNLRHARDTALLCFSLFLLLFCVPASPASYGGREQGKTWDTMRPFVHNPTQAFGPSPGERKPAALSVGDSVYIGPPEAGGSSLWANTKRNPSATSRKQDRFAQFSRGHRISQTKDSERVGEKDALDSGVARHDYSIRTSEGGGRDQAQRSARKGNLESSGRQEVPSEGLKGRGEDNRPETEEGGFTRDSEHADAPHSIDFQLSQTPKTELVNRPSSFHQDSLRPLDTTDTQTLGVPDQPTAPPGGPELWNPPPLNHADVFPPLPGYNEFGAPWGGTMEDWGPHKPLLGQGGVMEEEEDELDSILFHWPLGGSQVAPNIVPGMSSESGCGCWDTDSKEREVECSCWGPSLVEVPSNLSSAVNIIVLEDLQNLHTIEAGVFRGLPRLQ…	#
Pm_GPCR_A106	MDHLATPQRYPEGGYHNMTWEAYHQPEDESEIAKMSRGVATSIAVLFIGYMILGLTGNFLTILALLRCPRVRNVTAAFIISLCVADFLFCVLVLPWEVSRFLAGKWIWGEGWICTLFPLLRYWNVAVSLLSIAMITINRYIMIAHFSVYKSVYRKGWIALMIAFCWVFAFVMLLPTLLKKWGRFGFDARLQTCSILDDNNKSPKQVLFGIGFCVPAIIIVICYSLIFFVIHKSEMRMRHHSTRGMNGTHSGPPLQSQVRGTGKMEREARRRRNEWRITKMVLIIFIAFLVTYLPITLVKNLDKKVNYPGLHVLGYVLIYISSCINPVIYVIMNRQYRQAYKTVLLCKRPRLPSLTSSHSELPKGSASRRAREGQEQGSG	#
Pm_GPCR_A107	MDHLATPQRYPEGGYHNMTWEAYHQPEDESEIAKMSRGVATSIAVLFIGYMILGLTGNFLTILALLRCPRVRNVTAAFIISLCVADFLFCVLVLPWEVSRFLAGKWIWGEGWICTLFPLLRYWNVAVSLLSIAMITINRYIMIAHFSVYKSVYRKGWIALMIAFCWVFAFVMLLPTLLKKWGRFGFDARLQTCSILDDNNKSPKQVLFGIGFCVPAIIIVICYSLIFFVIHKSEMRMRHHSTRGMNGTHSGPPLQSQVRGTGKMEREARRRRNEWRITKMVLIIFIAFLVTYLPITLVKNLDKKVNYPGLHVLGYVLIYISSCINPVIYVIMNRQYRQAYKTVLLCKRPRLPSLTSSHSERGKARNRAAVEELNDKTLMSQVSLSDAAAMPECHELPEV…	#
Pm_GPCR_A108	MDHLATPQRYPEGGYHNMTWEAYHQPEDESEIAKMSRGVATSIAVLFIGYMILGLTGNFLTILALLRCPRVRNVTAAFIISLCVADFLFCVLVLPWEVSRFLAGKWIWGEGWICTLFPLLRYWNVAVSLLSIAMITINRYIMIAHFSVYKSVYRKGWIALMIAFCWVFAFVMLLPTLLKKWGRFGFDARLQTCSILDDNNKSPKQVLFGIGFCVPAIIIVICYSLIFFVIHKSEMRMRHHSTRGMNGTHSGPPLQSQVRGTGKMEREARRRRNEWRITKMVLIIFIAFLVTYLPITLVKNLDKKVNYPGLHVLGYVLIYISSCINPVIYVIMNRQYRQAYKTVLLCKRPRLPSLTSSHSELPKGSASRRFASSRCSSCMSQGSLGGSARVTPPQHDLGR…	#
Pm_GPCR_A109	MDHLATPQRYPEGGYHNMTWEAYHQPEDESEIAKMSRGVATSIAVLFIGYMILGLTGNFLTILALLRCPRVRNVTAAFIISLCVADFLFCVLVLPWEVSRFLAGKWIWGEGWICTLFPLLRYWNVAVSLLSIAMITINRYIMIAHFSVYKSVYRKGWIALMIAFCWVFAFVMLLPTLLKKWGRFGFDARLQTCSILDDNNKSPKQVLFGIGFCVPAIIIVICYSLIFFVIHKSEMRMRHHSTRGMNGTHSGPPLQSQVRGTGKMEREARRRRNEWRITKMVLIIFIAFLVTYLPITLVKNLDKKVNYPGLHVLGYVLIYISSCINPVIYVIMNRQYRQAYKTVLLCKRPRLPSLTSSHSELPKGSASRRFASSRCSSCMSQGSLGGSARVTPPQHDLGR…	#
Pm_GPCR_A110	MDHLATPQRYPEGGYHNMTWEAYHQPEDESEIAKMSRGVATSIAVLFIGYMILGLTGNFLTILALLRCPRVRNVTAAFIISLCVADFLFCVLVLPWEVSRFLAGKWIWGEGWICTLFPLLRYWNVAVSLLSIAMITINRYIMIAHFSVYKSVYRKGWIALMIAFCWVFAFVMLLPTLLKKWGRFGFDARLQTCSILDDNNKSPKQVLFGIGFCVPAIIIVICYSLIFFVIHKSEMRMRHHSTRGMNGTHSGPPLQSQVRGTGKMEREARRRRNEWRITKMVLIIFIAFLVTYLPITLVKNLDKKVNYPGLHVLGYVLIYISSCINPVIYVIMNRQYRQAYKTVLLCKRPRLPSLTSSHSELPKGSASRRFASSRCSSCMSQGSLGGSARVTPPQHDLGR…	#
Pm_GPCR_A111	MERVIAGSKMLHVNRTSVQGGHYDSSLPRMDDIQSQIFDSGGDGGLSASEYTRECSWYGEDSIKSNDLRNGLTFQCEYILDNIASNTSCWVTSVSDCISNDESQIRDSFNGTSPDPALSGSDRTQVCLSCFSDNTTSFWALRSNSRANVLSSLLTYGSELLCSLESCSSVPCDNSTINAMSPFPSPFVSPLANSSSHHPSSPSVSYTLPTLTLPSSLHSLHCRIPELLPTDPSLTQAPNLTHDARYLDVNATFAEEEAFEYDFSFLFLAMFILAGGIGNILVCLAICLERRLHNVTNYFLMSLAVADLLVSLVVMPFGAIAGFLGYWPFGLVWCNIYVTCDVLACTSSIMHMCTISLGRYLGIRNPLKTRSSSKKTVAVKVVLVWLLAMLITSFITVLG…	#
Pm_GPCR_A112	MASVELNCSFPPSELAWDAPYNLTAETEASLMNCSFHERLGGITCSEADALCRCARDLYLLYCFQAPEYYSLLYRVVGTLFQGAILVIGVVGNAMVVVVVARNRNMATPTNCYLVSLAVADCAVLVAAVPQEIVSYFLIGNHWIWGRGGCAILVFLQNLGINASSLSLTAFTVERYIAICHPMKAQTVCTVERAKKITLLVWLFAVCYCAPWLFLTQVVPLRYAVDYPTQEFTFKLSRDQYLYYYFTDIVVFYVVPLLLSCVLYSLIARILIASQLPKGPAGDRVRGAAISPRVQVVKMLVVVVAIFATLWLPYRTLLVYNSLLAMFGQQPFKDLWYLLFAKTCIFINRQQPGGQPVALDTPEQRRSEAL	#
Pm_GPCR_A113	MASVELNCSFPPSELAWDAPYNLTAETEASLMNCSFHERLGGITCSEADALCRCARDLYLLYCFQAPEYYSLLYRVVGTLFQGAILVIGVVGNAMVVVVVARNRNMATPTNCYLVSLAVADCAVLVAAVPQEIVSYFLIGNHWIWGRGGCAILVFLQNLGINASSLSLTAFTVERYIAICHPMKAQTVCTVERAKKITLLVWLFAVCYCAPWLFLTQVVPLRYAVDYPTQECTFKLSRDQYLYYYFTDIVVFYVVPLLLSCVLYSLIARILIASQLPKGPAGDRVRGAAISPRVQVVKMLVVVVAIFATLWLPYRTLLVYNSLLAMFGQQPFKDLWYLLFAKTCIFINSAINPILYNALSVKFRRSFKKMLSCGSSRAGNQWHLTLLNSEGVRRLGRSP…	#
Pm_GPCR_A114	MSPTLQPPPSPRAPPAGATSIPAGLPAGMRSLAQTLPVLKVPTLKLEEEEDVGELQYAGGVVNGQEELATVASNAATSVVTEMISLCLDYENCTNMTQPMMDNCTMNCTVEVDSENAERNYWTLLLLLFPVFTIFGNILVLMSVYKERSLQTVTNYLIMSLAVADLLLAALVMPFAVYYLLMCGRWELGPIVCDLYIAMDVVCSTSSIFNLVAISIDRYTAVTKPIKYVHSKNNNRIVVTIAVIWTVSAAIGIPLFFVNKYDGYTKGDKAIYDCTFVNADFILYSSLSSFYIPCIAMIYLYYRIFKALKDRARKKKPKVSEIKAGSVIENVAQTRMLAETTLGTEMVLPPAKSTDLIEEDKNTNNTSNSQDEGDEEGDEAAAALQGAGADNCHIIKNPK…	#
Pm_GPCR_A115	SRYVVQRVLVPLVLVVGVVGNSVTIVVLTRRQMRSSTNNYLTALAISDLLYLVFIFSLSIRHHPGMDHPHHWFYWHYFRYALWLTDATSSTSIWLTVTFTIERYIAVCHPIKGKVYCTESRAMIVIGVVYALCFTLTASTPHEWVIEEVRDNATGTSVLRLDYSDLGRNDTYKMVFYWFTAVCFILLPLVLLSVFNSFLIYVVKQSRAQRRTMTSQRLERDTHSQSQENKITVMLIAVVLLALVCQLPVAVLLLYKSFNESEPNTMSDNIERGLGNIFNLLSAINAACNFVLYCAMSDKYRRTFLRTFCSRWYRQPSPLHSWMATAYSNVDDGSPRFSRMSSMRMSRRSSHRSLPSRDRTTQTRV	#
Pm_GPCR_A116	SRYVVQRVLVPLVLVVGVVGNSVTIVVLTRRQMRSSTNNYLTALAISDLLYLVFIFSLSIRHHPGMDHPHHWFYWHYFRYALWLTDATSSTSIWLTVTFTIERYIAVCHPIKGKVYCTESRAMIVIGVVYALCFTLTASTPHEWVIEEVRDNATGTSVLRLDYSDLGRNDTYKMVFYWFTAVCFILLPLVLLSVFNSFLIYVVKQSRAQRRTMTSQRLERDTHSQSQENKITVMLIAVVLLALVCQLPVAVLLLYKSFNESEPNTMSDNIERGLGNIFNLLSAINAACNFVLYCAMSDKYRRTFLRTFCSRWYRQPSPLHSWMATAYSNVDDGSPRFSRMSSMRMSRRSSHRSSGSGSPRGSPPHGRCHLD	#
Pm_GPCR_A117	MMAFSSAQLPTSTMASSFAANATTEISAAAAFAATATATGDLLFNATLAPNDYGNFSGQDEQEGGTVFKCNMNILNANFTEYDYEGRVEMFIPITWREVLKIVAYVIVFLVSLTGNMLVILVVFCNSHMRTSTNQYLVNLAFADLLVTMGSMWVHLMRHLSFPNFSLPSITCKLEGFIQATALLGSVFTLTVISVGRFVAVMFPFLARTSPDRALKVIAGVWIVSASIASPILVYRNTYNIQWKNFTTWHCDEFWPNHGAPDASGQCVIKFTSKMIYYTILNTAFFFIPIAIMLVNYSMVVWRLWMTQLPGETYDPAISASTRAKKRVVKMISVVLLVFALCWSPLQSLMLYINFAHSQNENGSLPEWFSEAEFVSYFVAYSNSALNPIIYCGFNANFR…	#
Pm_GPCR_A118	MMAFSSAQLPTSTMASSFAANATTEISAAAAFAATATATGDLLFNATLAPNDYGNFSGQDEQEGGTVFKCNMNILNANFTEYDYEGRVEMFIPITWREVLKIVAYVIVFLVSLTGNMLVILVVFCNSHMRTSTNQYLVNLAFADLLVTMGSMWVHLMRHLSFPNFSLPSITCKLEGFIQATALLGSVFTLTVISVGRFVAVMFPFLARTSPDRALKVIAGVWIVSASIASPILVYRNTYNIQWKNFTTWHCDEFWPNHGAPDASGQCVIKFTSKMIYYTILNTAFFFIPIAIMLVNYSMVVWRLWMTQLPGETYDPAISASTRAKKRVVKMISVVLLVFALCWSPLQSLMLYINFAHSQNENGSLPEWFSEAEFVSYFVAYSNSALNPIIYCGFNANFR…	#
Pm_GPCR_A119	MAVTSGETGAWTDSSFVLAASPSPGNARLQEGDVMTLLPGPTRDVEGWYVDATDALVANQTHLDLDTNSSYLGALNGSYFDAGDANATDDYDYDYDKALETFFWRELTPTLVVYAVTYVLGVVGNALIIFTIYRYRRLKTTTNVFLASLATADLLLILMCIPVKIARLLSYSWTMGFLLCKLIYYMQAVSSVCSVLTLTTMSLERCYAIVYPMKAIYVCTISKAKKAAFVIWISSLILASPTLVVQVHMEVGHRVKAFWCVRNFDAPLLWRGYETYMLVLVLLVPACVMAAAYAAICRTILRMVVQRRSITGKGQMANGVLLLNGASRGRRREGDDSEVHQVVSMLVVVVVLFVVCWAPILAVNVLKAYAVLPSYSPTLKHVVSAAELLSYCNSCVNPI…	#
Pm_GPCR_A120	MTTLAGNASLRDALGWPRRARNHTGDKQTDLLSPEDYLPRGFLANTTWDASTTPLSSDAFASSSPSFSPSSPSSPASLAPSSPSSFSHEASWSLDWEADPSSAALGIDVPLNDTGSNGTTFNSSDYEYDYDDSLGTFYWEELAPPLVVYALTYIVGVVGNALIIFTICRYRHLKTTTNVFLASLATADLLLILICIPVKLARLFSFSWTLGAFMCKLIFYLQTLSAVCSVLTLTVMSVERYYAIVYPMRAHYRCTISQAKKVCAFIWATSVVLATPILRLQVHLPVGLRVRAFWCVRDFDAPLLWRGYETYMLVLVLLVPACVMAAAYAAICRTILRMVVQRRSITGKGQMANGVLLLNGASRGRRREGDDSEVHQVVSMLVVVVVLFVVCWAPILAVN…	#
Pm_GPCR_A121	MAVTSGETGAWTDSSFVLAASPSPGNARLQEGDVMTLLPGPTRDVEGWYVDATDALVANQTHLDLDTNSSYLGALNGSYFDAGDANATDDYDYDYDKALETFFWRELTPTLVVYAVTYVLGVVGNALIIFTIYRYRRLKTTTNVFLASLATADLLLILMCIPVKIARLLSYSWTMGFLLCKLIYYMQAVSSVCSVLTLTTMSLERCYAIVYPMKAIYVCTISKAKKAAFVIWISSLILASPTLVVQVHMEVGHRVKAFWCVRNFDAPLLWRGYETYMLVLVLLVPACVMAAAYAAICRTILRMVVQRRSITGKGQMANGVLLLNGASRGRRREGDDSEVHQVVSMLVVVVVLFVVCWAPILAVNVLKAYAVLPSYSPTLKHVVSAAELLSYCNSCVNPI…	#
Pm_GPCR_A122	MTTLAGNASLRDALGWPRRARNHTGDKQTDLLSPEDYLPRGFLANTTWDASTTPLSSDAFASSSPSFSPSSPSSPASLAPSSPSSFSHEASWSLDWEADPSSAALGIDVPLNDTGSNGTTFNSSDYEYDYDDSLGTFYWEELAPPLVVYALTYIVGVVGNALIIFTICRYRHLKTTTNVFLASLATADLLLILICIPVKLARLFSFSWTLGAFMCKLIFYLQTLSAVCSVLTLTVMSVERYYAIVYPMRAHYRCTISQAKKVCAFIWATSVVLATPILRLQVHLPVGLRVRAFWCVRDFDAPLLWRGYETYMLVLVLLVPACVMAAAYAAICRTILRMVVQRRSITGKGQMANGVLLLNGASRGRRREGDDSEVHQVVSMLVVVVVLFVVCWAPILAVN…	#
Pm_GPCR_A123	MNEARSDAVDLYSAEHQMALLNGSGHEPKPWEPVSPSQHTYVGIYLIFMGVLGTFDNALVVAMFIKFRVLLTPSNLLLLNLCITDLGICLLGGFAFSGVSSLAGRWLYGDFGCQYYAFMGFLMGVANLTTLLMIALDRYLVTCRHDLRGKLTYRRYYQMIAFIWVWALFWAVCPLLGWASYGYEPSVTTCTINWQQNDTSYKWYIMTITVLAYFVPLCLMCSCYYQAAKFLHRAHETGDAVYSYDWASERNVTKMGGVLVVTYLFCWSAYAVVCVWTVFRHPYTVPLVLTLLPPLMAKASPVLNPIIYFYSHPRLKKGMIATLTCCFKDPPPELLELPETKSMTENK	#
Pm_GPCR_A124	MAFPLNDVCEGGILDDENQLCHDEGNMNEARSDAVDLYSAEHQMALLNGSGHEPKPWEPVSPSQHTYVGIYLIFMGVLGTFDNALVVAMFIKFRVLLTPSNLLLLNLCITDLGICLLGGFAFSGVSSLAGRWLYGDFGCQYYAFMGFLMGVANLTTLLMIALDRYLVTCRHDLRGKLTYRRYYQMIAFIWVWALFWAVCPLLGWASYGYEPSVTTCTINWQQNDTSYKWYIMTITVLAYFVPLCLMCSCYYQAAKFLHRAHETGDAVYSYDWASERNVTKMGGVLVVTYLFCWSAYAVVCVWTVFRHPYTVPLVLTLLPPLMAKASPVLNPIIYFYSHPRLKKGMIATLTCCFKDPPPELLELPETKSMTENK	#
Pm_GPCR_A125	MVGRETVPDVANFSCWTSMFQHPSTPSVADVVKAVCSSLLGIIVIVVNSIFIVAVNGRRHVKHLSFQPRYLLTSMAFADLLKGLVVVPLSVYPTLYHCFPYPRLLCAVQAILLPLLHHQAALTLSLLALDRYCCLLHPSSYQNHASRPLCVIAVVLSWAVVVGIHAGLYVPSPQFYFNYLGSQSCEPFHTVNSKIIIVACAVYFPTTMITMYCYGTVFHVARTSLHRLVCATVSAPEILGGTLVEKMLMKERRESMRTCRVMAVVSLSFIILITPWTLRQIITACTNSRIPGGLDYGVWVVSVGGGTVIIFVFWLFSPVFRRAMEETVHNRVCCGNVYYDEGDDVSLSHLSHNGEHLWKAGPNLCASHTPACPAAAHAQPLPAEFAHTPAPLHRSMGAL…	#
Pm_GPCR_A126	MADEGLKLFPYYRYIINESDYPDASLNYEEIQRWANEIFDSTTAGLGEPLPPADALEHTPTRIQEVTASSLSLVYNLTSSLDLGLNWSSQPLVPSGGFDPASNWSSSLDLDAIDILNGNQSTGTSYGTDFNGSLDTLAGGYNGTNYTSPATEHAPIPDRYSIYEVILIAVFAGFLSIATLLGNLMVMISFKIDKQLQTISNYFLFSLAVADITIGMVSMPLFTLYTLLGYWPLGPLICDTWLALDYLASNASVLNLLIISFDRYFSVTRPLTYRAKRTTRRAAVMIGSAWIISLILWPPWIYSWPHIEGRRTVPENECYIQFIETNEYVTFGTAIAAFYLPVTVMCGLYWRIWRETEKRQKDLTNLQAVKKDPSKRSNSSEAEEVVEPEDWKRQRSESS…	#
Pm_GPCR_A127	MADEGLKLFPYYRYIINESDYPDASLNYEEIQRWANEIFDSTTAGLGEPLPPADALEHTPTRIQEVTASSLSLVYNLTSSLDLGLNWSSQPLVPSGGFDPASNWSSSLDLDAIDILNGNQSTGTSYGTDFNGSLDTLAGGYNGTNYTSPATEHAPIPDRYSIYEVILIAVFAGFLSIATLLGNLMVMISFKIDKQLQTISNYFLFSLAVADITIGMVSMPLFTLYTLLGYWPLGPLICDTWLALDYLASNASVLNLLIISFDRYFSVTRPLTYRAKRTTRRAAVMIGSAWIISLILWPPWIYSWPHIEGRRTVPENECYIQFIETNEYVTFGTAIAAFYLPVTVMCGLYWRIWRETEKRQKDLTNLQAVKKDPSKRSNSRPGLPILPDPTSFTDTGISR…	#
Pm_GPCR_A128	MADEGLKLFPYYRYIINESDYPDASLNYEEIQRWANEIFDSTTAGLGEPLPPADALEHTPTRIQEVTASSLSLVYNLTSSLDLGLNWSSQPLVPSGGFDPASNWSSSLDLDAIDILNGNQSTGTSYGTDFNGSLDTLAGGYNGTNYTSPATEHAPIPDRYSIYEVILIAVFAGFLSIATLLGNLMVMISFKIDKQLQTISNYFLFSLAVADITIGMVSMPLFTLYTLLGYWPLGPLICDTWLALDYLASNASVLNLLIISFDRYFSVTRPLTYRAKRTTRRAAVMIGSAWIISLILWPPWIYSWPHIEGRRTVPENECYIQFIETNEYVTFGTAIAAFYLPVTVMCGLYWRIWRETEKRQKDLTNLQAVKKDPSKRSNSRREKLCTRQPCLALVHSTLY…	#
Pm_GPCR_A129	SLPFSLLTQTLSFPQKKQISIWLTVSLAVWRWIAVSRPHSAPTFCTLVNARRLLAGVYVACPLLATPTFLIYTVEETEDVSGDNPRTVYKVDFSPLAKAHDNLLKNICLLVFSVLVKLVPCLLLAQIMPAIIRAMWVAKERRQKLTNRKHQPASINAGSTPSVFARVSRRVKGSAGDEVAAGGQGKQAPRKNEGSTERTTSMLLVVMLLFLLTEMPQGLLTGLSLIYGPEFFTDCYMQLADPMDLLALINSTINFVLYCAMSVQFRYTFASMYCGCCSRRKEALPPPLSSRQNCASSFNI	#
Pm_GPCR_A130	IVWRRPSEEDPDEAARESRDPFTQQLKRRKKKERASPSASETMTSLTSSELRHLPDKMLAQIIHTIQTFPNETVDFSRPIVRRTLRGSYPLFITIYCLLALAGAVANSALLARFFLARHFYSDPTCVYVMNLGVCNLLASLVLLPLSLVVLLLQNWVLGSVMCYLLPMLQDVPIHATMATFVVISADRHRKIASPLEPRVSASTAVAGIWVAALSVVLPYVMYVNYIDLQVMFGSQFDGVGICTLNLNDNIALYIRLLYGLLYVVPLLLVIYFHLRVSHEIDRRVSEREDRCQPSLEEGELANRIWTVRGRTATVSLPFYLVFFNFYFTPFSFTILSISFSFTFPSIPFFQPSLLPRFFLFFFLPSLLSRFFLTFPSTFFIFPSIPFSLTRFLSPSLTS…	#
Pm_GPCR_A131	IVWRRPSEEDPDEAARESRDPFTQQLKRRKKKERASPSASETMTSLTSSELRHLPDKMLAQIIHTIQTFPNETVDFSRPIVRRTLRGSYPLFITIYCLLALAGAVANSALLARFFLARHFYSDPTCVYVMNLGVCNLLASLVLLPLSLVVLLLQNWVLGSVMCYLLPMLQDVPIHATMATFVVISADRHRKIASPLEPRVSASTAVAGIWVAALSVVLPYVMYVNYIDLQVMFGSQFDGVGICTLNLNDNIALYIRLLYGLLYVVPLLLVIYFHLRVSHEIDRRVSEREDRCQPSLEEGELANRIWTVRGRTATVSAIRRNDVASRGTFHGEAEECQLDLEEEKRSQTYLALIIGISTLCLTPLAVLRLVKNEILETRQNSGHFDITYITFVWVAFLPA…	#
Pm_GPCR_A132	IVWRRPSEEDPDEAARESRDPFTQQLKRRKKKERASPSASETMTSLTSSELRHLPDKMLAQIIHTIQTFPNETVDFSRPIVRRTLRGSYPLFITIYCLLALAGAVANSALLARFFLARHFYSDPTCVYVMNLGVCNLLASLVLLPLSLVVLLLQNWVLGSVMCYLLPMLQDVPIHATMATFVVISADRHRKIASPLEPRVSASTAVAGIWVAALSVVLPYVMYVNYIDLQVMFGSQFDGVGICTLNLNDNIALYIRLLYGLLYVVPLLLVIYFHLRVSHEIDRRVSEREDRCQPSLEEGELTNRIWTVRGRTATVRNDVASRGTFHGEAEECQLDLEEEKRSQTYLALIIGISTLCLTPLAVLRLVKNEILETRQNSGHFDITYITFVWVAFLPAVSTP…	#
Pm_GPCR_A133	IVWRRPSEEDPDEAARESRDPFTQQLKRRKKKERASPSASETMTSLTSSELRHLPDKMLAQIIHTIQTFPNETVDFSRPIVRRTLRGSYPLFITIYCLLALAGAVANSALLARFFLARHFYSDPTCVYVMNLGVCNLLASLVLLPLSLVVLLLQNWVLGSVMCYLLPMLQDVPIHATMATFVVISADRHRKIASPLEPRVSASTAVAGIWVAALSVVLPYVMYVNYIDLQVMFGSQFDGVGICTLNLNDNIALYIRLLYGLLYVVPLLLVIYFHLRVSHEIDRRVSEREDRCQPSLEEGELTNRIWTPSLLPRFL	#
Pm_GPCR_A134	MENLDDFDREMEEIALGNGVTARRQPPPQASSGNWLEHAFNDSDCLVSSDGSECQMNATLLGNSSTTDLPPSLGFDDNAMTDIIVYCVLFIVAAIGNFTVFITLFRNRHRKSRVNLMIMHLAVADLMVTLINFPLEVGWRITTQWVAGNLACKLFQFLRAFGLYLSSLVLVCISLDRYFAIVHPLKVNDAQRRGKMMLSFAWSIAAVCSIPQSVIFHVDSHPVFKNFKQCVTFGFFQTQVEERTYNLFCLAAMYFMPLLIIIVVYLRILWEISQKSKDSKDDPSGGGRRDGRLRLRRSDMTNIERARARTLRMTLIIVLAFVWCWTPYVVIVMWYMFDRQSAMQVDKPLQDALFIMAVSNSCVNPLVYGTYTINFRNELNRCFGRKKKPPVLARKSTGS…	#
Pm_GPCR_A135	MENLDDFDREMEEIALGNGVTARRQPPPQASSGNWLEHAFNDSDCLVSSDGSECQMNATLLGNSSTTDLPPSLGFDDNAMTDIIVYCVLFIVAAIGNFTVFITLFRNRHRKSRVNLMIMHLAVADLMVTLINFPLEVGWRITTQWVAGNLACKLFQFLRAFGLYLSSLVLVCISLDRYFAIVHPLKVNDAQRRGKMMLSFAWSIAAVCSIPQSVIFHVDSHPVFKNFKQCVTFGFFQTQVEERTYNLFCLAAMYFMPLLIIIVVYLRILWEISQKSKDSKDDPSGGGRRDGRLRLRRSDMTNIERARARTLRMTLIIVLAFVWCWTPYVVIVMWYMFDRQSAMQVDKPLQDALFIMAVSNSCVNPLVYGTYTINFRNELNRCFGRKKKPPVLARKSTVL…	#
Pm_GPCR_A136	MENLDDFDREMEEIALGNGVTARRQPPPQASSGNWLEHAFNDSDCLVSSDGSECQMNATLLGNSSTTDLPPSLGFDDNAMTDIIVYCVLFIVAAIGNFTVFITLFRNRHRKSRVNLMIMHLAVADLMVTLINFPLEVGWRITTQWVAGNLACKLFQFLRAFGLYLSSLVLVCISLDRYFAIVHPLKVNDAQRRGKMMLSFAWSIAAVCSIPQSVIFHVDSHPVFKNFKQCVTFGFFQTQVEERTYNLFCLAAMYFMPLLIIIVVYLRILWEISQKSKDSKDDPSGGGRRDGRLRLRRSDMTNIERARARTLRMTLIIVLAFVWCWTPYVVIVMWYMFDRQSAMQVDKPLQDALFIMAVSNSCVNPLVYGTYTINFRNELNRCFGRKKKPPVLARKSTGS…	#
Pm_GPCR_A137	MENLDDFDREMEEIALGNGVTARRQPPPQASSGNWLEHAFNDSDCLVSSDGSECQMNATLLGNSSTTDLPPSLGFDDNAMTDIIVYCVLFIVAAIGNFTVFITLFRNRHRKSRVNLMIMHLAVADLMVTLINFPLEVGWRITTQWVAGNLACKLFQFLRAFGLYLSSLVLVCISLDRYFAIVHPLKVNDAQRRGKMMLSFAWSIAAVCSIPQSVIFHVDSHPVFKNFKQCVTFGFFQTQVEERTYNLFCLAAMYFMPLLIIIVVYLRILWEISQKSKDSKDDPSGGGRRDGRLRLRRSDMTNIERARARTLRMTLIIVLAFVWCWTPYVVIVMWYMFDRQSAMQVDKPLQDALFIMAVSNSCVNPLVYGTYTINFRNELNRCFGRKKKPPVLARKSTVL…	#
Pm_GPCR_A138	RERERERERERERESGRRRRQRHQRGGTMATPSVPPTPVWPEAFANASDSASNATSDPASTSSLSPGTPMLEDAEDLTNLTLHAQPFYPPVNAGVGTELTALLVLVVGVVGNLVVMLVFMWRPWGRTPLQVDRVVGLLALSGLATTLTAVPFHLYSFVTSEYPANDSLCQVQGFLLNLLCLLCLWYTAVLAVERYVKFASPHEHSLTFSLLNLNVVLSGVLVLLLIEVSGPIYGWAEYGYVEDCGMCVLNPRSTHIFTYTVIQTSCYVTLPVLVTVFASARVLRELSSSDPAPLTRGSQVLKSAMGVTVLCCSMLTSVLLMVPYHVLLMLQAADVPVPIWTKVMSYWLKILALTCVYPMILLSARPREVWPPFVATFHSLKRCRVRGYLQDHEGDLDLS…	#
Pm_GPCR_A139	GGGGLGDAGGLLEDNHTHERRARFNLTHLDFDFDLSPVFPSLEAVSEDVQVFLIVAYSLAAVLSLVGNITVILVLAFGRRSSVRCYLINLAVSDITMATFCIPFSYTSFMFHRWIFAPEFCRIVAFMQHVSVTCSVYTLVAIGVDRYKALIHPLNTRWTKSRARLVIGGIWLFSVVISLVPLIVSDSVRYDWDGEWYYECKENWPKTQDELYEKTYTVLLFIFTFVLPVVGLGYTYLSIVGMMCSYRMPGNAEPFRDQQQFLAKVKVINMMIAVMVCFVLSWFPLQVLQFLIYFAPDITQCRGRECFAYYMSFFTCHWIAMANSFMNPFIYCFMSKNFREDLCQFVRKCGRKGIRRQRSNPWSRGELGSSFRSILNITHKTSVQSSSKMSFRGKSDKNR…	#
Pm_GPCR_A140	MSYWSEPSNLAPNSLPSTNPYGNYTVVDTVPKELLHMVDSHWYQFPPMNPLWYSLVGFWMVVMGILSVFGNFVVLWVFMTTKSLRSPANTLVVNLALSDFLMMFTMFPPMVISCYWQTWTLGAFFCEVYAFLGSLFGCVSIWTMVWITADRYNVIVKGVAGDPLSSKDASLRIIFTWIISFAWCLPPFFGWNRYVPEGNMTACGTDYLSGDIVSNSYLYIYSMWVYIFPLLYIIYSYTFIVKAVANHEKQMREQAKKMGVKSLRSDEAQKTSAE	#
Pm_GPCR_A141	MVVSMIVNYQQEETRFFSTAVWYAHFALFMINVPMSVSVLVVVCITVDRFYSVCRPTHFAAIHTERCARLAIAGSVAFAVLVWLPMCFLMHPVECVEPSCSPPDNRTWWAVRFNSELFPEDWYRPYAWVRQVLLSFIPIILLVVLNALTLRGFLRLRTRRNEMARSSASGSLQLTVSPNAEGRHRKEQHIIPLLVAVMITFSATMLPSGIVDAMHTDDPEDEATYEVFRAVGNNLEILSHALNFYMYILCSRTVRVALKNICRRRRQVSLARASVSRVLIAVQQLAKSHGRGKTSSTEPTGTVGFADTEEGRRRENETPQAVAAETASERNLARTV	#
Pm_GPCR_A142	MRSTTNYLIFSLAAADLLFIVFCVPFTASDYMLKSWPFGRVWCQTVQYLTYVTAYASVYTLLLLSFDRFLAVVHPIAALTIRTERNALYAIAGSWILILGSCIPVYRCHGTKRINFDDEILITCSFLNEEYNHMAFHIAFITSMYFLPLTVIVVLYLLILNRLWFGMQPGGNRSAESIRGKKRVTRMVVIVVVTFIVCWFPIQLVLLLKSLGMYQMTTFQIIMQIAAQVLAYINSCVNPILYAFLSDPFRKAFRKVISCGPQRRAAINGRTDFERSMETRPLRPSPNAIPMTNMASSDQLLTPSSAILRHETTNTTTTSFTNGAAREDGGTKRTQSHEKLLNQLAVNSPAQDYGGVRGAGQGEHNSLEGGHPE	#
Pm_GPCR_A143	EALLGDAAAAARGEKAEDDIVGISCRDPGPCPYPGPVAQHSDMASEVVTIDRLSKMLLDPAFVTTINESSSPLFNFSIHDAYQIISDSQEGYLDGTTKVVFIVFYVILIVFGVTGNLMVGWVIWRKRAMRTPRNLYIINLTVSDLSMCLVCMPFTLVGLIYKNWNMGSVICKLVPVLQGTNIMVSPATVVAIAVDRYATIVQVGRSSRSRFHVVASIAVIWAASVLFTLPLYFYYVVEEVKLQHILLFSRCIDIWPSRSVKNVWIIALLLTQYGIPIMVLSVVHARIKRYLGQHMMGQYDARRAQKEIERNNKTTIL	#
Pm_GPCR_A144	MSDKTALLLTSISTSAMADDQEPLSAPNWALLLTAVAAIIISILGFFGNLLTILALPYSLRLRNAATWFVVNLAVAEGIFCVTILPMSAAHLFYLYVTGEGMFTSGGCSAFVFLRYVNIQAELLSIAAIAVNRCVLIAVPKKYPKVYTGAKTIIIITAIWAFSIFLMLIPLLKIYGHLGYNRDTHECDFMEDTPAKQGPRKFFLGIGFLLPCIVIIASYSYIFYKARQSSAKVQARRNNSLNNSVNSDVRNSRPAEGLRSRDIRIARTIGVIFLVFLVCCMPVSIVHYQYKKLQTPTLLLLLHPLYWAQYCINIFIYVFMNRQYRDAYVNYISRWWPDFRELSRRNFKWKEEPTSDSGRRVSRANTPSSVVKFATRKNSTKSFRSPIDPPGTPRTAEKA…	#
Pm_GPCR_A145	MSDKTALLLTSISTSAMADDQEPLSAPNWALLLTAVAAIIISILGFFGNLLTILALPYSLRLRNAATWFVVNLAVAEGIFCVTILPMSAAHLFYLYVTGEGMFTSGGCSAFVFLRYVNIQAELLSIAAIAVNRCVLIAVPKKYPKVYTGAKTIIIITAIWAFSIFLMLIPLLKIYGHLGYNRDTHECDFMEDTPAKQGPRKFFLGIGFLLPCIVIIASYSYIFYKARQSSAKVQARRNNSLNNSVNSDVRNSRPAEGLRSRDIRIARTIGVIFLVFLVCCMPVSIVHYQYKKLQTPTLLLLLHPLYWAQYCINIFIYVFMNRQYRDAYVNYISRWWPDFREYFHLRLVSEIHPWAVCLHPACFHGFPEDFSSGLYLGLKDAPPPLHRPR	#
Pm_GPCR_A146	MCEGYQFNLVFDFEWINGTLVPTVRPVLKPCPEDPRPIIAGVFLSLIFVGAFLLNMVVVVTVATSYTLKRFLYCHILINLCVTCMIDCIFNLTISIGYVTSAPWRFGYSMSFFNGFTINMLNSEMGFAVLLLAVDRLAAAKKYMRYLNLNECKIGLVIGFTWVVAFALASPIACGFIFSIPYRNRYSCSVADPHDDYYLIVHFILVVVFCTITMIVLTVITSVTFHRERKKQKKIKGNQTMGYFDQILMTPYFRTEFYPAVFSICIVVAYLLLWLPFTVTTTVGPMFSQHWANKTTEESDSDSYSIFDPKDRDGIKRRAMLDESQLLSLNNTMSPNVTSEMASKMNNMTMNENLIPEVVDTPVSDTVFIWFHYIFDILVPILVFIVLKDVRAKCESLIM…	#
Pm_GPCR_A147	MDANATLDANAADSVGNQELQVLQDVVYRYVMPVLIITGVLTNVINILTLWKINQPQKHQQNRQAQTTTYRYLFWLAIADMLASLSLVPAIVFLEREELPYGWAFYYAHFETPLMNGLTSASVYIVVGLSVDRYIAVCHPRRYVEISAPRLAAIRIVCSFLVPVVLYLPQGFFMEVVCAASGAGWTYQSNQTNESAKEYYELIVELCHRIFPAIILAVLNGCIIYTFHNTTERRNQMRSKPLVTMQPSSASKGSEDQSRRHQEKRLVYLLVAIVVSFLATTLPAAVLALIDIDGATYGSFGHEVFRALANCLEAFGLSLNFVLYFVFVNSVREVLKNAVCGLAAHAKVDRGCSQSSTSNSKNTECVEL	#
Pm_GPCR_A148	MDANATLDANAADSVGNQELQVLQDVVYRYVMPVLIITGVLTNVINILTLWKINQPQKHQQNRQAQTTTYRYLFWLAIADMLASLSLVPAIVFLEREELPYGWAFYYAHFETPLMNGLTSASVYIVVGLSVDRYIAVCHPRRYVEISAPRLAAIRIVCSFLVPVVLYLPQGFFMEVVCAASGAGWTYQSNQTNESAKEYYELIVELCHRIFPAIILAVLNGCIIYTFHNTTERRNQMRSKPLVTMQPSSASKGSEDQSRRHQEKRLVYLLVAIVVSFLATTLPAAVLALIDIDGATYGSFGHEVFRALANCLEAFGLSLNFVLYFVFVNSVREVLKNAVCGLAAHAKFDILTAVRKGSNKDIIYKKKSRRQIFPATDHRARTPSHRHLVIELPSCPRIQ…	#
Pm_GPCR_A149	MGVLSTTLTTPFGDIVSSNSTWTEVEECSTLLSNLSYGHTASPSIEQVKYVAYGIAMPVLVALGVLGDILNLVVLTRPNMTGVAYVYMRGYAAASLFALLCAIPFTHRILTHETGRWASYYVAAFHAHVVLYFGNSCIGIGVVMLLALTVERFISVCYPAQARNLCGAKRAYVTVAVIPLAGFLLYCPYIFIANVATCVDDRGELIHRKERNEWLVDSIWFQVYKWILELVFKLLPALVLVYLNVRIIRTYKAVCEKRRKMTKKVSGEQRRQYAEESRLMYLLGGTSTLFFVCMTPMIVLSVTIHRPWKNSLAFEIFRAIANVLEVTNFAVTFYIYCTFSKDFRETFLRTLRSAKENSMGASFLGSVSGLKEAIRPP	#
Pm_GPCR_A150	ESDVVCRMYGFLLVMLHTVAVWVVVGLHCDKYCAIATPLRYNQIVTRRRVAALSSIAWVMGLVLATPPLLGSYAYSFSEGVCLPVWHLADAAAYTWTLATLYVILPFTIMLIVNGRIIVIARHHQHRIFSAIFEVMMSAQATVTHQKNPFDVPKKKRKSVWTVLEQLAAFVVCYYPFFGTIMWETIRGRPANEYCVLFVTALFVLSPLVNTFVYGIKSKNIRKAFRNYLRKKLYKTEMKHEIQARIPSASNSRRPSITSTLAMPILQKSLQRRMSDYLLQDQLNQPKLVRRSSDMSWHPLEEGTPSPTRLRKPLDTKFPVQSSPAGSHSPASVANFLTVPSFEAARNYYCSQQRVRLSISSLDSDQSFSVRESRTEEENFMVTLSPDSQSTVEVLTNPH…	#
Pm_GPCR_A151	GHANGSVDPLIAQTRLVAYGVIAPVVITVGMVGNILTILLLRKPQFRGVTYTYFLALAVSDLLSLFFSISLMVHLVQVATRAYSTAVWYSYFEILFVNAPMSASVLIVVCVTVDRFFSVCRPQDFKGIHTMRHARKGIAGAVVVAFLMWLPTCMIKQPLEHDACNTTFFEPPDNGTWWVACMMPTLEQPWYVGYLWTRQTVVAFAPIVALVVMNVLIVKEYIQIRDRRRELDGDSSRDPAAAEGRRKDDKNLINLLRAVIISFFVTLVPAGVFNSMYSETLSTELEYEIFRAFANDLEILNHALNFYLYIVCSKPIRAAIREHFQVYRRSWEESHVSKALVLLTSDRSGVFSPTSATHADAAAAGRGDDGGRFNRSRETALSKGTGPSDFESTSEASHC…	#
Pm_GPCR_A152	MDASAYSELGHKDIRMASYLDPFMNSSDSLRDSFSGFELPFDDALDQNYSSSFSPSYSPSSSFPSSSSSSSASPHFTANLSRVAEEEESFGNQSLPIDMRFNDGHILLISCYSGIFIVSLVGNLCVLKAILGGGRKQRKSRVNLMLLHLAIADLIVTTIMIPVEVGWSATVQWMAGDTFCRVFAFFRIFGHYLSSFILVCISIDRYFAVVYPLSLNAADRRGKIMLTFAWFLAFTCSLPQVVIFHVEKHPDFTFYVQCVTFNFYPSSHHEMVYHIFCLVMLYVAPLSIIIISYGAIVITIFQKSRLSDDTAIRRSSLGYLGRARARTIKMTISIVLAFFVCWTPYVVISLWFCFDRSAAELLDVKVQKGLFFFACTNSCVNPIVYGIFNFCKKKQPIQT…	#
Pm_GPCR_A153	MDASAYSELGHKDIRMASYLDPFMNSSDSLRDSFSGFELPFDDALDQNYSSSFSPSYSPSSSFPSSSSSSSASPHFTANLSRVAEEEESFGNQSLPIDMRFNDGHILLISCYSGIFIVSLVGNLCVLKAILGGGRKQRKSRVNLMLLHLAIADLIVTTIMIPVEVGWSATVQWMAGDTFCRVFAFFRIFGHYLSSFILVCISIDRYFAVVYPLSLNAADRRGKIMLTFAWFLAFTCSLPQVVIFHVEKHPDFTFYVQCVTFNFYPSSHHEMVYHIFCLVMLYVAPLSIIIISYGAIVITIFQKSRLSDDTAIRRSSLGYLGRARARTIKMTISIVLAFFVCWTPYVVISLWFCFDRSAAELLDVKVQKGLFFFACTNSCVNPIVYGIFNFCKKKQPIQT…	#
Pm_GPCR_A154	YGPGYGNGYPAYGGGELVMLAGGAHVGVESLAQAAVILVIGVAIIISNIIVLATFITMPGPKDVIMYYLMSLGVSDLVAGVVVVPLSVYPALVQRWVYGDAVCGLAGYLETTLWFAQLCTFMWISVDRYLAIRKPLRYETVQTKTRCQCWVVFTWITSMMLCCPPLLGFNNSSHWDSEAFVCWLDWGSMIAYAFTLVPMVLGPTLITLFYTYGYIFNTMRRLKTCVVGQDKEFITALTSNLANPDHAMSFVLVLTFWLSWGPCVGVRTYEYLTGHHIDVRFLHFAVFWLGALNSCWKSIIYIAMSPKFRRGLKLFCLSLCCQRKARNAELIMDY	#
Pm_GPCR_A155	MAAPVVMPSNVSQPHFDYYGYEVKMNGWNTPPEYLTYVDEHWLKFEAPNPMMHHLLGVLYIFLTFSSCVGNGCVIWIFLTSKSLRTPSNMLIVNLALADFVMMLKTPVFIINSFNEGPVMGMLGCQIYGLMGAYTGPGAACTNAAIAFDRYRTITNPLEGRLTSGQVTAILFFIYAWITPWVLMPFLEIWNRFVPEGYLTSCTFDYMSEGSKFYVVGLWFCMWLIPMLIITTCYYLVYTHVAAHEKSLKKQASKMNVESLRSGDKTNMRQEVRVAKVGATLTSLFLISWTPYAVIAFTCTFGREDLVTPFVSMIPACTCKIAACIDPFVYAINQPKYRVELT	#
Pm_GPCR_A156	MARRALLCLTMFSINFWVVQSIPLRLEIQSGLKNPGKSFHFKREGRAINENVGSHHVPTTGYEMNNATSYVLWERSTDEMTSPTTPLAEHRETNSLGSFGRNKLTLIDKNSERIVDAKLRSGSESQIDHSGNLEEPKQDFTKGSSRMNKPKTFENNDDDGETRRNTQEDIESTESLDKNSSNEVQGLSVTSETEEGGAPCPTVPATWTPYITDREIQCVVNPHWLEFDPPSHLSHLVLAAIYIIILIVGCFGNGLVIYLFASSRSLRTPSNLFILNLALSDFCMVGILVVYVHNAFHDGPAAGKFGCDLYGFVSGLAGTTSIMTMSAISLDRYLVISFPLDPFKRFSHRQVLVIIIATWLYSSIFSSIPLLGIVGINYTPEGYLTSCSFDYLSHATRTR…	#
Pm_GPCR_A157	MARRALLCLTMFSINFWVVQSIPLRLEIQSGLKNPGKSFHFKREGRAINENVGSHHVPTTGYEMNNATSYVLWERSTDEMTSPTTPLAEHRETNSLGSFGRNKLTLIDKNSERIVDAKLRSGSESQIDHSGNLEEPKQDFTKGSSRMNKPKTFENNDDDGETRRNTQEDIESTESLDKNSSNEVQGLSVTSETEEGGAPCPTVPATWTPYITDREIQCVVNPHWLEFDPPSHLSHLVLAAIYIIILIVGCFGNGLVIYLFASSRSLRTPSNLFILNLALSDFCMVGILVVYVHNAFHDGPAAGKFGCDLYGFVSGLAGTTSIMTMSAISLDRYLVISFPLDPFKRFSHRQVLVIIIATWLYSSIFSSIPLLGIVGINYTPEGYLTSCSFDYLSHATRTR…	#
Pm_GPCR_A158	MARRALLCLTMFSINFWVVQSIPLRLEIQSGLKNPGKSFHFKREGRAINENVGSHHVPTTGYEMNNATSYVLWERSTDEMTSPTTPLAEHRETNSLGSFGRNKLTLIDKNSERIVDAKLRSGSESQIDHSGNLEEPKQDFTKGSSRMNKPKTFENNDDDGETRRNTQEDIESTESLDKNSSNEVQGLSVTSETEEGGAPCPTVPATWTPYITDREIQCVVNPHWLEFDPPSHLSHLVLAAIYIIILIVGCFGNGLVIYLFASSRSLRTPSNLFILNLALSDFCMVGILVVYVHNAFHDGPAAGKFGCDLYGFVSGLAGTTSIMTMSAISLDRYLVISFPLDPFKRFSHRQVLVIIIATWLYSSIFSSIPLLGIVGINYTPEGYLTSCSFDYLSHATRTR…	#
Pm_GPCR_A159	MSHDGEPAPAQGWAMMLTAVFAIAIMFVGFFGNLLTVLALPHSRRHRKTTTWFVVNLAAAEALFCVTILPVTAAHLISLYMTEHELLSDGACAYFAFCRYVTMLVGLLSIAAIAINRCVLITIPKWYPKIFTATNTAVTIACIWLLSVVLLLFPLLEAYGKFGYNDSTDECDFVDSTERGQTPRNVMMFAGYFFPCGVIIVSYALIFYKARMSSIKMKAFSQGNAQNTANKTAQRPAVGLRSRDIRIARTIAAIFVAFIICCTPVSVLHYLDKTMHMPTTLLLLHPLYWLQYCLNMFIYVIMNSQYREAYVHFVAKWWPGVRNISGRLFREPSSDSGRSQRATTPTSLMRFSTRRGPGKPPTPTQRLPPPDIFETDTPTPSRDPSV	#
Pm_GPCR_A160	MSHDGEPAPAQGWAMMLTAVFAIAIMFVGFFGNLLTVLALPHSRRHRKTTTWFVVNLAAAEALFCVTILPVTAAHLISLYMTEHELLSDGACAYFAFCRYVTMLVGLLSIAAIAINRCVLITIPKWYPKIFTATNTAVTIACIWLLSVVLLLFPLLEAYGKFGYNDSTDECDFVDSTERGQTPRNVMMFAGYFFPCGVIIVSYALIFYKARMSSIKMKAFSQGNAQNTANKTAQRPAVGLRSRDIRIARTIAAIFVAFIICCTPVSVLHYLDKTVTSFICRVKGLCTNRRKETALVSNAYADYITPAAPALLAAVLPQHVHLRYHEQPVQGGLRALRRQVVARRQEYLRPPVPRAEQRQWAQPAGHDADQPHALFHPPRPRQAPHAHAAPAAPGYF	#
Pm_GPCR_A161	MSHDGEPAPAQGWAMMLTAVFAIAIMFVGFFGNLLTVLALPHSRRHRKTTTWFVVNLAAAEALFCVTILPVTAAHLISLYMTEHELLSDGACAYFAFCRYVTMLVGLLSIAAIAINRCVLITIPKWYPKIFTATNTAVTIACIWLLSVVLLLFPLLEAYGKFGYNDSTDECDFVDSTERGQTPRNVMMFAGYFFPCGVIIVSYALIFYKVRAANNGKVCSTPKSSRRCMASRDKEHYKMS	#
Pm_GPCR_A162	MANATGPQVAYYGQQLGSFGYPEGMTVVDFVPDTIKHMVHEHWYNYPPVNPMWHYLLGVIYIFLGFFSITGNSLVIYLYMKAPQLKTPANMLVVNLALSDLIMLTTNFPAFAYNCFSGGRWMFSAQFCEIYAALGAVTGVCSIWTLGMISWDRYNIICNGFNGPKLTQGKAMLMCLFCWAMAIGWALPPFFGWGKYIPEGILDSCSYDYLTQDFNTRSYNMCIIIFDYCLPCSIIVLSYVFIVKAIFAHEAAMRAQAKKMNVSNLRSNEAEAQRAEIRIAKTAIANVSLWLLCWTPYAAITIQGVAGNHSNITPLVTMLPALLAKSASCYNPFVYAISHPKFRQAITVHMPWFCVHEVEKSSGDDTKSNSTVANEEK	#
Pm_GPCR_A163	KDIDERHFLEMDELKLAYFKTFRYCSYVPRVLQCLPSTDGVSNGRDMMGWVVLRVAVWVVAALTLAGNLAVIGCRAISKEDNKILKLFIKNLAAADLLMGVYLVILGVKDLKTRGSFRAEALAWASSYTCTFTGILGLVSSEASVFILTFMSLERYLFIRQPLEARTLSERSARVCLFFIWLMSIFLAVFPAIWIKSFYESGAMCIPLHVTEPYLAGWQYSAFIFLGINTLSMAVILGAYAGLFFNIMVTRTSTPVSGGESRFALRFFFIVITNCVCWLPIACVKAAALANIEVHSGVYAWLVVLVLPINSAINPILYTFSTSKFQGQVATVRSVFRAARNRQDSATDTDVLRYSSSRSWGSAAQYIVNHAHLPPLRAHSGSQNGPAALIREKVDRRAS…	#
Pm_GPCR_A164	MMGWVVLRVAVWVVAALTLAGNLAVIGCRAISKEDNKILKLFIKNLAAADLLMGVYLVILGVKDLKTRGSYRAEALAWASSYTCTFTGILGLVSSEASVFILTFMSLERYLFIRQPLEARTLSERSARVCLFFIWLMSIFLAVFPAIWIKSFYESGAMCIPLHVTEPYLAGWQYSAFIFLGINTLSMAVILGAYAGLFFNIMVTRTSTPVSGGESKFALRFFFIVITNCVCWLPIACVKAAALANIEVHSGVYAWLVVLVLPINSAINPILYTFSTSKFQSQLSAVLTVFRTARNRQDSATDTDVLRYSSSRSWGSAAQYIVNHAHLPPLHAHNGSPNGAVTLPREKADHRASVSGVCKKRSIGDSSYVLKDPSAKDAPSSNGRVSPEKDSSPGRYLTL…	#
Pm_GPCR_A165	MMGWVVLRVAVWVVAALTLAGNLAVIGCRAISKEDNKILKLFIKNLAAADLLMGVYLVILGVKDLKTRGSYRAEALAWASSYTCTFTGILGLVSSEASVFILTFMSLERYLFIRQPLEARTLSERSARVCLFFIWLMSIFLAVFPAIWIKSFYESGAMCIPLHVTEPYLAGWQYSAFIFLGINTLSMAVILGAYAGLFFNIMVTRTSTPVSGGESRFALRFFFIVITNCVCWLPIACVKAAALANIEVHSGVYAWLVVLVLPINSAINPILYTFSTSKFQSQLSAVLTVFRTARNRQDSATDTDVLRYSSSRSWGSAAQYIVNHAHLPPLHAHNGSPNGAVTLPREKADHRASVSGVCKKRSIGDSSYVLKDPSAKDAPSSNGRVSPEKDSSPGRYLTL…	#
Pm_GPCR_A166	MMGWVVLRVAVWVVAALTLAGNLAVIGCRAISKEDNKILKLFIKNLAAADLLMGVYLVILGVKDLKTRGSYRAEALAWASSYTCTFTGILGLVSSEASVFILTFMSLERYLFIRQPLEARTLSERSARVCLFFIWLMSIFLAVFPAIWIKSFYESGAMCIPLHVTEPYLAGWQYSAFIFLGINTLSMAVILGAYAGLFFNIMVTRTSTPVSGGESKFALRFFFIVITNCVCWLPIACVKAAALANIEVHSGVYAWLVVLVLPINSAINPILYTFSTSKFQSQLSAVLTVFRTARNSNRHGRPSVLLEPQLG	#
Pm_GPCR_A167	MDVISETYGEMPSLDDEDFAEDKPSNFDLLTLTNLDSNLTNLANNFSWLLNASESLNIDLIKKFQRNRRVDDEAYYSLIVCYSLLIILGATGNSLVVVAVIRKPAMRTARNVFIINLAISDLLLCLITMPLTLVELLSQYWPLGDLPFLCKLVGTLQATCIFVSTISITAIALDRYQVIVYPTKDSLKTVGAVLTLLLIWKVSFILALPNFIWRTLKHHVINLPDLYSVNFCFEDWPMEHGRGYYSVFVIVVQYCLPIVTVSVSYAMICRKLRFRMENSSVRNSKKTEREDKRMKKTNTLLISIALIFCLSWLPLNLYNLIVDFYNPFGDDMEKLLIVYAVCHMMGMSSACSNPLMYGWLNDNFRKEFLEIFGLICPRCCKQKPQGQRQPTPSAAGKVG…	#
Pm_GPCR_A168	MDVISETYGEMPSLDDEDFAEDKPSNFDLLTLTNLDSNLTNLANNFSWLLNASESLNIDLIKKFQRNRRVDDEAYYSLIVCYSLLIILGATGNSLVVVAVIRKPAMRTARNVFIINLAISDLLLCLITMPLTLVELLSQYWPLGDLPFLCKLVGTLQATCIFVSTISITAIALDRYQVIVYPTKDSLKTVGAVLTLLLIWKVSFILALPNFIWRTLKHHVINLPDLYSVNFCFEDWPMEHGRGYYSVFVIVVQYCLPIVTVSVSYAMICRKLRFRMENSSVRNSKKTEREDKRMKKTNTLLISIALIFCLSWLPLNLYNLIVDFYNPFGDDMEKLLIVYAVCHMMGMSSACSNPLMYGWLNDNFRKEFLEIFGLICPRCCKQKPQGQRQPTPSAAGKVG…	#
Pm_GPCR_A169	MGMDNSDLHQIPDKFLGQIIHNLQSFPNETVNFAEPQLRKSLANIYPLFLVLYSLLVVFGTVGNVAMIAYILRRRLYRDATCAFIMNIGVCNVIMSVLLLPLSLAILLIQNWIFGSFLCYFVPMLQVLFGRQFKGVGICTVNLGDDIAEYTRGLFVVLYAFPLALIIFLHVRVSGEMRSREVPVNMVALDSRSRESQQDIWSVQDTRPPSSIYLNDVDGRDGFLSHEAHQLPSFMSPTPTLMGGGGSQTPTMLHPMEEAELDLAREKRNQRYIATIVTAFALCLCPLMILRLVKNMVMETYDNSGHFDITFITFVWIAFLPTVTTPALFGAWKISRTTKERLQGYLNLGSRGRRSNHAQNFTPIFYSCHARAAHRLSLDHALVPTSPHTHSAAHSNMQG…	#
Pm_GPCR_A170	MGMDNSDLHQIPDKFLGQIIHNLQSFPNETVNFAEPQLRKSLANIYPLFLVLYSLLVVFGTVGNVAMIAYILRRRLYRDATCAFIMNIGVCNVIMSVLLLPLSLAILLIQNWIFGSFLCYFVPMLQDVPIHASMATMVFIAVDRYRMIVYPLKPRVPPFIAVLAVWVMSLCVVLPYAVYMNYIDLQVLFGRQFKGVGICTVNLGDDIAEYTRGLFVVLYAFPLALIIFLHVRVSGEMRSREVPVNMVALDSRSRESQQDIWSVQDTRPPSSIYLNDVDGRDGFLSHEAHQLPSFMSPTPTLMGGGGSQTPTMLHPMEEAELDLAREKRNQRYIATIVTAFALCLCPLMILRLVKNMVMETYDNSGHFDITFITFVWIAFLPTVTTPALFGAWKISRTTK…	#
Pm_GPCR_A171	MGMDNSDLHQIPDKFLGQIIHNLQSFPNETVNFAEPQLRKSLANIYPLFLVLYSLLVVFGTVGNVAMIAYILRRRLYRDATCAFIMNIGVCNVIMSVLLLPLSLAILLIQNWIFGSFLCYFVPMLQVLFGRQFKGVGICTVNLGDDIAEYTRGLFVVLYAFPLALIIFLHVRVSGEMRSREVPVNMVALDSRSRESQQDIWSVQDTRPPSSIYLNDVDGRDGFLSHEAHQLPSFMSPTPTLMGGGGSQTPTMLHPMEEAELDLAREKRNQRYIATIVTAFALCLCPLMILRLVKNMVMETYDNSGHFDITFITFVWIAFLPTVTTPALFGAWKISRLGPAEYNL	#
Pm_GPCR_A172	MGMDNSDLHQIPDKFLGQIIHNLQSFPNETVNFAEPQLRKSLANIYPLFLVLYSLLVVFGTVGNVAMIAYILRRRLYRDATCAFIMNIGVCNVIMSVLLLPLSLAILLIQNWIFGSFLCYFVPMLQDVPIHASMATMVFIAVDRYRMIVYPLKPRVPPFIAVLAVWVMSLCVVLPYAVYMNYIDLQVLFGRQFKGVGICTVNLGDDIAEYTRGLFVVLYAFPLALIIFLHVRVSGEMRSREVPVNMVALDSRSRESQQDIWSVQDTRPPSSIYLNDVDGRDGFLSHEAHQLPSFMSPTPTLMGGGGSQTPTMLHPMEEAELDLAREKRNQRYIATIVTAFALCLCPLMILRLVKNMVMETYDNSGHFDITFITFVWIAFLPTVTTPALFGAWKISRLGP…	#
Pm_GPCR_A173	MDYTSGMAGMGGLDPEMDIFTSTKLNVATEDDSTTQTDEEMNALMANFTTPLPTLAPDESMAFEGANYPKNMLGFTAACAFIIAVIGTFGNLLTIIALPMSKKLRTTATAFVVNLAVVELLFCVFILPMSGAQYLVLQHTEESLLSNRDCIFFAVTRYTLTQVELQTILAIALTRALAVSLPRLYAIINRPAIMGCYITGIWVYSFLLKMPTAFGLLGHYTFNAHTMECDMSNKNKKSRLIMILIEAVVPVFTIIILYIFVFVMVSGRGDE	#
Pm_GPCR_A174	MDYTSGMAGMGGLDPEMDIFTSTKLNVATEDDSTTQTDEEMNALMANFTTPLPTLAPDESMAFEGANYPKNMLGFTAACAFIIAVIGTFGNLLTIIALPMSKKLRTTATAFVVNLAVVELLFCVFILPMSGAQYLVLQHTEESLLSNRDCIFFAVTRYTLTQVELQTILAIALTRALAVSLPRLYAIINRPAIMGCYITGIWVYSFLLKMPTAFGLLGHYTFNAHTMECDMSNKNKKSRLIMILIEAVVPVFTIIILYIFVFVMVKLSTARVNRASSRGKVPPAASSTTSASSTSGTNQRKGSNSSFRSLKKMVSESNLRARFTHQSSTVSQRLSTSRRDMRVARTIFIIFVLVLVCSVPVMMIHTLDPQVKHPVRFLFLHILYWIQYCLNLVVYVLMN…	#
Pm_GPCR_A175	MDYTSGMAGMGGLDPEMDIFTSTKLNVATEDDSTTQTDEEMNALMANFTTPLPTLAPDESMAFEGANYPKNMLGFTAACAFIIAVIGTFGNLLTIIALPMSKKLRTTATAFVVNLAVVELLFCVFILPMSGAQYLVLQHTEESLLSNRDCIFFAVTRYTLTQVELQTILAIALTRALAVSLPRLYAIINRPAIMGCYITGIWVYSFLLKMPTAFGLLGHYTFNAHTMECDMSNKNKKSRLIMILIEAVVPVFTIIILYIFVFVMVIRRALMRKKKVQHRVATSSAG	#
Pm_GPCR_A176	MDYTSGMAGMGGLDPEMDIFTSTKLNVATEDDSTTQTDEEMNALMANFTTPLPTLAPDESMAFEGANYPKNMLGFTAACAFIIAVIGTFGNLLTIIALPMSKKLRTTATAFVVNLAVVELLFCVFILPMSGAQYLVLQHTEESLLSNRDCIFFAVTRYTLTQVELQTILAIALTRALAVSLPRLYAIINRPAIMGCYITGIWVYSFLLKMPTAFGLLGHYTFNAHTMECDMSNKNKKSRLIMILIEAVVPVFTIIILYIFVFVMVIRRALMRKKKFSTVLPPPPQVKLSTARVNRASSRGKVPPAASSTTSASSTSGTNQRKGSNSSFRSLKKMVSESNLRARFVRAARHLNGRRTHQSSTVSQRLSTSRRDMRVARTIFIIFVLVLVCSVPVMMIHTL…	#
Pm_GPCR_A177	MADLDESLAEEELELAHKVELPPIAVTLKVELGLMILSAIAGVCANLVAIWVAASARKSNVINLYVMQRAVSDLIYLLTVPVLAARILMRTWAFGSAICKLTVSSAHMCIFASSAFLVAMSVECYRHYAHNAPMTRTRWFYVATTLIWIGVVSLSASLISYIDVVEGYSGMFFCTVTDFNLKFLTFIDSLVIVMVMVPMLINWGCILRMVASRRAWKRMGLSEKALANRRFLVALSAAYTIILTPFCVTRLLGMASSFSLTLLRALQLTSPLTYINATVSPVIYLLLRRRLTAPGEGERQSQEAITCVEISSDA	#
Pm_GPCR_A178	MESSAAALVSEKSLSNHSLEAFGSSDSDGSINGSSGQGSPLPVHYPRPATVFAAVASIIFIIVGIAGNLVTIIALSRSVKLRVHATTAFVISLCVSDLLFCSINLPLTASRYIHEAWVLGDALCKIFPFFFYGNVAASLLNMVAITINRYILIAHHGLYDRVYRRRYIGLMIAFVWFFSFGMMVPPLAGVWGKLGLDPPSFSCTILKNNGSSPKKFLFLFGFLLPMIAIIGCYSAIYYKVRQSRLNLAAHSANSATPGAKTNSSAYGAQMARKEDLRLTRMMLTIFLCFLISFLPLMIVNVADDDVAVPSLHVLASVLAWASAVVNPFVYAVTNRNYRTAYRKLFCSRRSKRTGRTSNSHSKSNSSRTFITDCQYHASTGQVTSPVLSCPSPEV	#
Pm_GPCR_A179	MIALSSRVTTSSFPLSRYIHEAWVLGDALCKIFPFFFYGNVAASLLNMVAITINRYILIAHHGLYDRVYRRRYIGLMIAFVWFFSFGMMVPPLAGVWGKLGLDPPSFSCTILKNNGSSPKKFLFLFGFLLPMIAIIGCYSAIYYKVRQSRLNLAAHSANSATPGAKTNSSAYGAQMARKEDLRLTRMMLTIFLCFLISFLPLMIVNVADDDVAVPSLHVLASVLAWASAVVNPFVYAVTNRNYRTAYRKLFCSRRSKRTGRTSNSHSKSNSSRTFITDCQYHASTGQVTSPVLSCPSPEV	#
Pm_GPCR_A180	MDSCTLDISNQGWFTTALVLQLITCVLGVIGSSLSLWCLLTCNRIQTGMKIQLGLFFAVLLLLCLVAIPGAVVIEYQSWMCYREAMATTLEKAFVGLYTIAVALERNIFAGIAVYRLVAVCFPQKYKVLTRWPVVTTVETLICAGVLALWIPVFVRQKNVQAVELDNPSTYSMGLELYYVVFLLPIFVCVFAYALLIIVMIKRRHKAKESSGLRPSCNDQVSVAVGVLILTNLLLDGPHIIVHILKISSKDLAFILIHVVYRLHAALDSFIFIGLNSYYRRKVLRRALTCCPVCANLAGSTLATESSSRRTESVGQKVHPSCSTQV	#
Pm_GPCR_A181	TSVDKDVIFAGTGEEAVNEKNLKHVHFEKAERSEKIYNTYGTNGWKEVKGLTENEKEDEWKKKTVYNEERENTFSEIRISTHIPGLRTTIISGLELNNGHSLFKSSPAQELYFIPDTDSDSVSDPTLDEDESRIFVPSTRAASATDSSALPDPRLYTVTMAEAYFALTTSKSFSFWQTQVGKDERPPPTPDQSATSAQNEAPDEDDETVDARIGATEEGKITNIDVFHHRHIHDFVSTKSPSTLTEKLQEVTTLNNLASKEFQTMIAEITHKGQGSVKSRNQEENETLEKVFDEGNYIEENKSRDGDAADDGLGETPLTNGSSGRRTPSTVPLLDTEGTVRIPCYVVIFLLGVVGNSLVIVTLLQNRKMRTITNVFLLNLAISDLLLGVFCMPVTLVGS…	#
Pm_GPCR_A182	MKKNLKHVHFEKAERSEKIYNTYGTNGWKEVKGLTENEKEDEWKKKTVYNEERENTFSEIRISTHIPGLRTTIISGLELNNGHSLFKSSPAQELYFIPDTDSDSVSDPTLDEDESRIFVPSTRAASATDSSALPDPRLYTVTMAEAYFALTTSKSFSFWQTQVGKDERPPPTPDQSATSAQNEAPDEDDETVDARIGATEEGKITNIDVFHHRHIHDFVSTKSPSTLTEKLQEVTTLNNLASKEFQTMIAEITHKGQGSVKSRNQEENETLEKVFDEGNYIEENKSRDGDAADDGLGETPLTNGSSGRRTPSTVPLLDTEGTVRIPCYVVIFLLGVVGNSLVIVTLLQNRKMRTITNVFLLNLAISDLLLGVFCMPVTLVGSLLRDFIFGAVMCRLIPY…	#
Pm_GPCR_A183	MKKNLKHVHFEKAERSEKIYNTYGTNGWKEVKGLTENEKEDEWKKKTVYNEERENTFSEIRISTHIPGLRTTIISGLELNNGHSLFKSSPAQELYFIPDTDSDSVSDPTLDEDESRIFVPSTRAASATDSSALPDPRLYTVTMAEAYFALTTSKSFSFWQTQVGKDERPPPTPDQSATSAQNEAPDEDDETVDARIGATEEGKITNIDVFHHRHIHDFVSTKSPSTLTEKLQEVTTLNNLASKEFQTMIAEITHKGQGSVKSRNQEENETLEKVFDEGNYIEENKSRDGDAADDGLGETPLTNGSSGRRTPSTVPLLDTEGTVRIPCYVVIFLLGVVGNSLVIVTLLQNRKMRTITNVFLLNLAISDLLLGVFCMPVTLVGSLLRDFIFGAVMCRLIPY…	#
Pm_GPCR_A184	VTIQAVLSSAASTLAADMRAEDNDTSSEREAQPHNLSMMVAMTVIYIAITIVGVVGNVITCIVIVRNRIMHTATNYYLFSMAISDLLLLAFGMPDEIQLLWMGQPYIFGEEFCFIRGFTAEISTNASILTIAAFTVERYIGICHPLRSHTMSQLGRVIRFIAIIWVVATACAVPIAIQYGIVYKEDGMGKKDLSTASCVIKNRLRMVFEISSVLFFVAPMLLIIVLYVFIAIQLKRSARLARNVPSLSSHSCSTNDGSRNKSVIKMLVAVVIAFFLCFAPHQAQRLMAVHADPRNTLAVKMFNVLHNISGISYYISTCVNPILYHIFSNRFRQAFRVS	#
Pm_GPCR_A185	VTIQAVLSSAASTLAADMRAEDNDTSSEREAQPHNLSMMVAMTVIYIAITIVGVVGNVITCIVIVRNRIMHTATNYYLFSMAISDLLLLAFGMPDEIQLLWMGQPYIFGEEFCFIRGFTAEISTNASILTIAAFTVERYIGICHPLRSHTMSQLGRVIRFIAIIWVVATACAVPIAIQYGIVYKEDGMGKKDLSTASCVIKNRLRMVFEISSVLFFVAPMLLIIVLYVFIAIQLKRSARLARNVPSLSSHSCSTNDGSRNKSVIKMLVAVVIAFFLCFAPHQAQRLMAVHADPRNTLAVKMFNVLHNISGISYYISTCVNPILYHIFSNRFRQAFRKTLESCCVKTGGGGGVG	#
Pm_GPCR_A186	MSNMTFDRESFNESYPLDCSYLVYYDQNATFNESNCTFQLYERNAEMSTLVVIITQLFYAITCITGLCGNTLVIYVVTRFSRMQTVTNLYILNLAIADELFMLGIPFIMTTSIMHYWPFGSIMCKLYMITTSLNQFTSSLFLTIMSADRYIAVCHPINSPKFRTPMISKLVSLTAWFLSALMIIPVFMYSNTLESDGRDNCNIIWPESQGVRGEIAFTRYSFALAFGIPLVLIFIFYSLVLHKLKTVGPKTKSKEKKKSRQRVTRLVLTVITVYVICWLPYWVLQLTLILSEPKKGHSTLRVVLFMVSSCLSYINSALNPILYAFLSDNFKKSFMKACTCAAGREANNALRPENSMFPLRQRGASTRARGAPQKEKESAEGTTSQGAMSKEPSTAVTTT…	#
Pm_GPCR_A187	PSAAPPTAGQPCLPTNASAADADGNETQPWRGPEYDVASDPFVNGSVSRSNNGLLNLKNATFPAFIFETISPFDEENETVIGEVLEVSSWSATDVCLTVVKAVVMVGIITVSVLGNVLVIVSVALHRRLHSTANYLLVSLATADMLVALCAMTFNASVELSGGRWIFGRVMCDLWNSFDVYFSTVSILHLCCISVDRYYAIVRPLEYPLTITRRILAIMLAHCWLAPTLISFLPIFLGWYTTATHLQERDSEPYVCAFVVNAIFALVSSAVSFWVPCTVMVVMYYRIFQEARKQERALLSRASSASSAAYSTSIRLSAASQQQQDVAAAAMARQQLLVALQATPFTPATRHQEFLMKTLSDTSSTASVTTTSSGVPSTGPSGSSSSRSSSGGGGLMVSG…	#
Pm_GPCR_A188	TVFAASVSVALVVNSYLPSVHNISTGMCVGLTLEAVRMGSILVQILHLLVVALNHYIGTLRPLHYAATMTPSILKVILVALWIIPMVGMVVGFASIPGQGYQSEGCQNNHFYISGITFRIVWTALFFGPTLLIIIVYCHIFHLLKHRGPHLVSAEQRNQLRRNIKTVRTTALIVGTFVIGWGPAVVKFMLICEECVIHPLDVDESVNIAMGATFNVIYCLKVFTDTFIYALRLRDIRKALQTMWALTKIRLLFGGEGRMPVRNNTNRSSRLSYTASTRISLNSPALHRFTSRRHVPASPLTGCQTTLEIPAYLNNHSGCGSPCLKAKVEETSLDPIVEDDRP	#
Pm_GPCR_A189	MSNFPHAEALFGSSHGSSTPGETYTNPFGNYTVVDTVTEDMLDLVHPHWYGFPPMNEMWYGLVAFFLTCMATLAISGNFIVLYVFCCTKTLRSPSNYFVVNLALSDFILMFCMCPPLVINSYYHTWIFGPFWCQVYGAIGSLTGCTSIFTMVCISFDRYNVIVKGIGAKPLTTGNALVQIVIVWLTSAVWTFVPFFGWGRYIPEGNMTACGTDYLSEDILTVSYLYAYSVWVWLVPLLLIVYCYWYIVAAVAAHEKAMKEQAKKMGVKSLRGDQDAQKKSADCKLAKVALVTVSLWFMAWTPYLVINMAGLIDKSVVTPLFSIWGSVFAKANTVYNPIVYAISHPKYKAALYQKLPWLQCATESDDQDSKSTASNATTSENKA	#
Pm_GPCR_A190	GNFVVIWVFMNTKSLRTPANLLVVNLAISDFLMMFTMFPPTVVSCYWQTWTLGALFCEIYGFLGSLFGCISIWTMVWITADRYNVIVKGVSAEPLTSGGSMLRIAGTWIASIAWCLPPFFGWNRYVPEGNLTACGTDYLTETQLSKSYLYVYSIWVYLLPLAYIIYSYTFIVKAVAAHEKAMREQAKKMGVKSLRNEENQKTSAECRLAKVALMTVSLWFMAWTPYFIINWGGMFNKPIVTPLFSIWGSVFAKANAVYNPIVYAISHPKYRAALEKKLPCLACNGEGDNVSDVGSVSTVETSEKAESA	#
Pm_GPCR_A191	MSHVGNEPSPLAFIGRDGYSAAEGSMGEKYTNPFGNYTVVDTVPEDMLHLVDPHWYQFPPLNPLWYALVGMFLFLCACLSLTGNFTVMYIFSTTKSLRTPANYYVVNLAFSDFMLMFCMCPPLLINSYYNTWVFGPMACWIYAAIGSLTGCCSIYTMIAITLDRYNVIVKGIGGKPLTTGRAMINILLCWLTSAFWTFVPFFGWGKYTPEGNMTACGTDYFSKDISNLTYLYLYTFWCYLLPFFVIVYFYAYIVKAVSEHEKQMKEQAARMGVKSLRGDKDSQKKSSDCKLAKIALMTVALWFMAWTPYAIINMAGFNYPSIVTPLFSIWGSVFAKANTVYNPIVYAISHPKYKSALYQKMPWLR	#
Pm_GPCR_A192	ERERESEREREEALLRDPISRHSTTKPLLKMDLFDPVLDFEGELNASLRYGALDAANDSSALDYAVEAPNATFAFGLNASSNETKWVENEYNLPLWRELIWSFVFGSMVLVATGGNLIVIWIVMANRRMRTVTNIFLVNLSVADTMVSTLNVVFNFTYMLNLHWQFGLVYCKISQFVSILSICASVFTLMAISFDRYVAIMYPLRPRMGWKGTILIVVWIWVSSIFISMPNMLFYTTAALPIKDGGERIVCYGAWPDGDQGESHLEYAHTVILMVLTYIVPLLCMGYTYARIGMTLWGSRTIGEQTPRQMESIRSKRKVVKMMIVVVTIFAVCWLPYHVYFILSNVMPEIAFWSYIQETYLAIYWLAMSNSMYNPMIYCWLNSRFRNGFKKVFSGCCPF…	#
Pm_GPCR_A193	ERERESEREREEALLRDPISRHSTTKPLLKMDLFDPVLDFEGELNASLRYGALDAANDSSALDYAVEAPNATFAFGLNASSNETKWVENEYNLPLWRELIWSFVFGSMVLVATGGNLIVIWIVMANRRMRTVTNIFLVNLSVADTMVSTLNVVFNFTYMLNLHWQFGLVYCKISQFVSILSICASVFTLMAISFDRYVAIMYPLRPRMGWKGTILIVVWIWVSSIFISMPNMLFYTTAALPIKDGGERIVCYGAWPDGDQGESHLEYAHTVILMVLTYIVPLLCMGYTYARIGMTLWGSRTIGEQTPRQMESIRSKRKVVKMMIVVVTIFAVCWLPYHVYFILSNVMPEIAFWSYIQETYLAIYWLAMSNSMYNPMIYCWLNSRFRNGFKKVFSFFLHD…	#
Pm_GPCR_A194	MTSCKNASLDDFADERVNSLYYWVYQVSFPILVFIGVLTNVLNLVVLTRPPMRNKTYRWMRTLAIVDMVLCLLTIPVCLSNGGHAATSYSTALYYALFGWSMSIGAQIFSYYLMVWFAYDRFLAVCRHAEYRSSQRREVFNRRVVGTLAGVAALYLPTVLVGDLCQEASGNWVPIDGYSEERIKGWYRVYTWGREVISRLVPAVLITVCNIKITLKLRQLRSVRESFISGISPARREKERRLVFLLFWITALFFVYNTPVTVFYVVFLDQNILDAHHIDHADYGVLVFGSLSNLLQMLGNVSNFVLYFLVNPDFHRTLQAMFGVRAADDAADKDSYRSTIRRTQSVNATQPERSAKDDLSDSGIDQPTDLAAEEARL	#
Pm_GPCR_A195	LQRVRECGLDRLWSVIDAGEGGDCTLGWFPCVSVNRCVERRFICDGFADCVDGSDEWNCTDYHVDDFVDMLYRKRPDEDSEKRIGQCELGDPPPQCRCADYSLFCESRGLKTLPKPVPASAEYLDISGNTIDVLDSSSFSPLPELRVLVVIHAGVTALRKGVFSSMGEIEEIHLTGNNLVTVENGTMDGTRSLSHLQLSSNNISSIPDGFFLQNVRLTRLELNDNSLTEIRPAMFYGLVSLLNLYIERNKMEYLPGGVFSSMPRLQFLYLGANRLRTIAPGTFNGLFYLHLLSLERNQLRSLDNGTFEGLASVKTLILQDNAMESFEPGTFSNLVSVESLCLKGNGLSELPDGEVFGDMTKLQYIYFDEFRQCSLALHVRQCEPKGDGISSVEHLLDSI…	#
Pm_GPCR_A196	MAPLINPEDAIGVLGTNHAPPSPNATFDLNGILLEDNLEGSPTEDYDYDPSESHNIFFWDELLPPLIVFTLTLLLGILGNSLIIYTICRYNRMKSTTNVFLASLASADLLLILICVPVKTAKVFAYTWTFGWFLCKGIHYLQNVSAICSVLTLTAMSMERYYAILFPFQSKYILTIRQAQRMTGLVWFLSVILSVPILFAQVHTQVGERIVSYWCHRDWDNVFLWRAYELYMLLVVLVIPTLVMGFAYTAIGYKLTKVMIERTSLVGSGHMVSSRSRDDDRDVRQIVTMLIVVVVLFIICWAPLLITNVLKSWKIMPLFVPHPFYKHLFNAVHLLAYFNSCINPIVYGFLSKNFRESFYAALCPCLRPVRPPLRQMSLSHTRTTSVGYKESIRLSVRHA…	#
Pm_GPCR_A197	MLCDHPSHTFSNKFFYNGEFYDPEANCTFNKGFINSFFSVAEFCEYLFGLIYNTDDLIKMHILGKMPKLLYHNKTFENLCVPFYKVKYGCKSTELFTTCNNNTVIFLDSEVCPRPPPMFTDYEYYVGNYIETNNLHCLAKICDGTYHAIESEVSGVKFKASNFFLIYENKSCDEFNFVGTFTNESVLYMYINNHWPCCFPMYTVHWAKHPESHGLNGVWNFLPFSCRVGEICLIVLVACVATGGVAGNLMVIVVMLRISNRSEESNMLRLSLAVADFLTCVFVVLPSLYEHVKPLLIPLEPIIIHKVDEMDEVVPGDAVDRTTMYFPLRFFQGQVFTACSIVSLLTLFLLSAERFVMTGRGLRYKHYITPPRVRQAMVISWIIGWVNSSLMVIFGRTVS…	#
Pm_GPCR_A198	MTSETEIDVESEVNATDHYVPYYQRPETYIVPVLFAIIFIVGVIGNGCLIVIFVKNKTLRNVPNTYIISLALGDLLVLFFSVPFVSTIYTIESWPYGTFECKFSELVRDVSVGVTVFTLTALSADRYLAIVSTVRRAAGGAGRRTVRFAVAIWFLAVVLATPAGVFSHVQVFQVSEGKAISVCYPFPDYLPEWYPQTNIIVKALLYYLLPLVVIATFYLLMARHLLASDDVPGESRVFHGQRRTRRKVAQIVLCFVLIFAVCFLPSHVFLLWFYLDPLASVKFNGFWHALRIIGFCLSFMNSCINPIALYCISGTFRKYYNRYLFCCCRWVDQGHRTRAFLRPGRSGISGCRSSTLRATETITLTTLINERASPAAS	#
Pm_GPCR_A199	MIPSFAGNRSASYDTHVHSLFGLGETDFDQDGASVSLDDSPFILEGSAAAAHAEERGGRDDDWRLGVLSAHAPLPTWRAGHAVSKQTATAETRVLGGGAVGGENIAGIEHGAGMLADSGESTLDISTEIIKDIFEINQENAVTPKNAVSFPESLWRLKASDTTSQLLIDNATDFNNETGWYWESADISPLSVNGTISCMNMSLNDTDCAVAGDGPLVVTPENLSLCLLLLFFAVSTIFGNGLVIVAVARERYLHTVTNYFIMSLAVADCLVGALVMPFSALYDSFDYWPFGPDFCDVWRSFDVLASTASILNLCVISLDRYWAITDPFSYPSRMSSRRACMLIALVWVCSALISFPAIAWWRAVSDPHPPGACPFTEDLSYLVFSSTISFYGPLFVMVF…	#
Pm_GPCR_A200	NNSLGLYNDTFNGTFWVYPWGASMYPSGYSTLEIVIITVIITVAMIVVVVGNMLVIIAIATEKALKNITNWFIASLAVSDFLLGLVIMPFSLANLLMGYWMFGDLWCELHAAIDVLLSTASINNICLISLDRYWSITHAVAYLKKRTPERAAIMIVAVWLFSGLVSIPPLLGWKEVRAPEDFPKCTVSDDLGYVIYSALGSFYIPSCIMIFVYIRIYYAAKARARRGVP	#
Pm_GPCR_A201	GSVEVGGVKGGTSGGSFAFFLFEERPQVLSVLVLCLLTSQNAMMLLSNEGAVPTPHKGRMALDFAGDMVMGRQVALDFPEDTNVTRENELSVPLEAYFLPSCVTLLGCVLALCVTLKGKVSQQSQEATYLVVSLIVSVFLLSSLSLIYLAVLLKVPEATLGDSSACYVKLFQRTLSAVYCFSLACVALDRYLAICWPLRYSDLLTKSRSLLLIACSWLAPFLLLLLVCVADLSTLCLDSRHTATTLATYAALYVLGASCTVVLYILVALEFCRSRGALRPAARDAEFDKRAKSKTTASALTAAALCFFSIPHVSPLLRRTS	#
Pm_GPCR_A202	GSVEVGGVKGGTSGGSFAFFLFEERPQVLSVLVLCLLTSQNAMMLLSNEGAVPTPHKGRMALDFAGDMVMGRQVALDFPEDTNVTRENELSVPLEAYFLPSCVTLLGCVLALCVTLKGKVSQQSQEATYLVVSLIVSVFLLSSLSLIYLAVLLKVPEATLGDSSACYVKLFQRTLSAVYCFSLACVALDRYLAICWPLRYSDLLTKSRSLLLIACSWLAPFLLLLLVCVADLSTLCLDSRHTATTLATYAALYVLGASCTVVLYILVALEFCRSRGALRPAARDAEFDKRAKSKTTASALTAAALCFFSIPHTVVPLLSPGLLPINVIRVVHLLHRVHIVLFLPVYAKSTFKAVCDTLATCLVHAWGRCISWCRSAEDGSETRIVGERV	#
Pm_GPCR_A203	MGDDLHTRLGHDPNSNLKEDLEEDDEQLEELLFAAYRVALPLMIVGGILVTTLSLVVLTRPRLRATHVNTYFLLLASADLVIFVVSVATAVTLNGCELYSYDFALYFAHFFFTLFYIVQTFSMYVILWISYDRFLAVWDFKRFHEIQKPGVLRVRLVGTLLVVVLIHMKHLFEVEITCVNEENQVVEAPGPCSDGVWVINDGLHFLYRKDLWRQVFWVLRGLLVLVIPIVLVVVLNGGIVVALVCRRASNTAATARTRGRDLSRIYTILAISATFIACTVPSLVHATFYAENIVRCHGPYGEEVLRAVANFLLLFEHVTHFVILSFCELFWAELKRVLRGIRHSLKSGAHKVASGPSRWLAPEATAGPPSPPPSVPPRPDSVVSGSVFIISQPEVTINV…	#
Pm_GPCR_A204	MNLSTTMSVIVGGIKVDTPTYVRTPSPDTFSSSDDYVEIGATTTSPEDDRQNFSCHWDYQSTLTSSNDHFSFFMYGVLLNIISLLGIAGNVISITVLSRPKMRSSINCCLIGLSVFDMIVALTAILMWGIPEICRYTVAMMWYYRELSPKITPFIYPLALIAHTGSAYLTVTVTLERYVAVCQPLKVRSICTYGRAKIYVLSVTLFAVLYNLPRWWEITYKECDIGEDVRHFFYVATPLRNDNNYKQIYIMWMFLVVMYLVPFISLTVFNSFIYRRVRAANQERQRLSRLEKKEIGLAVMLLVVVTVFFVCNVLAFIINVLELLDIVVPELTATSNVLVCVNSSVNFIIYCIFGQKFRRLFLKMFCGRIVKTSARRDTTFRESRTLTNGRSTQIIRMSS…	#
Pm_GPCR_A205	YTSGVYQRVTPFVYPLGLIAQTGSVYLTVTVTVERYVAVCRPLRARSLCTYGRAKMYVLSVVLFSVLYNLPRFWEVSYKVCEFEDISFVIVVPSQLRQNDYYKQVYIMWMYLLIMYLIPFLSLMIFNTFIYREVRAANQERQRLSRLEKKEIGLAVMLLVVVTVFFVCNVLAFIINVLELLDIVVPELTATSNVLVCVNSSVNFIIYCIFGQKFRRLFLKMFCGRIVKTSARRDTTFRESRTLTNGRSTQIIRMSSWNGSHRSRSDSQAAAKLDGRHDSASSWRPFSKYSSVPLGDSSTPRTASSSFTPSRSPSLVPPAGPGESDHAL	#
Pm_GPCR_A206	MKIGENNLEIMPTDVSIANHTLDSDSTSEAEISVVVTALLLAMLGVVFVFGTVVNSLVFLVFYRRPSLRSLSNRFVLSLTSANLLSTVVVVPVQALRVGGLTPLLTTAAEGDVSEEDFWWCQASQALMALAVEAAIFSVLLIAVDRHCAVTSPLHYSMTITRGRSVRLILGVWSLAALYALPQLLTYTHAYSHPASRLSVCPSGKNVMSGVPVDFNRYYAVLLGLCGFLVPLFVLCWIYSQMYLAAQRNSARTRRHSLGQNPAEIIIPDCPSTPDSGNHNSVRCKTRVHRRRSSNTSFSSLFFREEGRAVKTAVIVIASFVASWMPYYLLKICEAFGLSQHIPYVNEIVTYVALSSSCTMPFIYVYRNETASKEALKIVCWWRPPSPATPSFSRSSLHP…	#
Pm_GPCR_A207	MTTPPTLQPKEESPTLGSLLETTLEHLNTTFSLDGNDFENASRGSDWPGHNETDDSARESTVVRHLLTVYQVLITILYVFGIVGNISALYFIKKSETQRNRKQTLMLRCLALNDLVALLGSFVLMNMHLYLPVANSRWFCMLRVIWRAFGLGSGCVALVMAVERWLSLTHPFTYQRHVTHTVIRRSIMGLWAFNLLLVFAPFFGFGLWYDENAEGLTACVRYRFGTSVVDRSYAYLVFAFGMIMCCVIVCCNMAVIRVLCMMRERLMPRRHSRTSCRSTSSTSDSKMNHATIEELSFARLMAVLSILFVICWVPQLLTIVVAQLHGSDPKFNSMYRIADVFIALNFTLDPFMYVLFRRHQRCGSRHLRKLKAYLCPQRRHESPTRALINGSVRSSSHNS…	#
Pm_GPCR_A208	MTTPPTLQPKEESPTLGSLLETTLEHLNTTFSLDGNDFENASRGSDWPGHNETDDSARESTVVRHLLTVYQVLITILYVFGIVGNISALYFIKKSETQRNRKQTLMLRCLALNDLVALLGSFVLMNMHLYLPVANSRWFCMLRVIWRAFGLGSGCVALVMAVERWLSLTHPFTYQRHVTHTVIRRSIMGLWAFNLLLVFAPFFGFGLWYDENAEGLTACVRYRFGTSVVDRSYAYLVFAFGMIMCCVIVCCNMAVIRVLCMMRERLMPRRHSRTSCRSTSSTSDSKMNHATIEELSFARLMAVLSILFVICWVPQLLTIVVAQLHGSDPKFNSMYRIADVFIALNFTLDPFMYVLFRRHQRCGSRHLRKLKAYLCPQRRHESPTRALINGSVRSSSHNS…	#
Pm_GPCR_A209	MLVPPREIVGGGRPDQPLEAPPACPGVTQLSMTDTQLTVQCEGNVTCTALDLQPGATIVSPILLSLSGVAGQIWALYYLYTTTRPQQSRTVFFVLLSTLIWTDLIGKVITTPPALIAYVHHEWKGGKELCNFHGFSMMLISLVTHLLVSTMAVERFIGIRHGYFYNKNITTSRTKMLLLCIWLFSVLFCAMPLFGWGQYALQYPGSWCFVNIHVCADTPLHHLIYTNIFGAFTIINLFVMVVCNVVVITTLLCLRLCRHRCATTKFCAPHRTSKQRELEMQMAIVLLVITIVFVLSWSPLDLRLFMNQIWPHRTREDHLQDLISVRLTSINQIIDPWAYIICRKLFSSRVWRWVRLPLLGRSWLLRRESSSVLQGGGGSRKKVSRTLTHAEKKIEYKSP…	#
Pm_GPCR_A210	MLVPPREIVGGGRPDQPLEAPPACPGVTQLSMTDTQLTVQCEGNVTCTALDLQPGATIVSPILLSLSGVAGQIWALYYLYTTTRPQQSRTVFFVLLSTLIWTDLIGKVITTPPALIAYVHHEWKGGKELCNFHGFSMMLISLVTHLLVSTMAVERFIGIRHGYFYNKNITTSRTKMLLLCIWLFSVLFCAMPLFGWGQYALQYPGSWCFVNIHVCADTPLHHLIYTNIFGAFTIINLFVMVVCNVVVIILLLQKTVSRNGNYFEGSSHRLSCLATLLCLRLCRHRCATTKFCAPHRTSKQRELEMQMAIVLLVITIVFVLSWSPLDLRLFMNQIWPHRTREDHLQDLISVRLTSINQIIDPWAYIICRKLFSSRVWRWVRLPLLGRSWLLRRESSSVLQ…	#
Pm_GPCR_A211	AYDMCMCLRMCLHGYVWCMCACVSMCLCLCLYLLLRNPTVGRKYFNPKRHPVLTKTRYSIDGNLLPVYSEKALRQYCWKILGTTGEMFSGDENHLRNFLQYKTLLILLMLFLVQVSLQDRKHEKPKAFAKPIGGVKAASPARPPRGNRLPPSVPSRRIPRQTQDVSQASHRIKDELYYLQNGSLKGVSTLSAGQSGAGYVTDGYMFPEEDAKNLSSRLSLPSTKSAMFVCGHPPSEFSQYYFGDAITVNSGSECSLSNSYFIQVNGAHELCSTIYHFLYSIDLSGHLIERDGKRSWFHYDEDVIRLCLPLFERFDNCEFHNIYTKCGNIFFIHRSTCPVLSSENNYAIAHVFEYILADRRVCLKKLCEGTYSLFKSEIQGLKFILSCMLSSESDEFCDI…	#
Pm_GPCR_A212	LNENKILHRWQSAASVFREGTASVLLEDTRHYRSLQDRKHEKPKAFAKPIGGLKAASPARPPRGNRLPPSVPSRRRILRQTQDAPQVSHLIKDEMNYLQNGSLKGFSTLFPDQSGARYATDGYLSLEEVKNLISSLSLPSTKSSMFVCSHPPSEFSKHYLGDAIMLNSGSKCSLSNSRLKLNVGGAHELCASIYHSLYGIDIVGHLLERDGKRLWFYYDEDVIRLCLPLFERFDSCEFHNLYTKCGNIFFIQRSTCPLLSSENRYAITHVFEYISASRNECLKKLCEGTYSLFKSEVQGLKFVLSCMLSSDSDELCEVLMSTRNNYSYNNEQWPCCYPYYNVHWYDSPEKFGLNGAWSFLSPWCRAAEIGLIVMVSCVAVASSVGNVLVVMVMVRLWHH…	#
Pm_GPCR_A213	LNENKILHRWQSAASVFREGTASVLLEDTRHYRSLQDRKHEKPKAFAKPIGGVKAASPARPPRGNRLPPSVPSRRIPRQTQDVSQASHRIKDELYYLQNGSLKGVSTLSAGQSGAGYVTDGYMFPEEDAKNLSSRLSLPSTKSAMFVCGHPPSEFSQYYFGDAITVNSGSECSLSNSYFIQVNGAHELCSTIYHFLYSIDLSGHLIERDGKRSWFHYDEDVIRLCLPLFERFDNCEFHNIYTKCGNIFFIHRSTCPVLSSENNYAIAHVFEYILADRRVCLKKLCEGTYSLFKSEIQGLKFILSCMLSSESDEFCDIFLHTNNNYSYSNEQWPCCYPYHSVHWYDSPEKFGLNGAWSFLSPWCRAAEIGLIVMVSCVAVASSVGNVLVVMVMVRLWHHN…	#
Pm_GPCR_A214	MFSGDENHLRNFLQYKTLLILLMLFLVQVSLQDRKHEKPKAFAKPIGGVKAASPARPPRGNRLPPSVPSRRIPRQTQDVSQASHRIKDELYYLQNGSLKGVSTLSAGQSGAGYVTDGYMFPEEDAKNLSSRLSLPSTKSAMFVCGHPPSEFSQYYFGDAITVNSGSECSLSNSYFIQVNGAHELCSTIYHFLYSIDLSGHLIERDGKRSWFHYDEDVIRLCLPLFERFDNCEFHNIYTKCGNIFFIHRSTCPVLSSENNYAIAHVFEYILADRRVCLKKLCEGTYSLFKSEIQGLKFILSCMLSSESDEFCDIFLHTNNNYSYSNEQWPCCYPYHSVHWYDSPEKFGLNGAWSFLSPWCRAAEIGLIVMVSCVAVASSVGNVLVVMVMVRLWHHNETSN…	#
Pm_GPCR_A215	AYDMCMCLRMCLHGYVWCMCACVSMCLCLCLYLLLRNPTVGRKYFNPKRHPVLTKTRYSIDGNLLPVYSEKALRQYCWKILGTTGEMVSRVANLLRNVLRYKTLLILLMLFQAQESLQDRKHEKPKAFAKPIGGLKAASPARPPRGNRLPPSVPSRRRILRQTQDAPQVSHLIKDEMNYLQNGSLKGFSTLFPDQSGARYATDGYLSLEEVKNLISSLSLPSTKSSMFVCSHPPSEFSKHYLGDAIMLNSGSKCSLSNSRLKLNVGGAHELCASIYHSLYGIDIVGHLLERDGKRLWFYYDEDVIRLCLPLFERFDSCEFHNLYTKCGNIFFIQRSTCPLLSSENRYAITHVFEYISASRNECLKKLCEGTYSLFKSEVQGLKFVLSCMLSSDSDELCE…	#
Pm_GPCR_A216	AYDMCMCLRMCLHGYVWCMCACVSMCLCLCLYLLLRNPTVGRKYFNPKRHPVLTKTRYSIDGNLLPVYSEKALRQYCWKILGTTGEMVSRVANLLRNVLRYKTLLILLMLFQAQESLQDRKHEKPKAFAKPIGGLKAASPARPPRGNRLPPSVPSRRRILRQTQDAPQVSHLIKDEMNYLQNGSLKGFSTLFPDQSGARYATDGYLSLEEVKNLISSLSLPSTKSSMFVCSHPPSEFSKHYLGDAIMLNSGSKCSLSNSRLKLNVGGAHELCASIYHSLYGIDIVGHLLERDGKRLWFYYDEDVIRLCLPLFERFDSCEFHNLYTKCGNIFFIQRSTCPLLSSENRYAITHVFEYISASRNECLKKLCEGTYSLFKSEVQGLKFVLSCMLSSDSDELCE…	#
Pm_GPCR_A217	MFSGDENHLRNFLQYKTLLILLMLFLVQVSLQDRKHEKPKAFAKPIGGVKAASPARPPRGNRLPPSVPSRRIPRQTQDVSQASHRIKDELYYLQNGSLKGVSTLSAGQSGAGYVTDGYMFPEEDAKNLSSRLSLPSTKSAMFVCGHPPSEFSQYYFGDAITVNSGSECSLSNSYFIQVNGAHELCSTIYHFLYSIDLSGHLIERDGKRSWFHYDEDVIRLCLPLFERFDNCEFHNIYTKCGNIFFIHRSTCPVLSSENNYAIAHVFEYILADRRVCLKKLCEGTYSLFKSEIQGLKFILSCMLSSESDEFCDIFLHTNNNYSYSNEQWPCCYPYHSVHWYDSPEKFGLNGAWSFLSPWCRAAEIGLIVMVSCVAVASSVGNVLVVMVMVRLWHHNETSN…	#
Pm_GPCR_A218	MSPVQHVIHHRAPPRQRLCQDGCTTRPRSPSLRGDGRSSGTHPCGEVMAGGGGSRPHEDHHLQLPPMRKAHLSHLRIFYVLRELAASALIVVMQVLCFVTENITQCKNMPKAQDDRRSDDLEALLGRVTSTGNSRKTRFRPRNCISAAMIVLLSLLHGFPAASACPGLCTCSTPPLISRIGAVYDGVIEPRKGVRMECTEAGLSSVPVVEALGDLDPAAVTSMDLSNNNLTSVPDHAFAAYPSLQYVRLSGNRISSVSPKAFQGVKLQNLYLDNNQLVGLVAGSLPETLAELSLEDNFFITIPPAVSLIRDLQMLNLARNKVTHLRNGDLLGNDKLLSLSLHQNQIVEVDDEAFTPLTSLQVLDLTENQLRLIPPAILSLSQLRRLHLGNNQLTYISEE…	#
Pm_GPCR_A219	GGGGAGGGGGVSAGHPSPASAPPPLPALTPGMLEDPSYRSILDNLTVFYPDLLSYINLTNWTDLPFLLEGSEGGFAGGSDPPGNATAPAGGGAAGGDETVLYDVPTGIVVLLSIFYGSISLVAVVGNALVMWIVATSRKMHSVTNYFIANLALADIIIGLFAIPFQFQAALLQRWNLPHFMCAFCPFFQTVSVNVSIFTLTAIAVDRYRAIVHPLSARPSKFRSKVVIASIWLFSTTLAIPNAIALRVIYVVDTVTGKSKPYCAPVNIDTVVMWAYSHVMVGLQFFVPLGIISFAYIRMGWELWGAQTPGNAEDARDAHVLKNKKRVIKMLFMVVALFAFCWAPLQTYHVLQEIYPDINKYRFINIIWFCCHWLAMSNSCCNPFIYAIYNEKFKREFRL…	#
Pm_GPCR_A220	MEEPASYVMTQVLEDPYKSILENLSVQYPHIDWWGPFNITSYNLTDFPFLLDDDDGAAAAAGGGRGTGGAGGGLGYMESAGEASNATGGSALLYEVPTSLVVLLSFFYGSISLVAVVGNALVMWVVATSKKMHTVTNYFIANLALADIIIGLFAIPFQFQAALLQRWNLPHFMCSFCPFFQTVSVNVSIFTLTAIAVDRYRAIVHPFTTRPSKLRSKVVIASIWLFSTTLAIPNAIALRVVQVADEATGREKPYCAAVNIDSVVMWTYSHVMVGLQYFLPLGIISFAYIRMGWELWGAQTPGNAEDARDAHVLRNKKKVIKMLSMVVILFAVCWAPLQTYHVLQEIYPAINMYRYINIIWFCCHWLAMSNSCCNPFIYAIYNEKFKREFRLKFRCCFRR…	#
Pm_GPCR_A221	FSLTGEVHKDYVRKASHSRKLLQFQESDTQDSEGEGPRRNVQQEKQEEATVKHLSGDDGKENSKSLRNTTAGGNGNGNPVRTPFHPKTEGNQKSQGINYSHFPPGFGGIDEGEGCNCWPTHDESFKPEVECRCQGEHLARLPTNISTDVDRLTVTKMGIESLGPANLSSFSSSLQEIILQDVKKLQTLEDGIFRGMPNLTIIYISHAPSLSSLPQQLLHVFLPRLKILRLLHTGLEELPDLTHLGTKSIIHMVDLENNKIKRLREKSIDIQTEQLLLDNNELQEVEAMAFWGSQIGKLSMKGNNQLKHLDPLAFKGIKSLRSLDLSETGITHLPTVGLEGLETLRLVRTYSLKVFPSVYSFKSILRAELTYHYHCCAFKFPRLHDPKEHKKHEDFLKSM…	#
Pm_GPCR_A222	DPLGDPLGDPLGDPLGVGAGTTTLLPYIDPRRSGTRASDPFISFLNATTDLWGENSSCLGNGSLECEMVRINATEGAEPVLPPFELWQTVLIAICLACCMIITVGGNCLVLLSFIVERAIRQPSNYFIASLAMTDVIIGSVSMPLYTVYVLMGEWTLGPILCDLWLSVDYTVCLASQYTVLLITIDRFCSVKIAAKYRGWRTRTKVLVMVAMTWIIPSLLFFISIFGWEHFVGYRSLQPNECEVQFLRDPVFNTALIVTYYWVTLVVLFVLYAGIYKTAYDMQKKSEAKHRKMQTLVALSAGGMAGMAGRTAGLGMSKTQSTLLSQDKPQPAPPPVASTQQQAPQGGSGVSDSSSSQKTSSKTTETTSFSERRGEPTEKSERSSSPAFDSDEESSQVPS…	#
Pm_GPCR_A223	MENISFTPEPGLCSGSLCPFQSNEFKMLGGRVDPGTSLDDEMNDQLESFLKSSVLPTGANQTLSWSVIMSILQETNQKSYLGTTAKVSLIIVYTLLITVGILGNLIVAFVIGHRPELRTARNVYIVNLTVSDVSMCLVCMPFTLVNLLHKKWSLGNFICKLVPVLQCTNILVSTATIVAIAADRYLTIVCVQRNRDARAYVPWSVAAIWVVSLLFPLPLFAYYFVDRVEIKDYILIERCVESWSSPVVKYAWNMTLIIMQYIIPIVVLSFVHGRIQKYLSTHQMSQRDARRAQREIERNRRTTVLLTSIAVTFAICWLPWHVVNLLADFNYPGFSEPEYFYMVFGSCHAVAMSSACINPVLYGWLNTNLRQELTQVIPKLLRKASCPFRQTDESGSPVV…	#
Pm_GPCR_B1	QHATLATNLATSLASAHVLLIFGIQATGKAWVCGVVGLLLHFLHLVSCCWLLALTVRLLGSLHQRRPIHTAVYCTASWGASLGLVVVSYVVNPDGYETRRYCWMSVERGMLVSFIVPVCSLILVNAGVCVAAQKVLLDTRDGVKHEVMTRHKRDLRGAVALLPLEGISWFLAVVALEDHQSLALDFAAAFVSAALGWLVLYFHGWTWSCHGLCWLRRRLATTRRVDDLSLPLTARYDHDLSHQPLLQPPTPVAHTAHHTVTV	#
Pm_GPCR_B2	MLQSDSKMLTTVITGLVIFTVGQASPPLQVAQVSDVSVHNVTSTRLTTQDVLSTTPGLYASSVEDPVLRVKEANHADVIPIVPRPSSHKISREEPGWITPHLGESAVNVSTDLPDLNFGIRSPFVPEDVSTTWGRDITTDVVTTASDETTRNTKAEGAVEGVSKPGTVVNCFCDADEVYFDGVCHPYPEGTVIQMQIRRYSSKTALTPIAGKRVIIKDLECDTENGVRLLTFSGGEFTLRDRGDIVLSKEVGELGGLRIRDYCITHSLDEHRKLTWTVKVCVDPPNIPRCCPSGQAMKDNVCRPDRTPEPLAPPISADPYGPAISWPLIKTYENPLHCSVEPMKDLPLTPRVSYLVSHARGLLHTWNAEETDNKFQYRFDHEFCVDGRQNLDGSSTYSV…	#
Pm_GPCR_B3	MLQSDSKMLTTVITGLVIFTVGQASPPLQVAQVSDVSVHNVTSTRLTTQDVLSTTPGLYASSVEDPVLRVKEANHADVIPVVPLSSDGISSEEPAWITTDPPRLGESAVNFLTDVPDLNFGTRSPFVSEDISTTWDPDITTDVVTTVSDETRDTMTKEAVEGVRKRGTVVNCFCDADEVYVDGVCHPYPEGTVVHMRKEKNNPRIVLRPMAERQVIIKDLECDTENGVMMFNFSRGQFRLRDRGDIVLSEEAGEYAGLRIGAYCINHSLDEYRKLTWTVKVCVDPPNIPRCCPPGQAMKDNVCRPARTPEPLAPPISADPYGPAISWPHIKSYEKPLHCSVEPMKDLPLIPRVSYLASHTKGLVHIWNAEETDNKFQYRFDPKYCVDGRQNLDGSASYS…	#
Pm_GPCR_B4	MINGVNTMLPCDSSMLTAVITGLVIFTVGQASPPLQVAQVSDVSVHNVTSTRLTTQDVLSTTPGLYASSVEDPVLRVKEANHADVIPVVPLSSDGISSEEPAWITTDPPRLGESAVNFLTDVPDLNFGTRSPFVSEDISTTWDPDITTDVVTTVSDETRDTMTKEAVEGVRKRGTVVNCFCDADEVYVDGVCHPYPEGTVVHMRKEKNNPRIVLRPMAERQVIIKDLECDTENGVMMFNFSRGQFRLRDRGDIVLSEEAGEYAGLRIGAYCINHSLDEYRKLTWTVKVCVDPPNIPRCCPPGQAMKDNVCRPARTPEPLAPPISADPYGPAISWPHIKSYEKPLHCSVEPMKDLPLIPRVSYLASHTKGLVHIWNAEETDNKFQYRFDPKYCVDGRQNL…	#
Pm_GPCR_B5	MINGVNTMLPCDSSMLTAVITGLVIFTVGQASPPLQVAQVSDVSVHNVTSTRLTTQDVLSTTPGLYASSVEDPVLRVKEANHADVIPIVPRPSSHKISREEPGWITPHLGESAVNVSTDLPDLNFGIRSPFVPEDVSTTWGRDITTDVVTTASDETTRNTKAEGAVEGVSKPGTVVNCFCDADEVYFDGVCHPYPEGTVIQMQIRRYSSKTALTPIAGKRVIIKDLECDTENGVRLLTFSGGEFTLRDRGDIVLSKEVGELGGLRIRDYCITHSLDEHRKLTWTVKVCVDPPNIPRCCPSGQAMKDNVCRPDRTPEPLAPPISADPYGPAISWPLIKTYENPLHCSVEPMKDLPLTPRVSYLVSHARGLLHTWNAEETDNKFQYRFDHEFCVDGRQNLD…	#
Pm_GPCR_B6	MLQSDSKMLTTVITGLVIFTVGQASPPLQVAQVSDVSVHNVTSTRLTTQDVLSTTPGLYASSVEDPVLRVKEANHADVIPVVPLSSDGISSEEPAWITTDPPRLGESAVNFLTDVPDLNFGTRSPFVSEDISTTWDPDITTDVVTTVSDETRDTMTKEAVEGVRKRGTVVNCFCDADEVYVDGVCHPYPEGTVVHMRKEKNNPRIVLRPMAERQVIIKDLECDTENGVMMFNFSRGQFRLRDRGDIVLSEEAGEYAGLRIGAYCINHSLDEYRKLTWTVKVCVDPPNIPRCCPPGQAMKDNVCRPARTPEPLAPPISADPYGPAISWPHIKSYEKPLHCSVEPMKDLPLIPRVSYLASHTKGLVHIWNAEETDNKFQYRFDPKYCVDGRQNLDGSASYS…	#
Pm_GPCR_B7	MINGVNTMLPCDSSMLTAVITGLVIFTVGQASPPLQVAQVSDVSVHNVTSTRLTTQDVLSTTPGLYASSVEDPVLRVKEANHADVIPIVPRPSSHKISREEPGWITPHLGESAVNVSTDLPDLNFGIRSPFVPEDVSTTWGRDITTDVVTTASDETTRNTKAEGAVEGVSKPGTVVNCFCDADEVYFDGVCHPYPEGTVIQMQIRRYSSKTALTPIAGKRVIIKDLECDTENGVRLLTFSGGEFTLRDRGDIVLSKEVGELGGLRIRDYCITHSLDEHRKLTWTVKVCVDPPNIPRCCPSGQAMKDNVCRPDRTPEPLAPPISADPYGPAISWPLIKTYENPLHCSVEPMKDLPLTPRVSYLVSHARGLLHTWNAEETDNKFQYRFDHEFCVDGRQNLD…	#
Pm_GPCR_B8	GKETESEAGIRGGREGKDREKRGNLSDKTSEKERDEDRTTNQQQQGRQTRGEERQQQTNKTSQIIQDTLLQSEPDADKGHAGPSARGRARRLVGDDIRPSGCPFPASCDIRRHSAGPELDAFRYPCKCDNQCHHYGDCCQDLASSKAATHSFPKKCLPLHPSGPFTTRRNVFMIAECPEDVPAHLSARCSKKSEYTYLMDIPVISATTDIVYTNIFCARCHRDVLIEEFNFAIMCLQDILNDTRALANMTYNPGTLYWTTDDALIHGRRDIRNSQSSPFGNGRVNNREGNDHNKCYLIVDYGESVGRSCELNLVEECSADWPQDDIRRRCSSYNYYVSYEAKPYKNYDCALCNRVAEDKIECLSKFHPVGRNPLPPPPSLTDLFTVDGDCEEDQVWDAL…	#
Pm_GPCR_B9	MIAECPEDVPAHLSARCSKKSEYTYLMDIPVISATTDIVYTNIFCARCHRDVLIEEFNFAIMCLQDILNDTRALANMTYNPGTLYWTTDDALIHGRRDIRNSQSSPFGNGRVNNREGNDHNKCYLIVDYGESVGRSCELNLVEECSADWPQDDIRRRCSSYNYYVSYEAKPYKNYDCALCNRVAEDKIECLSKFHPVGRNPLPPPPSLTDLFTVDGDCEEDQVWDALYRRCEHVSCGYLFTLQDGVCVSNNRTAGKDSRSYLNSTCYTTEFRRNYSAMFPNQSVYLNYTEKIYDFGEYEFVNHSWIRVCRPETLWTPAMNIISTVLISISLVCMLLHILIFFALPRRQNIPSMNLFSMTCSLFIAELLFVTLFRLNESYPACVAIASVMYYFLSASFLW…	#
Pm_GPCR_B10	LTHLSFLAAFFWLNVMCFDIWWTLKSMRPVAESGERSRFRFKMYSLYSWGCPLLISLASIIVQELPDDLGVIKPNFGNTKCWFDNNTSLWAYFYGFVLTIVIANIIFFCQVAYILVMAQNDPILQRTRQQNRERMWLYVKLFFVMGITWIAEIVSWQEGTCEAWVFTDVINSLQGFFIFVIFICKKNMLKKIRSKWDPYLRRMKEMVGSTRLSHSGAANTSQVHSSFSSTSNRPNHSAASQKTVQSQISLDPTSSTRRLSSSSLSPVTGVQVHSQNKIAMNTIAESSNEQEGNNANGNLPTTDASKPVPQKMSSSGSGNSNTDGTSHMVAGMPSSTVNSSDVSVEESGKPLHLTEITDEPTPVTTKDNKISISEDEGQDQGHENEVQTPNKLTQSLPYD…	#
Pm_GPCR_B11	WTNYTHCLSVATPTITVIGEWLPSIKQMSVVGYSVSLATLLISFVILASLRKLRCPRNLLHLHLFGSFMLRALVVLLKSSLLVEGTALPQNFHVQDGVHTFNSSSETWTCKLMICVWQYFILANYSWLLMEGLYLHSLIFMALFTDSSAITLYILLGWGLPLGCVGVWAALRATLDDWHCWTVHNERWIFWLCIRVPVAISNLINFFFFLNVVRVLVLKLKSSISAESMKYRKLGKSTLVLVPLFGVHYFLLWGLSTSTNPYVELAWLFLDQVFASFQGFFVAVLYCLMNGEVRQELRKLYNRWYKGDPLVITSQSTLVSHTKTYASSRGRTSIHSIHSAMDRRDRQTPSPQMYRSGGENHRPRTPSPSPTNTLTPSYGSRGQSRDVSVGQPSSESYEE…	#
Pm_GPCR_B12	WTNYTHCLSVATPTITVIGEWLPSIKQMSVVGYSVSLATLLISFVILASLRKLRCPRNLLHLHLFGSFMLRALVVLLKSSLLVEGTALPQNFHVQDGVHTFNSSSEAGEDPWEETWTCKLMICVWQYFILANYSWLLMEGLYLHSLIFMALFTDSSAITLYILLGWGLPLGCVGVWAALRATLDDWHCWTVHNERWIFWLCIRVPVAISNLINFFFFLNVVRVLVLKLKSSISAESMKYRKLGKSTLVLVPLFGVHYFLLWGLSTSTNPYVELAWLFLDQVFASFQGFFVAVLYCLMNGEVRQELRKLYNRWYKGDPLVITSQSTLVSHTKTYASSRGRTSIHSIHSAMDRRDRQTPSPQMYRSGGENHRPRTPSPSPTNTLTPSYGSRGQSRDVSVGQ…	#
Pm_GPCR_B13	WTNYTHCLSVATPTITVIGEWLPSIKQMSVVGYSVSLATLLISFVILASLRKLRCPRNLLHLHLFGSFMLRALVVLLKSSLLVEGTALPQNFHVQDGVHTFNSSSETWTCKLMICVWQYFILANYSWLLMEGLYLHSLIFMALFTDSSAITLYILLGWGLPLGCVGVWAALRATLDDWHCWTVHNERWIFWLCIRVPVAISNLINFFFVLKLKSSISAESMKYRKLGKSTLVLVPLFGVHYFLLWGLSTSTNPYVELAWLFLDQVFASFQGFFVAVLYCLMNGEVRQELRKLYNRWYKGDPLVITSQSTLVSHTKTYASSRGRTSIHSIHSAMDRRDRQTPSPQMYRSGGENHRPRTPSPSPTNTLTPSYGSRGQSRDVSVGQPSSESYEEAIELRSRN…	#
Pm_GPCR_B14	WTNYTHCLSVATPTITVIGEWLPSIKQMSVVGYSVSLATLLISFVILASLRKLRCPRNLLHLHLFGSFMLRALVVLLKSSLLVEGTALPQNFHVQDGVHTFNSSSEAGEDPWEETWTCKLMICVWQYFILANYSWLLMEGLYLHSLIFMALFTDSSAITLYILLGWGLPLGCVGVWAALRATLDDWHCWTVHNERWIFWLCIRVPVAISNLINFFFVLKLKSSISAESMKYRKLGKSTLVLVPLFGVHYFLLWGLSTSTNPYVELAWLFLDQVFASFQGFFVAVLYCLMNGEVRQELRKLYNRWYKGDPLVITSQSTLVSHTKTYASSRGRTSIHSIHSAMDRRDRQTPSPQMYRSGGENHRPRTPSPSPTNTLTPSYGSRGQSRDVSVGQPSSESYEE…	#
Pm_GPCR_B15	MDNLRGVILFLLYFSKNVHSLSLQGPGSRASVDKNSSELYVPSCWASTRDSLLQGPVPPVQYPNTSATDIVWGPQVNVTCTTGEKKSIFLNSSHLYVDDGKVMLGWKIGRNSGDTYTYCVNSLATTETSENGPTYTALFCYTDPCKSRVCVDKCCPRGELLGEQRCITNNSSQSDWVPKFHDHNEEPFYVNNINFKELQKITFSIKEFTLEKNGSLTAFESAPPRGFCIDHFRNNGTVTELALVYGGDSSDYPDCSWKTEVLDIIMFGVSSIFVALTLTVYLSVPRMRSKEHHWPLICMLLSLLVTFILHICLRKMRDQLGPMCRHLGMLVLMFTLATFFWLNVMSWSVWYKLRSPRLSTLDKKTFALSNVYAWGVPLIVYGVGYAMDALAPGDYSPNF…	#
Pm_GPCR_B16	MFGVSSIFVALTLTVYLSVPRMRSKEHHWPLICMLLSLLVTFILHICLRKMRDQLGPMCRHLGMLVLMFTLATFFWLNVMSWSVWYKLRSPRLSTLDKKTFALSNVYAWGVPLIVYGVGYAMDALAPGDYSPNFKEYHCWFEGDNTAKWMYYYGFIAVIQAVNIFFFLQIVCQMTLWQKKKPSSHTIQRRTCFLPPLYVNLAIIMGITWTLELFSYPDKCGPGQVLLDVINGLQGPFIFVVTVCNRNKWKEVRSSVTTSLRKITNETRL	#
Pm_GPCR_B17	MKMSPRLHLLALVVAAVATSAGATQTTTQTESSNSRRSSSLVQEKTPLTPDTEPLVEVPMCCGVDQVFSMSGMSCEPARTKPVVAFHHEDGRPVEYQFAFNVTVGFPNCTFYSLQPTIEPSDEFFLLPDGRLLVSAGDKNKLDKEKFCLLATEKEMEAIVCFPETPEPTFHHVVYQTLYPIGMIISSIFLALTLFVYCLVVELRDLLGRCLMCAVASLCLAQISTVVVQLATHKLSMTECIFTAVMMHFWYMAAFFWLNVICFNVFLTVWWKNDASFGRRWFIMYSVYAWGFAILITAVALARDFHDGLQDSPLPKPNFGMAKCWFSDDDSLIVYFYGPTSVVLGINVILFCMSAYKLCTLNKNSEARVFQFTLYLKLFVLMGVTWVFEGISFFVQRHN…	#
Pm_GPCR_B18	MKMSPRLHLLALVVAAVATSAGATQTTTQTESSNSRRSSSLVQEKTPLTPDTEPLVEVPMCCGVDQVFSMSGMSCEPARTKPVVAFHHEDGRPVEYQFAFNVTVGFPNCTFYSLQPTIEPSDEFFLLPDGRLLVSAGDKNKLDKEKFCLLATEKEMEAIVCFPETVRTSPEPTFHHVVYQTLYPIGMIISSIFLALTLFVYCLVVELRDLLGRCLMCAVASLCLAQISTVVVQLATHKLSMTECIFTAVMMHFWYMAAFFWLNVICFNVFLTVWWKNDASFGRRWFIMYSVYAWGFAILITAVALARDFHDGLQDSPLPKPNFGMAKCWFSDDDSLIVYFYGPTSVVLGINVILFCMSAYKLCTLNKNSEARVFQFTLYLKLFVLMGVTWVFEGISFFV…	#
Pm_GPCR_B19	MAARRMSRTPFLLLLLAALPFNAGQDATNSTEATSESGDSTPLGLSLTTASETLTVVRKCCPDLHVWDLATSTCHISQDLQFIVPTFAMDIYGIYTEGNLTRDQLQLETGKVACSSPWQLEEPTNTFKVLETGQLWVVDFEAYYELDMYCLETFAQNASMPASPHWLGAAVCHTQTPIEPFDASKITVRKCCLHNQVYTADSSCIPRGNVTSEAWRVPLRPAGAAAGELAQVDVRQQPYADTHEVVASFQVCKRDEMGIEVHDFHVVEHTGKLYIPELLREFSHDEYCIEDFFTDDVSIPTAYICVSEAERQQLQLSETPGCDSGNCMRKCCPFGQILDSMARKCVAAIDTYFNVTVKMENGSQKLLSDIEFLTEYPDCELQLTYEEEDVQLLEGMNLS…	#
Pm_GPCR_B20	MAARRMSRTPFLLLLLAALPFNAGQDATNSTEATSESGDSTPLGLSLTTASETLTVVRKCCPDLHVWDLATSTCHISQDLQFIVPTFAMDIYGIYTEGNLTRDQLQLETGKVACSSPWQLEEPTNTFKVLETGQLWVVDFEAYYELDMYCLETFAQNASMPASPHWLGAAVCHTQTPIEPFDASKITVRKCCLHNQVYTADSSCIPRGNVTSEAWRVPLRPAGAAAGELAQVDVRQQPYADTHEVVASFQVCKRDEMGIEVHDFHVVEHTGKLYIPELLREFSHDEYCIEDFFTDDVSIPTAYICVSEAERQQLQLSETPGCDSGNCMRKCCPFGQILDSMARKCVAAIDTYFNVTVKMENGSQKLLSDIEFLTEYPDCELQLTYEEEDVQLLEGMNLS…	#
Pm_GPCR_B21	LPSSSSSLSLPSLLPSSSSSPPLKTCRMGYIVKADLPTEDSYYHHHTCFWCYQFTPSHRRKTDLTLKKNVVTLSDGSKWADILFTVGNESFHFDVDDPVAWGHVQDSLHDPLEASKLEGCCRDALACCDEMLSTPRGENGSCPRTWDGWLCFGDTAPGESVSFTCPPYAYKSRSECALEGSKTCWGNGTWLQDARGAEKTEYADCSHRKYHLRNYFWEVAMHAVSVVSVVPAICMILYFRALRVQRFYLHLNFLVALLGKALMSILDLAVLRIPEYAGDSSVLDDNTAGCRFLVFLTKVFSLAVWTWMLAESLYLHRLIVAALRGGGKTWAYLLVGWVPPFVLSGAWATARGILEDYQCWLGDDHGDAKDLYLITELPKLVILAVNTALLINMTRVLMS…	#
Pm_GPCR_B22	SDLRSTRSSSPPSVSSSSSSSSSSPPLKTCRMGYIVKADLPTEDSYYHHHTCFWCYQFTPSHRRKTDLALKKDVVTLSDGSKWADILFTVGNESFHFDVDDPVAWGHVQDSLHDPLEASKLEGCCRDALACCDEMLSTPRGENGSCPRTWDGWLCFGDTAPGESVSFTCPPYAYKSRSECALEGSKTCWGNGTWLQDARGAEKTEYADCSHRKYHLRNYFWEVAMHAVSVVSVVPAICMILYFRALRVQRFYLHLNFLVALLGKALMSILDLAVLRIPEYAGDSSVLDDNTAGCRFLVFLTKVFSLAVWTWMLAESLYLHRLIVAALRGGGKTWAYLLVGWVPPFVLSGAWATARGILEDYQCWLGDDHGDAKDLYLITELPKLVILAVNTALLINMTR…	#
Pm_GPCR_B23	NTPATDKATATETATATATTTATATETAKATATATATETTAEPSAVSEDSSSRSDFVANVNALETAVVAYTQEIDRTLKDTNLTNDQREEVVENFGNKFIKEAGKALDPENVMQTLEGEDSALAFTNLQDAVNNASITIATLLTNYTKNFTSGNIYMHVSSKPLSYYRTPEARRFDIPSSSASVELPEELYQDSVGEDGSVKIAITSYETLPGINNTIPLEPDKESKEDFAARDQLSSNIISITVVGTGDWRSAKGQYVRLNFRHVYGGDQYITANPRCVWWDKRALAWNTTGCLSSINLHNSTECNCNHMTSFALLMDVWARRKDPRSMESQGYEAARWIGIVGCVASLLCLALCLAVIVTQKPLRSTLCWRIRGQLYLSLLLAYALALAAMKLKGKG…	#
Pm_GPCR_B24	NTPATDKATATETATATATTTATATETAKATATATATETTAEPSAVSEDSSSRSDFVANVNALETAVVAYTQEIDRTLKDTNLTNDQREEVVENFGNKFIKEAGKALDPENVMQTLEGEDSALAFTNLQDAVNNASITIATLLTNYTKNFTSGNIYMHVSSKPLSYYRTPEARRFDIPSSSASVELPEELYQDSVGEDGSVKIAITSYETLPGINNTIPLEPDKESKEDFAARDQLSSNIISITVVGTGDWRSAKGQYVRLNFRHVYGGDQYITANPRCVWWDKRALAWNTTGCLSSINLHNSTECNCNHMTSFALLMDVWARRKDPRSMESQGYEAARWIGIVGCVASLLCLALCLAVIVTQKPLRSTLCWRIRGQLYLSLLLAYALALAAMKLKGKG…	#
Pm_GPCR_B25	ADRVSTSTISTTTLWAPRAEVPATEVGVPISEASWCPPSSGRGLFWNWTQGGEVAVQPCPGGASGWARRPCNPLGWAGPADLSECRSVWLTTLTSRAHTNDAVLAVAHDLATVTGSRALYGGDVTATARLLNSLARRMADDVSNFPDRDQREALVTELVGAAIATGSHLMGGQRDAWADLRPPEHRAAATALLLGLEEAAFLLADNLHHEKTVNHAESNILLRLQVVETRNVAAVTFPSPGETWLQPPPTRPSDPSDAPTGHPSTTSGDLDAPAVATSSSSASSSSSSFDPTNSLQDLETPPAAPQDTITLPPEALLENSENGLVKMVFFSYDGLHHLLQPDGRSYRINEANFKGVNETRVLNSRVVSASLGAGRHIELPEPVVLTFTMIRTVNVTNPA…	#
Pm_GPCR_B26	ADRVSTSTISTTTLWAPRAEVPATEVGVPISEASWCPPSSGRGLFWNWTQGGEVAVQPCPGGASGWARRPCNPLGWAGPADLSECRSVWLTTLTSRAHTNDAVLAVAHDLATVTGSRALYGGDVTATARLLNSLARRMADDVSNFPDRDQREALVTELVGAAIATGSHLMGGQRDAWADLRPPEHRAAATALLLGLEEAAFLLADNLHHEKTVNHAESNILLRLQVVETRNVAAVTFPSPGETWLQPPPTRPSDPSDAPTGHPSTTSGDLDAPAVATSSSSASSSSSSFDPTNSLQDLETPPAAPQDTITLPPEALLENSENGLVKMVFFSYDGLHHLLQPDGRSYRINEANFKGVNETRVLNSRVVSASLGAGRHIELPEPVVLTFTMIRTVNVTNPA…	#
Pm_GPCR_B27	ADRVSTSTISTTTLWAPRAEVPATEVGVPISEASWCPPSSGRGLFWNWTQGGEVAVQPCPGGASGWARRPCNPLGWAGPADLSECRSVWLTTLTSRAHTNDAVLAVAHDLATVTGSRALYGGDVTATARLLNSLARRMADDVSNFPDRDQREALVTELVGAAIATGSHLMGGQRDAWADLRPPEHRAAATALLLGLEEAAFLLADNLHHEKTVNHAESNILLRLQVVETRNVAAVTFPSPGETWLQPPPTRPSDPSDAPTGHPSTTSGDLDAPAVATSSSSASSSSSSFDPTNSLQDLETPPAAPQDTITLPPEALLENSENGLVKMVFFSYDGLHHLLQPDGRSYRINEANFKGVNETRVLNSRVVSASLGAGRHIELPEPVVLTFTMIRTVNVTNPA…	#
Pm_GPCR_B28	ADRVSTSTISTTTLWAPRAEVPATEVGVPISEASWCPPSSGRGLFWNWTQGGEVAVQPCPGGASGWARRPCNPLGWAGPADLSECRSVWLTTLTSRAHTNDAVLAVAHDLATVTGSRALYGGDVTATARLLNSLARRMADDVSNFPDRDQREALVTELVGAAIATGSHLMGGQRDAWADLRPPEHRAAATALLLGLEEAAFLLADNLHHEKTVNHAESNILLRLQVVETRNVAAVTFPSPGETWLQPPPTRPSDPSDAPTGHPSTTSGDLDAPAVATSSSSASSSSSSFDPTNSLQDLETPPAAPQDTITLPPEALLENSENGLVKMVFFSYDGLHHLLQPDGRSYRINEANFKGVNETRVLNSRVVSASLGAGRHIELPEPVVLTFTMIRTVNVTNPA…	#
Pm_GPCR_B29	LGDAEEIARREKACEELHTQMPLPDPALGPYCPRTFDGWSCWNDTPAGTRAFVQCPDFIPGFDPDRKGHKDCEEGGQWFSDPRTNRTWSNYTTCVDMSVLKFHQGVNTVYISGYSVSLIALCISLFIFFYYKSLNCKRVTIHKNLFLSFIINNSMWLMWFFFVVNDPAVVNKNGTGCQVLHVFLHYFMVSNYFWMFCEGLYLHTLLVVAFVAEDKIMKWFYLLGWGAPAVCAVAYGVARGSDAERSMHCWMEDSDYNYILNVPVVVSMLLNLFFLVNIVRVLVTKLRAVNTAPHTNSTKKVLAIFKKKWNQRKDMHTNYPFTTFSMDTFSVQPTVCPSTSQNIST	#
Pm_GPCR_B30	LGDAEEIARREKACEELHTQMPLPDPALGPYCPRTFDGWSCWNDTPAGTRAFVQCPDFIPGFDPDRKGHKDCEEGGQWFSDPRTNRTWSNYTTCVDMSVLKFHQGVNTVYISGYSVSLIALCISLFIFFYYKSLNCKRVTIHKNLFLSFIINNSMWLMWFFFVVNDPAVVNKNGTGCQVLHVFLHYFMVSNYFWMFCEGLYLHTLLVVAFVAEDKIMKWFYLLGWGAPAVCAVAYGVARGSDAERSMHCWMEDSDYNYILNVPVVVSMLLNLFFLVNIVRVLVTKLRAVNTAPHTNSTKKAVRATLILIPLLGLHYLLIPFRPPEGSTGEAIYHFISAFAASFQGLGVSLLFCFFNGEVLAIFKKKWNQRKDMHTNYPFTTFSMDTFSVQPTVCPSTSQ…	#
Pm_GPCR_B31	MGGNSASGARLNGRSAWCFPMSQANGQKVTLTIDLGRVALVSGLQSQGPPLNLFDELYNRHIGFSLLNSTSTAGEEFDVCCGKEPMTFLADDQRGESGKITTHPLGMLMPARRLRISMPTDIRWPGHDTKCFRFEVLGCPGDVKPSASLAMRAVPGGWVVATWHKPTVLIAATNNAKPEPFTLEAENYLATMTRTGGNDDEEVIQSNSTTRRFMITGPLWGAIYAIALKCEYQGLSLNCGGSTLDAKVVGCNVTEQSCRIQNQVVFRRPSELKAEVVGEGEVQLSWTTEKAGWVTPTSSLEITDPEGNLVDQKTLSNKNNSVRVTGVSGGNNYTVTFIPEADSENLPRFYFSLHIIAWRDVTTSPRKDGYGAFVTDVDLSATIIWNGTLRVTWMSATVL…	#
Pm_GPCR_B32	MQLRRQIIVCEFGTFAALVLYLLLYQAVPVFSTDNRCNKPLGLEDHSVPDSNFVASMGGNSASGARLNGRSAWCFPMSQANGQKVTLTIDLGRVALVSGLQSQGPPLNLFDELYNRHIGFSLLNSTSTAGEEFDVCCGKEPMTFLADDQRGESGKITTHPLGMLMPARRLRISMPTDIRWPGHDTKCFRFEVLGCPGDVKPSASLAMRAVPGGWVVATWHKPTVLIAATNNAKPEPFTLEAENYLATMTRTGGNDDEEVIQSNSTTRRFMITGPLWGAIYAIALKCEYQGLSLNCGGSTLDAKVVGCNVTEQSCRIQNQVVFRRPSELKAEVVGEGEVQLSWTTEKAGWVTPTSSLEITDPEGNLVDQKTLSNKNNSVRVTGVSGGNNYTVTFIPEADS…	#
Pm_GPCR_B33	MQLRRQIIVCEFGTFAALVLYLLLYQAVPVFSTDNRCNKPLGLEDHSVPDSNFVASMGGNSASGARLNGRSAWCFPMSQANGQKVTLTIDLGRVALVSGLQSQGPPLNLFDELYNRHIGFSLLNSTSTAGEEFDVCCGKEPMTFLADDQRGESGKITTHPLGMLMPARRLRISMPTDIRWPGHDTKCFRFEVLGCPGDVKPSASLAMRAVPGGWVVATWHKPTVLIAATNNAKPEPFTLEAENYLATMTRTGGNDDEEVIQSNSTTRRFMITGPLWGAIYAIALKCEYQGLSLNCGGSTLDAKVVGCNVTEQSCRIQNQVVFRRPSELKAEVVGEGEVQLSWTTEKAGWVTPTSSLEITDPEGNLVDQKTLSNKNNSVRVTGVSGGNNYTVTFIPEADS…	#
Pm_GPCR_B34	MGGNSASGARLNGRSAWCFPMSQANGQKVTLTIDLGRVALVSGLQSQGPPLNLFDELYNRHIGFSLLNSTSTAGEEFDVCCGKEPMTFLADDQRGESGKITTHPLGMLMPARRLRISMPTDIRWPGHDTKCFRFEVLGCPGDVKPSASLAMRAVPGGWVVATWHKPTVLIAATNNAKPEPFTLEAENYLATMTRTGGNDDEEVIQSNSTTRRFMITGPLWGAIYAIALKCEYQGLSLNCGGSTLDAKVVGCNVTEQSCRIQNQVVFRRPSELKAEVVGEGEVQLSWTTEKAGWVTPTSSLEITDPEGNLVDQKTLSNKNNSVRVTGVSGGNNYTVTFIPEADSENLPRFYFSLHIIAWRDVTTSPRKDGYGAFVTDVDLSATIIWNGTLRVTWMSATVL…	#
Pm_GPCR_B35	VQREGDSRVYTSNRHLPLDCSLPRNFIAPGQSGARSEGEEVSGSVCVWLVCVHVSRCLTVSCDAIERVEKNVFVRNLCSVKWRIFPFFEGRKIEKQRIREKYQNRHEAISEVTRPVRISLRCARRSEVKDALPVSRASRCEARAMTYPAAVECQPQARRTRAWHPKWTTLGRRCLLLWALSGLLGAPAEASDGVLDIDTTSWRPATKMPEPLPECSARTEGDCLYRAPRPLTWSEAHAYCRSHGGFLPSQTHLDQPWPLRGSLTWTALAPLHGHYQWLSHCPATSTAPSQFVMWAERPELWSRDCSALDVGAGMFQLVQCSLRLPFVCVLSRASIETGEIDYEDVELRVSGNIRGTHSWLKLDHENYEPLTCVAVRKSTGILLDPQPPVFWSKDGVYSG…	#
Pm_GPCR_B36	MDQKCLPIIVFTYTYQKKVLGSLFDNLRHFQIKNATYNEIFRKNQRYGYLNSSHVAFPMFCLRHKEILEDGREIEWPFTEVGYVFPKYWKCKVKYGKLSPGVCMWNYTHGARIQFDSSQCTWTDLCPEGYTATSKKHCVKISTPDAWDAGFSATYETSLENSVLDKSSFMKRIRGRKSLYEGVQKLLNESGTGSKIWLPTRRKRPLSPLLFMGPNKTEFTLDPKEFISWESGHPSIDYECLALDTSNNSLQTSNCNTHLPFAAVIESNFLTEKISRWPSLIKDSPLCPTGWNTTIFKGKDETCFKLFQVRKNLTWPEASQFCEALDAQLPTPDVGFLDWVYRQYLFLNKVSNVWMGVEWRNERLLYSGSEENLNWIADTDYSQPYGVLAQNGWKLQGRR…	#
Pm_GPCR_B37	MKTHRYRPCWPGVFVLHLWIIASLALTTPTAHAHDPAGPVRDDSAKPEHINSKEDQAAVLEEMRKNCEELMKAEEQELKNRNSPRNLGDEAIANDTDVHTKTLDSAENENGIVGMRENGLGDTKENESMGVFCATTFDDVYCWPRTPADTVVTIPCPQYVQGFKHMSEASRYCTREGSWFKLGGSNKSWTNYSQCSPTMVVADPVNVLYTWAPVVRTMSCVGYSVSLATLIVAFGVLACVKRLRCPRNTLHMHLFFSFICRALGALARDQYGAVGNQEPLQDGGTWGCRLFTSLWQYFILANYAWILMEGLYLHNLIFLALFTDNSAITLYIVLGWGLPLLLVLGWVTARLLVENTLCWLTNTQPWVFWTFIRGPITVSIVVSFTLFLNIARELLLKIR…	#
Pm_GPCR_B38	MPYEGTGANCPRGERYFPDEDLPYTWWLKETSPGVPLVITCPPGMNGTATWTCGVDGTWEKAPVLGQCRSVLVREWEQTLHDNTISAADIITSIATSLRDVTLGSGDLLTIGDILGHLQEKHETDLLSMSVQSEALDLAKSYLKGSLEIVDAMLAYPGLWWGLLLENRVLTSSLLQDSLCYGSVMLATYQESSTTDFSLASLHTRVVRQPPWYYGEEQRTFIHPLYNRTWIRLPKNFHEDHLDTRNQVKVVYVAYNELHCTVNSVPCNPRIAKHKRDFPARDQVNSAVIGAKVGGVSTWHAALDEYVEIRLQHIYTGDIYLLGRPTCVWWDIRSHRWAKDGCRLVETDEFVSVCHCSHLTNLAVLMDINGLVDDTDVMYYVLQCVIIIGCVVTVVSLAL…	#
Pm_GPCR_B39	MSVRGRQGSPLGKGLLVLCCVLGGSSASSFKGLDLSDAVKVGSLERVTSLLAEGAEVDARDKQGWTPLHNAAHSGNEKIVRILIKYGADVNAKDYQYERTPLHIAAYNGQLEILTTLLKAQATLDNGDVNERTPLHLAVWSGQKREAQSLLIAGADIDAKDKYGSTPTQLATLRQFPDLVWLLLSYCPDLRLADNKGLTAFDYAQSIDNEELLNIYKEHNSAPCSRHRINTARLVDPMPYEGTGANCPRGERYFPDEDLPYTWWLKETSPGVPLVITCPPGMNGTATWTCGVDGTWEKAPVLGQCRSVLVREWEQTLHDNTISAADIITSIATSLRDVTLGSGDLLTIGDILGHLQEKHETDLLSMSVQSEALDLAKSYLKGSLEIVDAMLAYPGLWWG…	#
Pm_GPCR_B40	MMTAFLRRLAVVRGVLLLASPAVVWTQTKSLFPAEEPTPREPLPSCNGAVLGDCLMPGPRPMSWEAAHRHCRSEGGFLLEREELGHFDHLWTSRYQTPLQKNLTMPVSVLSWPALNSTWPGGEATLEELTWTALTSHGGQYQWLSRIPALSAGLDFFVEWQERPPPMARDCAAFNLTSSRFRLLACDRQLRFFCILRRPSGSPDMVPEDEVELRVTTSVKNNHGWVEVSHEKLIELSLTCTAHDARTGALLAKDLPVFWSKDDVYVYHHNKKIFPVLIHDPTKSDVLPWGSTDNTPVQQGTYWCETWLPRSTTRLVSNKVLVTMKSWTVLILSVYRQENLPVNLQSATSNIRAALQSQLPDINSYIVDPIFAEESAPQASTRLVNYRFQVHFPTHLLES…	#
Pm_GPCR_B41	MCHASFLRNALRPQSWEAAHRHCRSEGGFLLEREELGHFDHLWTSRYQTPLQKNLTMPVSVLSWPALNSTWPGGEATLEELTWTALTSHGGQYQWLSRIPALSAGLDFFVEWQERPPPMARDCAAFNLTSSRFRLLACDRQLRFFCILRRPSGSPDMVPEDEVELRVTTSVKNNHGWVEVSHEKLIELSLTCTAHDARTGALLAKDLPVFWSKDDVYVYHHNKKIFPVLIHDPTKSDVLPWGSTDNTPVQQGTYWCETWLPRSTTRLVSNKVLVTMKSWTVLILSVYRQENLPVNLQSATSNIRAALQSQLPDINSYIVDPIFAEESAPQASTRLVNYRFQVHFPTHLLESVARLFKDDSLGFRYLLRNGGYQRTSTAALATYCLKETRPTERNGQVIW…	#
Pm_GPCR_B42	MCHASFLRNALRPQSWEAAHRHCRSEGGFLLEREELGHFDHLWTSRYQTPLQKNLTMPVSVLSWPALNSTWPGGEATLEELTWTALTSHGGQYQWLSRIPGLDFFVEWQERPPPMARDCAAFNLTSSRFRLLACDRQLRFFCILRRPSGSPDMVPEDEVELRVTTSVKNNHGWVEVSHEKLIELSLTCTAHDARTGALLAKDLPVFWSKDDVYVYHHNKKIFPVLIHDPTKSDVLPWGSTDNTPVQQGTYWCETWLPRSTTRLVSNKVLVTMKSWTVLILSVYRQENLPVNLQSATSNIRAALQSQLPDINSYIVDPIFAEESAPQASTRLVNYRFQVHFPTHLLESVARLFKDDSLGFRYLLRNGGYQRTSTAALATYCLKETRPTERNGQVIWPFTK…	#
Pm_GPCR_B43	MMTAFLRRLAVVRGVLLLASPAVVWTQTKSLFPAEEPTPREPLPSCNGAVLGDCLMPGPRPMSWEAAHRHCRSEGGFLLEREELGHFDHLWTSRYQTPLQKNLTMPVSVLSWPALNSTWPGGEATLEELTWTALTSHGGQYQWLSRIPGLDFFVEWQERPPPMARDCAAFNLTSSRFRLLACDRQLRFFCILRRPSGSPDMVPEDEVELRVTTSVKNNHGWVEVSHEKLIELSLTCTAHDARTGALLAKDLPVFWSKDDVYVYHHNKKIFPVLIHDPTKSDVLPWGSTDNTPVQQGTYWCETWLPRSTTRLVSNKVLVTMKSWTVLILSVYRQENLPVNLQSATSNIRAALQSQLPDINSYIVDPIFAEESAPQASTRLVNYRFQVHFPTHLLESVARL…	#
Pm_GPCR_B44	MSASQVESEVASNTPPVPRDVHSALHDLQRVTDPRPNDTAGVMAGVREAAEGLQILPPEGQRCLSEAGNLTSQDIYCNATWDTLYCWPATEAGSVAKEMCATVFTDIPDLVNYPDAYAFRECGHDGMWMKDGWTNYSQCLNVIDKQGEEMGVVDAVRYITFIGAILSLVTLTVTIFIFTYFRTLECDRLRVHRNLVASLIVLFIVMLVLTEPFVSNRQTISYRDVDWLCKTLLAIRMYAQMASINWMFVEGLFLHSRLTSNVFDSGAPFPLYYTIGWGAPLVFIVAWSVTMAIHYPVRCWMSYSDLTYVWILVAPMFTTLMINLMFLINIVRILVTKLRASDAQVRKAIKATVVLFPLLGTTNLLFAVNPGDKGEGAYMVTNALLQSSQGVFVSVLYCF…	#
Pm_GPCR_B45	MGEEMGVVDAVRYITFIGAILSLVTLTVTIFIFTYFRTLECDRLRVHRNLVASLIVLFIVMLVLTEPFVSNRQTISYRDVDWLCKTLLAIRMYAQMASINWMFVEGLFLHSRLTSNVFDSGAPFPLYYTIGWGAPLVFIVAWSVTMAIHYPVRCWMSYSDLTYVWILVAPMFTTLMINLMFLINIVRILVTKLRASDAQVRKAIKATVVLFPLLGTTNLLFAVNPGDKGEGAYMVTNALLQSSQGVFVSVLYCFLNAEVRKVVQKRWRQYRLRRLGYPDSERRKSTKSTIILPSTFSFRRPTSHNINLHLPPSPRPTSPQSSSVVQAHVNAAHHAHPSSFAAPSQPPSYLAISLHSPSSSSSSSR	#
Pm_GPCR_B46	MRARYKVPVLRLKPCEMATKMFLILTVMSFTQLCVGFEYSDLVAINATCPNRDTCKSEKGPRMSDQEDWKKRNCFCDNLCAEYGDCCLDAKAYKAEEQTEKRENFECVQLKQFGEHYMQGRCMAGWEDLEVALLCSSGSPDSHSDRRDPMADLPVTSLDSAITYTNYYCAVCNNDSTSLEIWKPRLECPTLTSYNARFRNLTMEYIFSKLLYNDEDWGIYLDDNGFDVFHACSVDPVMPETVAHMVRKCKKMTKDCKEEWRDTEVEALCHSYTAVVYNFDRPYRNTHCAQCNNVPTELMECYNGAFTRFYFRDDFNPSSFSLLFDFVDNSGSNVVGSSSTCGVGEVFDPFFKKCRNVVCGKANQEYRYGRCIDLDVSLASSTEETSLSPSTSTTTTLPT…	#
Pm_GPCR_B47	GGVKTTGEGCIYHERNFATATDIMVNPGRMRVLLIMALLTGVLKSARTQEVSASHVSAIDSVQEEALDLSQRPAEEGSTDRTQIHFDARATELPEESKSGSRDKDALSDSTVSPTVKDKGEYELANPGDHPPEEFSHAAPKPGVEALLKEKLKPIIIGPLPKPLFSEMTPESEKAWFDMKKEYFNRSSESDATADEGEASAPVNDTTGSPSVTAADVTTPDSTNTATSSSEIPTSPSEKTQSTTQEAKEPSTTSVVPGASGEDYLRVPLCCADDEENVPCQRLPQRSVFSLPIALSHCNDPEERPVVFDVANDFCSNKNATKVILDRENKIIYTQNKLLFHWNMIFVNDFCVEVPASSYDLQHRVLICSPVESSRHPEHCRAGVCHTKCCPEGYLLQNE…	#
Pm_GPCR_B48	GGVKTTGEGCIYHERNFATATDIMVNPGRMRVLLIMALLTGVLKSARTQEVSASHVSAIDSVQEEALDLSQRPAEEGSTDRTQIHFDARATELPEESKSGSRDKDALSDSTVSPTVKDKGEYELANPGDHPPEEFSHAAPKPGVEALLKEKLKPIINGPLPKPLFSEMTPESEKAWFDMKKEYFNRSSESDATADEGEASAPVNDTTGSPSVTAADVTTPDSTNTATSSSEIPTSPSEKTQPTTQEAKEPSTTSVVPGASGEDYLRVPLCCADDEENVPCQRLPQRSVFSLPIALSHCNDPEERPVVFDVANDFCSNKNATKVILDRENKIIYTQNKLLFHWNMIFVNDFCVEVPASSYDLQHRVLICSPVESSRHPEHCRAGVCHTKCCPEGYLLQNE…	#
Pm_GPCR_B49	RSGESRAEHPRIGESVSERPRIGEKASEPPSLGERASQRQSLAGGARELPRIGETLSQAEERIPRLQSLGDELPGSSEGGAELDVEPQAVRSKDGPPPGARSPEETAALDQRQARASSASVESPRAIPVFGSEILKIQKADKHDPATPTTPPTVVPARSHVRMGAVRACVLLPNGTVAWQEPDTEMCRGKEAQAAEDAAMSIATLTASPAAVSPDMLARAAKELAKLVEHALHDRAVAKNMVSAISNMMEVNDSVVAEGDKTSNITQQLVNTINSFTESVPLELGEKVEFRSSNLVVEARMLRPGAGDAVLFQPQLQEASAARRRREVNASEAREAKESYLKLPPSVLSMATGESVRLEFVSFGNDKFFRGSRPLGMPVITARITNTTVKNLSEPVTYT…	#
Pm_GPCR_B50	ARSQRMFEINPTSGLVTSVVKLDREELGVHYFRVKAEDKASSPPRSATTTLQINVDDANDHAPMFEREKYETWTVRESTSVGSTILTVRATDEDEGPNADLRYTILNPTGPNEVFRLDPKSGELTTRLPLDREQHSRYTLTIQAEDQGPAQNRLTATTEISVSVVDENDNYPQFSERTYTVEVPENISASTSPVIVDIQATDQDSGKNGQVRYAIIGGNTAGHFTVDGLTGQVRVAAALDHETNRHYRLVVRAQDGGSPPRSNTTQLLVNVRDVNDNAPRFYTPLFQETVQENVPVGYSIVRVQAFDNDAGDNALLTYSIEGGGENLPVEVEETTGWVLTQRELDREENHHYTFTVVARDHGDPPQSASATVVLQIQDQNDNDPVFEPKNYEVTVSESD…	#
Pm_GPCR_B51	ARSQRMFEINPTSGLVTSVVKLDREELGVHYFRVKAEDKASSPPRSATTTLQINVDDANDHAPMFEREKYETWTVRESTSVGSTILTVRATDEDEGPNADLRYTILNPTGPNEVFRLDPKSGELTTRLPLDREQHSRYTLTIQAEDQGPAQNRLTATTEISVSVVDENDNYPQFSERTYTVEVPENISASTSPVIVDIQATDQDSGKNGQVRYAIIGGNTAGHFTVDGLTGQVRVAAALDHETNRHYRLVVRAQDGGSPPRSNTTQLLVNVRDVNDNAPRFYTPLFQETVQENVPVGYSIVRVQAFDNDAGDNALLTYSIEGGGENLPVEVEETTGWVLTQRELDREENHHYTFTVVARDHGDPPQSASATVVLQIQDQNDNDPVFEPKNYEVTVSESD…	#
Pm_GPCR_B52	QGYECKCNKGFFGDKCADVCTLNPCSNNATCVHDIHSPKGYRCECPTYKFSGEYCEVVLDQPCPTNWWGYPVCGPCHCDVDKGYDGDCNKTSGECRCEENHYQPEASDACYDCDCYLVGSYGGSCDPLTGQCRCRPGVIGRRCDLCANAFAQVTIRGCEIVYDGCPKNFDMIWWEQTAFDGKTVQPCPAGAQGQASRSCHKEVGWGPPDMFNCVSDTFIELRDLLRSLDNEELEITTYLAVKISEDLNYACSITPSMWGSDVLIASRLLIVLLEYESHQEGLNLTHRQDRHYIQNLVESASVILQPLYAGHWQRINGLNGFGADSLLTKLDEYVATLATNQGDTYTTPFEVPTKQVVFGMDTVSADELYGFSRSGYVAGHEDRVEHVIIPETSSLVDRH…	#
Pm_GPCR_B53	ARSQRMFEINPTSGLVTSVVKLDREELGVHYFRVKAEDKASSPPRSATTTLQINVDDANDHAPMFEREKYETWTVRESTSVGSTILTVRATDEDEGPNADLRYTILNPTGPNEVFRLDPKSGELTTRLPLDREQHSRYTLTIQAEDQGPAQNRLTATTEISVSVVDENDNYPQFSERTYTVEVPENISASTSPVIVDIQATDQDSGKNGQVRYAIIGGNTAGHFTVDGLTGQVRVAAALDHETNRHYRLVVRAQDGGSPPRSNTTQLLVNVRDVNDNAPRFYTPLFQETVQENVPVGYSIVRVQAFDNDAGDNALLTYSIEGGGENLPVEVEETTGWVLTQRELDREENHHYTFTVVARDHGDPPQSASATVVLQIQDQNDNDPVFEPKNYEVTVSESD…	#
Pm_GPCR_B54	SSKTRPIPTIFEDAPEGSTVIMVAASDGDTGENARITYSLSGEAVPEFVIHPSTGAITTTMPLDREGQGGYLLTVTARDNGTPSLSDTTDVEITVVDVNDNAPVFSKPAYRASIQEDASAGASVVQIKASDADAGLNGRVRYSFDGGNDGSGAFSLDPTSGVVRTARVLDRETVAEYNLVALAVDRGAPERSSSVTVVVDVEDINDNPPLFDTDRIQLYIAENSPIGSTVGEVRAKDPDAGANAFIQYSIIGGPDAQNFTMVAHPAEGRAELVTRVELDYESPKKKYQLNVRATSAPLRSDIPVTIHVVDTNDNAPILSDFRVIFNNFKNHFPVGPIGRVPAMDADVMDQLSYRIISGNKAGLVEVDKDSGAISLSPSLNTNVPIHATMEVSVSDGLNE…	#
Pm_GPCR_B55	VSRLPCPPLKGVDPSQVAERRCTAAAHWEGRTLKEGLEGGWTNYTPCLIPEIRVLMDKLYAKSKEDAQLKLHVAEVSRLIETVGLSLSLASVLVSIVIFSYFRSLRNNRTRMHFNLFVAMVIQLMVRLTLYIDQYITRQTNHRSNGIDNTPVLCEGFYVLMEYARTAMFLWMFIEGHYLNSMLTVAVFTDRPNHKIYNLLGWGLPVLMTAVWAAVTAVKHTGTQCWWGYNLSPYFWILEGPRLTVIITNFLFLLNILRVLITKLQASVSSEAQQVKKAVRAAIVLLPLLGITNSLQMIHSPLEGNIVEFAAWSFGTTFLTAFQGFFVALLYCFLNNEVRSTIGKCLSNLYTQRLLPKRSKRNISNGAALSVDLAVEEPLTVYKDVSGQDCDGGAQATTSV	#
Pm_GPCR_B56	MEFLEPMGTMQTMGSLETIRPLDAMETMENMTSPCTFIDTPVCEQEELPLDQLPPMTYSIILQACVDSYRHRNLSAHDRWCNATWDMVLCWPPTPAGESAQLPCPPHRGVDPSKYVYKHCDASGRWAGKSPGDFTLPQGWTNYTVCFYEEIQKLMNDLYKRSEEDAQSKLDIAHGTRIMEMVGLSLSLTSLCISLAIFFYFRSLKNNRTRIHRNLFVAMVIQVMIRLVLYIDQAITRGNISGNANTNTNSSWQGIDNTPVLCEASYVLLEYARTAMFMWMFIEGLYLHNKITVTVFQHRFYYSVYHAVGWGVPILMTAAWAGVTATHFGNSRCWWGYNFTAYFWILEGPRLSVISLNMIFLLNIIRVLVTKLRQSNSSEALQVRKAVKAAIVLLPLLGI…	#
Pm_GPCR_B57	MTYSIILQACVDSYRHRNLSAHDRWCNATWDMVLCWPPTPAGESAQLPCPPHRGVDPSKYVYKHCDASGRWAGKSPGDFTLPQGWTNYTVCFYEEIQKLMNDLYKRSEEDAQSKLDIAHGTRIMEMVGLSLSLTSLCISLAIFFYFRSLKNNRTRIHRNLFVAMVIQVMIRLVLYIDQAITRGNISGNANTNTNSSWQGIDNTPVLCEASYVLLEYARTAMFMWMFIEGLYLHNKITVTVFQHRFYYSVYHAVGWGVPILMTAAWAGVTATHFGNSRCWWGYNFTAYFWILEGPRLSVISLNMIFLLNIIRVLVTKLRQSNSSEALQVRKAVKAAIVLLPLLGITNVLNMIATPLSRSVVEFGLWSYATHFLTSFQGFFIALLYCFLNGEVRAAVRKYV…	#
Pm_GPCR_B58	MLLKVTSNNRGSYVWPRTVAGVTVELECAGILPTHHREFKFSGRSTATSLPAMRVAKHACTNEGYWHELDTSDCPFVSETTKILEQFASTNISASKTTLVDSIRSLRNFTRDRKILRDAMDIVFLAQTVEQYTNLQATLSGAKETATKLIDIISSSMAATKELLNKAEVLDGSCRRLLNCLWNVATSTPTLTRAATPHLEMHQFNRQPDSFSGLTCNWYRRSVHSTERLFRCNTNNYSKLFNSEDEILDAQIQVPSSLFSKEMLKPGNGSEEENPAAATNTVQLQFFVYDTANLFPRVLTGGSDTWEVTSPVIGARIGNQEEEMLLEDGVYITLRSAIYSHNIMPVWWKENVAGKHGNWTSEGCKIVRMHNSLIVFHCDRLAHFGLLQDMAALHRNQAG…	#
Pm_GPCR_B59	MKTCVRRPWPPTPRSFSPTATTTALRIWLLCTVLVVGAWADNAATHGRSEDWAGEAEPTEASDPCPMCDITQLPEDTVSARDPPVKVVCHDQLLITSFQDIWPHCLPPATKQLDLSGSGLTRLPAGILSYLPNLEKLELRKNDISIIEPGAFANLTNLRKLDLSNNALASLNSSQMAGLHKLVRLKLARNPLARLHEGLLDELGSLKILDLSQTELVCDCGLRWLAEASATKRVRVTVATKCFRPRDFNGTQFKKLQPENFQCHGPGLSVVELEPTLDQVVFAGDSLRLRCRVTSAEDSHRVWWARGDAHFRARRLGSSANYTDYLEPHHQHQQRGGATFKTTYLPDAIESMVEIHELNNTHSGEWSCLVQGEKGNHTRTVSIYVIAHDTKYCPTNVTS…	#
Pm_GPCR_B60	MHWRPAFLAVWVGLGILQCSTPLQEGLVLKGRLCCEEGQILTDNGCVPGVNTTTFSPPVSANLSQITSNVSWSFEPLMCPRGFYVNHLLLDGRDNTLGIEEGEIYLKWLEVLAFKSSSDYCVGLTEDGGYAARTCHPNVEKICTRETCVQKCCGDGEVVELASKSCIKRDVGGFSPEFRTLHGSPIPRPMNILVFEKMPVCEGLALLNPRAKPIQEFYLLPNGNLYEPRYAVEFVPGRYCLEHFVDFSADVAFVCREPLSKAIIIKNHLQAAGLVVSCVFLSVTIVCHLAIKQLRDIQGLCLLCHMVSLLIADAVLFTGSHFSKIISKTHCVFNGFLLQYSFLSTFFWLNVMCFDIWRVIKATVKLVPLRGILANDAKKFRLYCAYAWGVPLVVTLATL…	#
Pm_GPCR_B61	MHWRPAFLALWIGLGILHSSTPLQEEGLVLKGKLCCEEGQILTDNGCVPGAITATFSPPISANLSQITSNVSWSFEPLMCPRGFYVNHLLLDGRDNTLGIEEGEIYLKWLEVLAFKSSSDYCVGLTEDGGYAARTCHPNVEKICTRETCVQKCCGDGEVVELASKSCIKRDVGGFSPEFRTLHGSPIPRPMNILVFEKMPVCEGLALLNPRAKPIQEFYLLPNGNLYEPRYAVEFVPGRYCLEHFVDFSADVAFVCREPLSKAIIIKNHLQAAGLVVSCVFLSVTIVCHLAIKQLRDIQGLCLLCHMVSLLIADAVLFTGSHFSKIISKTHCVFNGFLLQYSFLSTFFWLNVMCFDIWRVIKATVKLVPLRGILANDAKKFRLYCAYAWGVPLVVTLAT…	#
Pm_GPCR_B62	MHWRPAFLALWIGLGILHSSTPLQEEGLVLKGKLCCEEGQILTDNGCVPGAITATFSPPISANLSQITSNVSWSFEPLMCPRGFYVNHLLLDGRDNTLGIEEGEIYLKWLEVLAFKSSSDYCVGLTEDGGYAARTCHPNVEKICTRETCVQKCCGDGEVVELASKSCIKRDVGGFSPEFRTLHGSPIPRPMNILVFEKMPVCEGLALLNPRAKPIQEFYLLPNGNLYEPRYAVEFVPGRYCLEHFVDFSADVAFVCREPLSKAIIIKNHLQAAGLVVSCVFLSVTIVCHLAIKQLRDIQGLCLLCHMVSLLIADAVLFTGSHFSKIISKTHCVFNGFLLQYSFLSTFFWLNVMCFDIWRVIKATVKLVPLRGILANDAKKFRLYCAYAWGVPLVVTLAT…	#
Pm_GPCR_B63	MHWRPAFLALWIGLGILHSSTPLQEEGLVLKGKLCCEEGQILTDNGCVPGAITATFSPPISANLSQITSNVSWSFEPLMCPRGFYVNHLLLDGRDNTLGIEEGEIYLKWLEVLAFKSSSDYCVGLTEDGGYAARTCHPNVEKICTRETCVQKCCGDGEVVELASKSCIKRDVGGFSPEFRTLHGSPIPRPMNILVFEKMPVCEGLALLNPRAKPIQEFYLLPNGNLYEPRYAVEFVPGRYCLEHFVDFSADVAFVCREPLSKAIIIKNHLQAAGLVVSCVFLSVTIVCHLAIKQLRDIQGLCLLCHMVSLLIADAVLFTGSHFSKIISKTHCVFNGFLLQYSFLSTFFWLNVMCFDIWRVIKATVKLVPLRGILANDAKKFRLYCAYAWGVPLVVTLAT…	#
Pm_GPCR_B64	MHWRPAFLAVWVGLGILQCSTPLQEGLVLKGRLCCEEGQILTDNGCVPGVNTTTFSPPVSANLSQITSNVSWSFEPLMCPRGFYVNHLLLDGRDNTLGIEEGEIYLKWLEVLAFKSSSDYCVGLTEDGGYAARTCHPNVEKICTRETCVQKCCGDGEVVELASKSCIKRDVGGFSPEFRTLHGSPIPRPMNILVFEKMPVCEGLALLNPRAKPIQEFYLLPNGNLYEPRYAVEFVPGRYCLEHFVDFSADVAFVCREPLSKAIEVKNHLQAAGLVVSCVFLSVTIVCHLAIKQLRDIQGLCLLCHMVSLLIADAVLFTGSHFSKIISKTHCVFNGFLLQYSFLSTFFWLNVMCFDIWRVIKATVKLVPLRGILANDAKKFRLYCAYAWGVPLVVTLATL…	#
Pm_GPCR_B65	MHWRPAFLAVWVGLGILQCSTPLQEGLVLKGRLCCEEGQILTDNGCVPGVNTTTFSPPVSANLSQITSNVSWSFEPLMCPRGFYVNHLLLDGRDNTLGIEEGEIYLKWLEVLAFKSSSDYCVGLTEDGGYAARTCHPNVEKICTRETCVQKCCGDGEVVELASKSCIKRDVGGFSPEFRTLHGSPIPRPMNILVFEKMPVCEGLALLNPRAKPIQEFYLLPNGNLYEPRYAVEFVPGRYCLEHFVDFSADVAFVCREPLSKAIIIKNHLQAAGLVVSCVFLSVTIVCHLAIKQLRDIQGLCLLCHMVSLLIANAVLFTGSQFSKVISKSHCVFNGFLLQHSFLATFFWLNVMCFDIWRVIKATVKLVPLRGILANDAKKFRLYCAYAWGVPLVVTLATL…	#
Pm_GPCR_B66	MHWRPAFLAVWVGLGILQCSTPLQEGLVLKGRLCCEEGQILTDNGCVPGVNTTTFSPPVSANLSQITSNVSWFFEPLMCPRGFYVNHLLLDGRDNTLGIEEGEIYLKWLEVLAFKSSSDYCVGLTEDGGYAARTCHPNVEKICTRETCVQKCCGDGEVVELASKSCIKRDVGGFSPEFRTLHGSPIPRPMNILVFEKMPVCEGLALLNPRAKPIQEFYLLPNGNLYEPRYAVEFVPGRYCLEHFVDFSADVAFVCREPLSKAIEVKNHLQAAGLVVSCVFLSVTIVCHLAIKQLRDIQGLCLLCHMVSLLIADAVLFTGSHFSKIISKTHCVFNGFLLQYSFLSTFFWLNVMCFDIWRVIKATVKLVPLRGILANDAKKFRLYCAYAWGVPLVVTLATL…	#
Pm_GPCR_B67	MHWRPAFLALWIGLGILHSSTPLQEEGLVLKGKLCCEEGQILTDNGCVPGAITATFSPPISANLSQITSNVSWSFEPLMCPRGFYVNHLLLDGRDNTLGIEEGEIYLKWLEVLAFKSSSDYCVGLTEDGGYAARTCHPNVEKICTRETCVQKCCGDGEVVELASKSCIKRDVGGFSPEFRTLHGSPIPRPMNILVFEKMPVCEGLALLNPRAKPIQEFYLLPNGNLYEPRYAVEFVPGRYCLEHFVDFSADVAFVCREPLSKAIEVKNHLQAAGLVVSCVFLSVTIVCHLAIKQLRDIQGLCLLCHMVSLLIADAVLFTGSHFSKIISKTHCVFNGFLLQYSFLSTFFWLNVMCFDIWRVIKATVKLVPLRGILANDAKKFRLYCAYAWGVPLVVTLAT…	#
Pm_GPCR_B68	MLKLIYLTFLAISVVANEARMPSAAGRANATDATSPPPSSSPTASGHDPASRPLPPLQQATPSPTPTPTLWTQADTTPNAYLACLQGDDEGGEEGPEEGVEEKAPAVDFGKGIRCPAVHDGLACWPTTAGGMYALVPCPASFTLHPNTTKRASRYCGQDGEWEPDAADYLACATDDIFTKEGSKRRAEDMQESDSSAILHSIIAARLEMCVQLMNEIPRPTDGRLFCPRLFDGWSCWNDTPAGETAYSPCPYFITGFDHRRQAHKVCNEDGTWFKHPDNNRTWSNYTTCIDLDDLMMRQLINTIYIAGYSVSLIALAISLVIFFYFRNLQCTRIRLHKNLFVSFMINNIMWIAWYLEVAGKPDTVLNNSIGCQILHILVQYFLVSSYYWMFSEGLYLHM…	#
Pm_GPCR_B69	VSQARVCAACFYLCGFFVYVEPNHLVELQCENCCFAQNCFPFASCSGKPSCTIEANTARFGDGCPGTHKYLEAHYNCNTDATTTTTSRPRPPWYLLTRAPIRTPPTLYANYSTTTTTTLPPSTTTSTTTTTSTTTTTTSTTTTTQAPDVEPQGQEEPAESPEAEAPATAPMENATSPAAPVMPSSSTLSTSTSTSTVIPSSSTIPGSSTHSPPVPPPRMDGDYENLYCPPSFARGLYWNWTRSGEIAVQPCPGGASGWARRSCKTVDWAGPADLSECRSVWLATLETRANSHDSLIGVAADLAKVTENKALYGGDLITTARLLSTLATRMAEHLHAFPEPRQRQALVTEMLQSALATGSALLAAGMAGPWGDLAVRERRHAVTQLMVALEEASFLLADV…	#
Pm_GPCR_B70	MKEARSRMGVAGAASARTWGRQWPERGLLLLLLLMTCWTVTTRAGTTYRTAYACEGTTLSISCDPGFVINVIRANYGRYSITICNVHGNTEWSVNCQSPRTHRVLSERCGWTQGCSMPVNSEIFGDNCPGTYKYIEVHYSCVIDATTTTTSRPRPPWYLLTRAPIRTPPTLYANYSTTTTTTLPPSTTTSTTTTTSTTTTTTSTTTTTQAPDVEPQGQEEPAESPEAEAPATAPMENATSPAAPVMPSSSTLSTSTSTSTVIPSSSTIPGSSTHSPPVPPPRMDGDYENLYCPPSFARGLYWNWTRSGEIAVQPCPGGASGWARRSCKTVDWAGPADLSECRSVWLATLETRANSHDSLIGVAADLAKVTENKALYGGDLITTARLLSTLATRMAEHLH…	#
Pm_GPCR_B71	VSQARVCAACFYLCGFFVYVEPNHLVELQCENCCFAQNCFPFASCSGKPSCTIEANTARFGDGCPGTHKYLEAHYNCNTDATTTTTSRPRPPWYLLTRAPIRTPPTLYANYSTTTTTTLPPSTTTSTTTTTSTTTTTTSTTTTTQAPDVEPQGQEEPAESPEAEAPATAPMENATSPAAPVMPSSSTLSTSTSTSTVIPSSSTIPGSSTHSPPVPPPRMDGDYENLYCPPSFARGLYWNWTRSGEIAVQPCPGGASGWARRSCKTVDWAGPADLSECRSVWLATLETRANSHDSLIGVAADLAKVTENKALYGGDLITTARLLSTLATRMAEHLHAFPEPRQRQALVTEMLQSALATGSALLAAGMAGPWGDLAVRERRHAVTQLMVALEEASFLLADV…	#
Pm_GPCR_B72	MKEARSRMGVAGAASARTWGRQWPERGLLLLLLLMTCWTVTTRAGTTYRTAYACEGTTLSISCDPGFVINVIRANYGRYSITICNVHGNTEWSVNCQSPRTHRVLSERCGWTQGCSMPVNSEIFGDNCPGTYKYIEVHYSCVIDATTTTTSRPRPPWYLLTRAPIRTPPTLYANYSTTTTTTLPPSTTTSTTTTTSTTTTTTSTTTTTQAPDVEPQGQEEPAESPEAEAPATAPMENATSPAAPVMPSSSTLSTSTSTSTVIPSSSTIPGSSTHSPPVPPPRMDGDYENLYCPPSFARGLYWNWTRSGEIAVQPCPGGASGWARRSCKTVDWAGPADLSECRSVWLATLETRANSHDSLIGVAADLAKVTENKALYGGDLITTARLLSTLATRMAEHLH…	#
Pm_GPCR_B73	MKEARSRMGVAGAASARTWGRQWPERGLLLLLLLMTCWTVTTRAGTTYRTAYACEGTTLSISCDPGFVINVIRANYGRYSITICNVHGNTEWSVNCQSPRTHRVLSERCGWTQGCSMPVNSEIFGDNCPGTYKYIEVHYSCVIDATTTTTSRPRPPWYLLTRAPIRTPPTLYANYSTTTTTTLPPSTTTSTTTTTSTTTTTTSTTTTTQAPDVEPQGQEEPAESPEAEAPATAPMENATSPAAPVMPSSSTLSTSTSTSTVIPSSSTIPGSSTHSPPVPPPRMDGDYENLYCPPSFARGLYWNWTRSGEIAVQPCPGGASGWARRSCKTVDWAGPADLSECRSVWLATLETRANSHDSLIGVAADLAKVTENKALYGGDLITTARLLSTLATRMAEHLH…	#
Pm_GPCR_B74	MKEARSRMGVAGAASARTWGRQWPERGLLLLLLLMTCWTVTTRAGTTYRTAYACEGTTLSISCDPGFVINVIRANYGRYSITICNVHGNTEWSVNCQSPRTHRVLSERCGWTQGCSMPVNSEIFGDNCPGTYKYIEVHYSCVIDATTTTTSRPRPPWYLLTRAPIRTPPTLYANYSTTTTTTLPPSTTTSTTTTTSTTTTTTSTTTTTQAPDVEPQGQEEPAESPEAEAPATAPMENATSPAAPVMPSSSTLSTSTSTSTVIPSSSTIPGSSTHSPPVPPPRMDGDYENLYCPPSFARGLYWNWTRSGEIAVQPCPGGASGWARRSCKTVDWAGPADLSECRSVWLATLETRANSHDSLIGVAADLAKVTENKALYGGDLITTARLLSTLATRMAEHLH…	#
Pm_GPCR_B75	MKEARSRMGVAGAASARTWGRQWPERGLLLLLLLMTCWTVTTRAGTTYRTAYACEGTTLSISCDPGFVINVIRANYGRYSITICNVHGNTEWSVNCQSPRTHRVLSERCGWTQGCSMPVNSEIFGDNCPGTYKYIEVHYSCVIDATTTTTSRPRPPWYLLTRAPIRTPPTLYANYSTTTTTTLPPSTTTSTTTTTSTTTTTTSTTTTTQAPDVEPQGQEEPAESPEAEAPATAPMENATSPAAPVMPSSSTLSTSTSTSTVIPSSSTIPGSSTHSPPVPPPRMDGDYENLYCPPSFARGLYWNWTRSGEIAVQPCPGGASGWARRSCKTVDWAGPADLSECRSVWLATLETRANSHDSLIGVAADLAKVTENKALYGGDLITTARLLSTLATRMAEHLH…	#
Pm_GPCR_B76	MKEARSRMGVAGAASARTWGRQWPERGLLLLLLLMTCWTVTTRAGTTYRTAYACEGTTLSISCDPGFVINVIRANYGRYSITICNVHGNTEWSVNCQSPRTHRVLSERCGWTQGCSMPVNSEIFGDNCPGTYKYIEVHYSCVIDATTTTTSRPRPPWYLLTRAPIRTPPTLYANYSTTTTTTLPPSTTTSTTTTTSTTTTTTSTTTTTQAPDVEPQGQEEPAESPEAEAPATAPMENATSPAAPVMPSSSTLSTSTSTSTVIPSSSTIPGSSTHSPPVPPPRMDGDYENLYCPPSFARGLYWNWTRSGEIAVQPCPGGASGWARRSCKTVDWAGPADLSECRSVWLATLETRANSHDSLIGVAADLAKVTENKALYGGDLITTARLLSTLATRMAEHLH…	#
Pm_GPCR_B77	MEYVGYSNLSSSPARTELTSEFTQPWMFTSLEQCLAHYDATPPLDDEISCNATWDNIMCWPPTPANIRVTLPCPPVQGVDLKQTAYRTCSSDGRWMGKDPFSNATNGWTNYTACFTPNVLDLLNQLYSGTEEEAQIKFLVAKGSRALEIIGLILSLVSLLLSLFIFSYFKFVDFRGPISQPSFRKLRNNRTRIHKNLFAAMILQVLVRLILYADQAIVRGDSTGLGSGLSTERQGIDSTPILCESFYIFLEYGRSAMFMWMFIEGMYLNNLISVAFFQGPPNYSAYYFIGWGIPVFMTASWAVVMSLWMNVDCWLGYSLTPYYWILEGPRFTVIGANLLFLLNIMRILISKLREASSSEVQQIRPLRRSVRNALFLLPLLGITNAITMIPKPLERSAFE…	#
Pm_GPCR_B78	MEYVGYSNLSSSPARTELTSEFTQPWMFTSLEQCLAHYDATPPLDDEISCNATWDNIMCWPPTPANIRVTLPCPPVQGVDLKQTAYRTCSSDGRWMGKDPFSNATNGWTNYTACFTPNVLDLLNQLYSGTEEEAQIKFLVAKGSRALEIIGLILSLVSLLLSLFIFSYFKKLRNNRTRIHKNLFAAMILQVLVRLILYADQAIVRGDSTGLGSGLSTERQGIDSTPILCESFYIFLEYGRSAMFMWMFIEGMYLNNLISVAFFQGPPNYSAYYFIGWGIPVFMTASWAVVMSLWMNVDCWLGYSLTPYYWILEGPRFTVIGANLLFLLNIMRILISKLREASSSEVQQIRPLRRSVRNALFLLPLLGITNAITMIPKPLERSAFEFGVWSYGTNLLTSF…	#
Pm_GPCR_B79	MHLALWWLCAACVCAVTATTTPPLQLPAPNPANLTLRKCFCGAGQAWDGEHCVDAEETFVAVMNQNERIFVIDSRDFGQVITGEITCPDLREPAVLRIEDYVFMTTNDRAYWRNQRELFQEFCIEHTPKLEFRVCLHPPTIPRCCLPGHVLEKGGSCTPRDAIEFKPPVNLRFTGQPLHFPDMNAAEAVEEVTCQGLAVPHRADLSGSSDILLYNVNKAPLVWLPPSEYARTPEVTTSYCVGVEAGSSVSEEKYVAVVCYTDLAKVHRHICANGTCVRKCCAADEIFTPTACLKAASPKEIWQPSLHFNKSMTPEEEISDDLIVVSGLPLCKHFFDLRPEKDENDKHFLLGNGSLHLPAQGTYHADKYCLDLQLTSTGQELITILCAPTLENECEWKDV…	#
Pm_GPCR_B80	MMTSARTILGLALLCTLFVVTSSRDLDGGWSPWSSMATPCSKSCGGGINHRVRSCTHPVPSGAGKLCTAEDSTEKEVEWKTYDCNTQSCWANQWTEFGNCSKECGRGFRYRYAVCGNETCVGDQYKEDSEKCNTWNKTACPSPCEDLSCPEYGVCKDNSTELDPIAYCICTMGYQMNSDKTSCIRPPPTTPTPRPIPTLPAEQKVVATVISKSASTIIIIFLTITLILFFVLRIFTPDRVIQMNMEIALLLAHAILMFPFMENETLCRVISILIHYFFTACFIFMMLEALHMYSLVAYVVKKDGMFTRLQNTLIGWGLAAFIIMFCMCFEYDNYGGEYHCWLRMDTPLLYGQFIPVVGIVIMTFTLIEAAGAAEYKPLKGVDKSQLLSARISQRTNLII…	#
Pm_GPCR_B81	MHLLATLFSASCLTFLVSPPCHARERRVSYPPSRSNDLKVDLDFASADRGSSRISIEDDPCPRLPLEDQKEGEEKDDDKCRGFLRGRPRATSASTYSEDDLPLENQVVGGHSAGVSRSPSFEDIGGQRSKRSRRRGRDTDDERGGREGSEGEEGEEIEERMELIDKDVAEEIERDLSENLRVTRSEVDLEDEGQKLCRSRTKLLPPDLYEADTCALCYHYMRNTELFVNKWRSVEVERTSWEGDTTRVYNINVLETPEGSLVEANVSSETQLSSFNLEEGREKWRTCCRAAVLCCRQMMDGPQPAGYCPSTWDGWQCWPATPPGVEAKRPCPPYVYFGKPSSCPKMATKQCTSVGTWFSITERDGRLREWSNYSSCGDPDKISSRLYVHITAYSISVAA…	#
Pm_GPCR_B82	MAQPTAAPLMYDWSFKSHEECQNYYANVTMDGGVWCNATWDHILCWPPSPPDTQVELPCPPLKGVDPTQMAHRRCTGEGQWQGRVLDAGPEDPTEGWSNYTMCFIPEIRQLMDKLYASSEEDAKLKMQVASTGRVMETVGLAISLATILVSLVIFSSFRSLRNNRTRIHWHLFVAMKIQLVIRLTLYIDQYIIRSLHSDDYTPRGIDNTPVLCESFYVLLEYARTAMFLWMFIEGLYLHNMVTITVFQDKPNYRVYYVLGWGLPVLMTAVWAVVTAIKYTDTECWWGYNLSPYFWILEGPRLTVIVTNLLFLLNILRVLITKLQATLSSETHQIKKAVRAAIVLLPLLGITNSLQMVHSPLDSNLVQFAVWTYFSTFLTAFQGFFVALIYCFMNNEVRA…	#
Pm_GPCR_B83	MAQPTAAPLMYDWSFKSHEECQNYYANVTMDEMAHRRCTGEGQWQGRVLDAGPEDPTEGWSNYTMCFIPEIRQLMDKLYASSEEDAKLKMQVASTGRVMETVGLAISLATILVSLVIFSSFRSLRNNRTRIHWHLFVAMKIQLVIRLTLYIDQYIIRSLHSDDYTPRGIDNTPVLCESFYVLLEYARTAMFLWMFIEGLYLHNMVTITVFQDKPNYRVYYVLGWGLPVLMTAVWAVVTAIKYTDTECWWGYNLSPYFWILEGPRLTVIVTNLLFLLNILRVLITKLQATLSSETHQIKKAVRAAIVLLPLLGITNSLQMVHSPLDSNLVQFAVWTYFSTFLTAFQGFFVALIYCFMNNEVRAALRKSWEDYYSQRCIEDNRRLSLASFQIYRVHGPTSK…	#
Pm_GPCR_B84	GRVTGYIFPRHCNLFANNKKRRRLALINHPFRRAPDSNAGSGAEPADRVSVVPDAEGRGPAVVPRRHGNNDTYEVAVVSFIRLLLMTFEVHFSLAVMQGRHRWSWLENISLLLIMKLAPVCLGEAQTSRACCEEGAYPDCGYAQGMTQFTNFSVQPSGDLLLFGEGASNHSKDEYCIADCFYNLTQAEPKYVWLCRLYKCWWKFYALDPLLLSVSSVFLAVSLIVYVSVAELRGKESNCPLMCMLSAQLLSFASTLVIRILRSEIPDSLCRFLVLLNTFAVLATFAWLNVVCYEVWTCVPQFRDRMSERKKKRWWLFSLYGWGFPFVWTTVAGVIDLFLAEDHVLHPSFVRKQCYFKDSVTVWFYRNGPMLLMMLVNLYLFVRLVNTLLKQFRDIDLGL…	#
Pm_GPCR_B85	GITFAVLSPWKTELQGARAAIESHEKRRRLALINHPFRRAPDSNAGSGAEPADRVSVVPDAEGRGPAVVPRRHGNNDTYEVAVVSFIRLLLMTFEVHFSLAVMQGRHRWSWLENISLLLIMKLAPVCLGEAQTSRACCEEGAYPDCGYAQGMTQFTNFSVQPSGDLLLFGEGASNHSKDEYCIADCFYNLTQAEPKYVWLCRLYKCWWKFYALDPLLLSVSSVFLAVSLIVYVSVAELRGKESNCPLMCMLSAQLLSFASTLVIRILRSEIPDSLCRFLVLLNTFAVLATFAWLNVVCYEVWTCVPQFRDRMSERKKKRWWLFSLYGWGFPFVWTTVAGVIDLFLAEDHVLHPSFVRKQCYFKDSVTVWFYRNGPMLLMMLVNLYLFVRLVNTLLKQFR…	#
Pm_GPCR_B86	MALVCNEVRDMTKIYLQTASVAVSCVFLAVTILCHIVVPKLRDTQGLCLLCHMVSLFVADAALFISYVHTYKDPGLACVINGMVIQMSFLATFFWLNVMCFDIWRVIRATVNLVPLTGILSNDSKKFKAYSAYAWGGPFVVTSVSALLFFLPERFVVAGVVRPDFGVNTCFLHGDLEYLVHFYGLVGALFLVNLLLLGHTIYMLFRAGAAFDCCSKTESPRAFNRGHLDAYWHRFSLFTLMAVCWVTEVLSWKIPPADMWIVTDLLNSLQGLVVFLLFLSSKKKRRLVGEACRNTGLLARLLRRDSRALSSA	#
Pm_GPCR_B87	MSLSRRCVKRQGRGFSPEFRSLRGDPVETPKNLQVIAKVPHCESIIMLNPQEEPSDRYLILPNSRLYHPANDQYYSIDSYCIDELSEWSVPMALVCNEVRDMTKIYLQTASVAVSCVFLAVTILCHIVVPKLRDTQGLCLLCHMVSLFVADAALFISYVHTYKDPGLACVINGMVIQMSFLATFFWLNVMCFDIWRVIRATVNLVPLTGILSNDSKKFKAYSAYAWGGPFVVTSVSALLFFLPERFVVAGVVRPDFGVNTCFLHGDLEYLVHFYGLVGALFLVNLLLLGHTIYMLFRAGAAFDCCSKTESPRAFNRGHLDAYWHRFSLFTLMAVCWVTEVLSWKIPPADMWIVTDLLNSLQGLVVFLLFLSSKKKRRLVGEACRNTGLLARLLRRDSRA…	#
Pm_GPCR_B88	RAFPADARACLGFGASGTLRLPSHALQLDEGATKRTKNTGAAENSLVRYLRLAGDTLTCIKSAQESKFEANLSSHSTRMVAFPEIMRNAFVWIASVALWTGVTCRVVAPEQGLTASSGLPRGRRCCGGDHALCSDAPSGTAAAFSPPLHYGNLSQASQEIAWSYQPLRCPKGFRETPYDLDGKHNWLIVSEDGVALRWLELVSKETEEYCVTRNPRGGYRAATCRPDTNQICNDRTCIQKCCGVEEVMSLSRRCVKRQGRGFSPEFRSLRGDPVETPKNLQVIAKVPHCESIIMLNPQEEPSDRYLILPNSRLYHPANDQYYSIDSYCIDELSEWSVPMALVCNEVRDMTKIYLQTASVAVSCVFLAVTILCHIVVPKLRDTQGLCLLCHMVSLFVADA…	#
Pm_GPCR_B89	MKPSDIFALLHVNLCWTLAVSVLFSRGEEDVAIPLLGSLACSQEETHTCRQGNASLYWLFRGCFCDDLCGEYGDCCHDAKNDADFGPPSEGGMYRCVPIGSSAAQYMRASCPSDWVDEKVAALCRAASPEQMSFREDPLLHVPVTSGTTNVTYANYQCAVCHGDTQNVTFWRIDLQCSSLTSDSDVDVDDLVFREGQWGVAVNDSEPEVVHKCDLTLKLGNFGNSGRECRLVVDKCMQDWDDETIEKLCHSHVSHVRINGEVYKNNFCATCNNVSNASAECFFFHNIYAADTDDVFVDYGVRFGSPSAPRPFTMLIDFMCGNGNNNVGESCVFNPFSKKFWNLSEASVKENLIHPDTANATAPSRSDGTCRNETILKDEYTMVNEIVFVNLSNRIYYPG…	#
Pm_GPCR_B90	MKPSDIFALLHVNLCWTLAVSVLFSRGEEDVAIPLLGSLACSQEETHTCRQGNASLYWLFRGCFCDDLCGEYGDCCHDAKNDADFGPPSEGGMYRCVPIGSSAAQYMRASCPSDWVDEKVAALCRAASPEQMSFREDPLLHVPVTSGTTNVTYANYQCAVCHGDTQNVTFWRIDLQCSSLTSDSDVDVDDLVFREGQWGVAVNDSEPEVVHKCDLTLKLGNFGNSGRECRLVVDKCMQDWDDETIEKLCHSHVSHVRINGEVYKNNFCATCNNVSNASAECFFFHNIYAADTDDVFVDYGVRFGSPSAPRPFTMLIDFMCGNGNNNVGESCVFNPFSKKFWNLSEASVKENLIHPDTANATAPSRSDGTCRNETILKDEYTMVNEIVFVNLSNRIYYPG…	#
Pm_GPCR_B91	MPPTSGSSGFKNFSSVPRKSMAQGHRRGVGCYLLTGLCLLVLLRTCTSLVPASSDEEPLAWDDLMEEVEEMLWDKRHCGVEHALCSHNGTTRLVNESSPVFVGGLCSQCHCDDDCLRYGDCCLDKTQASWGVSSEGASERFNCRKTESMSSVGILMIDSCLAPYAGQPLERMCLQDVPREDYHYMLDVAVTSRVTNITYVNYYCALCNDDAYAIQNWTINIACKPGERPENITIAEFMGNATYYPGLRQWVRLVYKTDEAGKSRRERHICYTQIAEFLDAQRFGGRPCIYPKSECLKRFVGRNKCQEQVRHCDPDWPDSTDFEKCERYSLMIAYTDSRKRMTYYKNPHCARCNFANASVGELQCLPPTRWSQCVNGFRQTAPPRLPPSFSVLMDFRGGR…	#
Pm_GPCR_B92	MPPTSGSSGFKNFSSVPRKSMAQGHRRGVGCYLLTGLCLLVLLRTCTSLVPASSDEEPLAWDDLMEEVEEMLWDKRHCGVEHALCSHNGTTRLVNESSPVFVGGLCSQCHCDDDCLRYGDCCLDKTQASWGVSSEGASERFNCRKTESMSSVGILMIDSCLAPYAGQPLERMCLQDVPREDYHYMLDVAVTSRVTNITYVNYYCALCNDDAYAIQNWTINIACKPGERPENITIAEFMGNATYYPGLRQWVRLVYKTDEAGKSRRERHICYTQIAEFLDAQRFGGRPCIYPKSECLKRFVGRNKCQEQVRHCDPDWPDSTDFEKCERYSLMIAYTDSRKRMTYYKNPHCARCNFANASVGELQCLPPTRWSQCVNGFRQTAPPRLPPSFSVLMDFRGGR…	#
Pm_GPCR_B93	EYVPRGDGSIFVNASKKVYAKGEFEVRNDTHVLICHDVSHYAEAFGAVHQYLTLVVLSVSLVALALHIAIYMLVPRHRNLPGKNLFSLSCCLFVAHVLFLTGTRETGVHGLCVFLSCSLHYFWLASFCWMNVMSVDVCRTFSSQLYRGDSDGGRTYLLYSLYAWTVPALVVSLALLLDWVDLLPDYRPEYATRLCWINNRHGLALFFLLPVGAIVQENLVLFLISAYGICRQMKAARYANVRSQSAKEGTEKKTEVGFSGQVAQTRHAKKERVRLLLYVKLGVIQGLTWLTGFIAAFADIPACWYPFTVLNGLQGAFIFIFFDMKRKVAEAVWEAVTGRPWIKKSSSKDTRTTTVGQSSNSHNRSSKSYSDSDGEALIKNTSEDPLVHENTTWDSNVSL…	#
Pm_GPCR_B94	MPLGMGLWCAVALAWALAASAAGEELVPVYSEALRLPRCCAHGQALETDGSCVRHRRAAFTPQVVIGDTLVEAVNVIKEPPTAVVCAALGGTERVVPVVRGEIVILADPKWPAIVYWKPPGGQGPVTIKEFCVAVREQEGTQEDQYLIKFCQQSPVALPTACQSAYCFRKCCPEGQELSGNACVDSSDPWQAVFSPKDDPSVTVPPHADLDVAYGLPKCKHLLVYEDFILGPKGDLHLPGAEPLPHTHYCVERTHTEGGQATDVAIACAPEAVTCDWNSNILQPVLLSVSCVFLCVTAIIYLSVPSLRNSLNGRCLVCFVASMFLAFLTLIVIGRHRDGFGSFQCTFSATFCLTFILATFFWLNVMYFRIWSELRSPSQDKPKTSWFLGLCAYGFGGPL…	#
Pm_GPCR_B95	FACCSSAVRSEPRGWPQTRLPRCMWCTEQRKMPDSVVFPCSLFVFLLFFHGNALSEDAVDERETLKEFLRAIYGRDEDREARTESGTDQPSDGETFARMNSSYCDTECRIYRLRGLKIAVNKEFSGLWVQANSTIYTSTPYTANQTRGLKRGTWTRFTLEKSGRDSAREDFISVATDEPSLFSLGCHGPPCAQCIGLNCGNPDLSAPDCSSYLLHSVSLPLNAPYSISWRPEGERVLTLASKSKTSIILVPKNDRNRTHRIHFKTEGKYVRVDIPSLDKKITLEENATMNAMVTLRTQKHPSRWILPCSDATTETTTSMAETNPGWSINISSGNLPEDFGLPKNNATATAKKMISDLKKVSLGPNDILRAVDALTALKKKFEKELEHTESGSALQLAKE…	#
Pm_GPCR_B96	MNAMVTLRTQKHPSRWILPCSDATTETTTSMAETNPGWSINISSGNLPEDFGLPKNNATATAKKMISDLKKVSLGPNDILRAVDALTALKKKFEKELEHTESGSALQLAKEYMTDAIEVSGKVLERQNPWQELTEADSGRASGRVQDTVVSAAVKVAELLSNRTEDFKKENIHVRVTSRPANDYNVTTRSYDHLYYPNTSIKLPELFYRGYVDDDNNVRVVFMSYTTLHSVTNTIPLDPKQASPDVFPAKGQVNSGIINAIVGQKGLWRAGDGEATEVKFGHVYKGDSFRLASATCVWWDEAAHAWNTSGCALSDTDAYVTICRCNHLTSLALLMDVRGFLSEEGVRESSAYLAGKWLTLLGSGASAICLVLCIICILALKQLRKTTCWKTRCHLCVSL…	#
Pm_GPCR_B97	LSARDLRHELDTACPPMITPVVEVRWSFTDAVEVCTGEGEYLDLGSGRSGCFLVTTGKHESASAAREECLQGGGDIASAADVTQLCNIASGISTETMLWVSADGDFWNSTRYSASIDDPRLLNRVSCSAENTAGAEARGLCVYPSYRGEAQKYCKKDEPRPDRYPGYTWNETEAGLMATNKCPKGWTGYASRWCSNNGTWDNFLDLSECKSADLGEWEAQTENDSITASEIINGVAQDTEGMELAPGDIFALGHIFELLEDKHESDLNSTEDAALLAEEYMEGTSATGDHMLQDPESWMEMDQAIRSNTSTKLQAGITNAALALATHLDSFTKNYVKDKINVRVSSHPPEYYEEISERSFSYPDGITKIELPKGFQTSYVGMDGLVPVIFNAYEDLHCT…	#
Pm_GPCR_B98	LDAMAEEDGEHAQGSTSAEPPAPPNPELVNEVKNTLWRRYMEQSTVFNATNDDEKVLKCFNEYVNMVMEPEFGPGACPVKFDGVSCWPETPPGTLKAIPCFDDFNGVPYEPSENNATLYCYPNGTWSRISFYNDCLNVVMNNTEESVSTTVSTSQTIFYIGNSLSLVAVTLALWIFISFKDLRCLRNTIHTNLLFTYLLHNLFWIVYASVQTLVNESIGCTFFVALSYFNLTNFMWMFVEGLYLYMLVVKTFSVENIKLRVYTLIGWGIPVAIIITWVILKSNLTVAHTGPELGMENIDVEGLLRTCPLMPVSHVDWIQKVPILFFLSTNFIFLMRIMWVLITKLRSANTVETQRYRKATKALLVLIPLLGLTYMLLIALPQELEHVRAILLSTQGFWV…	#
Pm_GPCR_B99	LDAMAEEDGEHAQGSTSAEPPAPPNPELVNEVKNTLWRRYMEQSTVFNATNDDEKVLKCFNEYVNMVMEPEFGPGACPVKFDGVSCWPETPPGTLKAIPCFDDFNGVPYEPSENNATLYCYPNGTWSRISFYNDCLNVVMNNTEESVSTTVSTSQTIFYIGNSLSLVAVTLALWIFISFKDLRCLRNTIHTNLLFTYLLHNLFWIVYASVQTLVNESIGCTFFVALSYFNLTNFMWMFVEGLYLYMLVVKTFSVENIKLRVYTLIGWGIPVAIIITWVILKSNLTVAHTGPELGMENIDVEGLLRTCPLMPVSHVDWIQKVPILFFLSTNFIFLMRIMWVLITKLRSANTVETQRYRKATKALLVLIPLLGLTYMLLIALPQELEHVRAILLSTQGFWV…	#

## Sheet: Carcinus maenas
Source: Oliphant 2018 (Supp file 2)		Transcriptomic analysis of crustacean neuropeptide signaling during the moult cycle in the green shore crab, Carcinus maenas - PMC (nih.gov)
Name	ORF	Transcript tag
Cm_GPCR_A1	MTGRNLLLPRTAPPIFVKVLPPLLLVVLCCCAPANSASSVGRQGPKGDAGEPRSRDVLSSVWRHGVELHPLNNDDSKIPEGDGEVVEAKTWDSDDEDYSDSRSVALQKKRLYQREYQVNRKIAHRSHVSLDADERSLENRKRSSSSSFVSLDWRQTTSSSGGTGPRDIRPGNWPQETGEFERLSNGDESSRRKASPSQHKSSIMREREEWRQTATGGELLSRRGREVLEDNTPNDFQVEKNIARFTSDGSENPNHSSTSHEEQLAIGTDGTSDIGNYGMPVDYKPEHILPNIDSATFPHREYERHSRTGTMPVETPDTGFSDWGTDTNENLEIGHVDNIPYEEVLEREDAVLAANTLMIQQPELQDPGCECWKTDTLKAYWECSCWNCDLNQVPTNFSV…	Gene.3569::GFXF01005901.1::g.3569::m.3569	#
Cm_GPCR_A2	LTDRIPTPQSGSLRELLTVSLRRSIKEELHQVKMATTMVLNATGPRAMAYGASGATFGYPDGMSVTDTVPDHMKHMIHPHWDNYPPVNPMWHYLLGVVYLFLGGISVFGNGMVLLLFMKNKNLKTPANYLVANLALSDACMLSSQFPFFTYNCFSGGVWMFSPFFCEIYACLGSIFGLCSIWCLVFVSYDRYNVIVNGVGGSPLTAGKAMVFILFSWAYAIGWSLPPFFGWGKYIPEGILDSCSFDYLTRDFNLRSFGICIFVFDYVVPLFVIVFAYMFIVKAIVAHEKAMREQAKKRSEEH	Gene.4304::GFXF01006987.1::g.4304::m.4304	#
Cm_GPCR_A3	MAIGCVVGCSRTPSPVKILLCALFSSTLLMCVLVMPFMAHTGMNKWRCEGQVPQWVNKCMVTLYIILSEMELLFITIMAFLRAVAVWSSTKRQVKMRTSIALLFGVTIYSTVMTLLLLASFWYDILSDHTGLVVALVYNFVNFFSPIVITMACYLSMMLAVRRNKHRLAATLDTATTGKVMDQATRAMLAVFISNLCLGLPHSIYHVLPYDEHALSYVSMHIVFFAHLFVDPLAFVCSNLHHRQRVLQALKSCLLWVTCKPFQALPHATSTHPLHLKSSSSTSSEEQSQEQI	Gene.4467::GFXF01007200.1::g.4467::m.4467	#
Cm_GPCR_A4	MANCSVSWNRFDGEIPDSLLHFFIFYCCGVFFVGTLCNIMAIGCVVGCSRTPSPVKILLCALFSSTLLMCVLVMPFMAHTGMNKWRCEGQVPQWVNKCMVTLYIILSEMELLFITIMAFLRAVAVWSSTKRQVKMRTSIALLFGVTIYSTVMTLLLLASFWYDILSDHTGLVVALVYNFVNFFSPIVITMACYLSMMLAVRVCLSLVRVSIHGALIKLSQSYITREVLYSHFLRPCISIIAGKTQQASPGRHSRHGNDGQGDGPGHAGNAGSVHQ	Gene.4468::GFXF01007201.1::g.4468::m.4468	#
Cm_GPCR_A5	MANCSVSWNRFDGEIPDSLLHFFIFYCCGVFFVGTLCNIMAIGCVVGCSRTPSPVKILLCALFSSTLLMCVLVMPFMAHTGMNKWRCEGQVPQWVNKCMVTLYIILSEMELLFITIMAFLRAVAVWSSTKRQVKMRTSIALLFGVTIYSTVMTLLLLASFWYDILSDHTGLVVALVYNFVNFFSPIVITMACYLSMMLAVRRNKHRLAATLDTATTGKVMDQATRAMLAVFISNLCLGLPHSIYHVLPYDEHALSYVSMHIVFFAHLFVDPLAFVCSNLHHRQRVLQALKSCLLWVTCKPFQALPHATSTHPLHLKSSSSTSSEEQSQEQI	Gene.4470::GFXF01007202.1::g.4470::m.4470	#
Cm_GPCR_A6	MALSTPLFPLDVLQGGNSSLLPPTDPLVQPPVTASRLYESRMLGWNTPQEYMSYVHPYWKTFEAPNPFLHYMLGVFYIFFMFAALAGNGVVIWVFTSAKSLRTPSNMFVINLAILDFIMMLKTPVFIVNSFNEGPVWGKLGCDVFALIGSYSGVGGAMTNAAIAFDRYKTIAKPFEGKMTRGKAFLMVVGIWCYATPWCVLPLLGIWGRFVPEGFLTTCSFDYLTDTTENKAFVAAIFVFAYIIPGGFIVYFYSQIFGHVKAHEKAMREQAKKMNVDNLRTPNNKDDQEKSAEIRIAKVCMGLFFMFVVSWTPYAVVALLGAFGGRSLLTPLISMLPALNCKFVACLDPWVYAINHPRYRLELQKRMPWFCIHEEKPKEITSQASTEKV	Gene.4950::GFXF01008008.1::g.4950::m.4950	#
Cm_GPCR_A7	MASSDDNTTTGKVFFPDYDYDFNDSQCLVNGSVSSEVCPEFEFPMFRHSLHVTILYCVSYVLVSLMGVVGNSFVVAVVMRAPRMRTVTNVFIANLAVADLLVNIIVLPTTLIGHLLNAWVLGLFVCKAMSYLQGVSVSASINTLVAISVDRALAICYPMRCQITSRTCRSIILVIWVFSLTITLPWAIYFTLEPIPKTDLSVCMDRWPDEHSGNLYFVLANLVMCYLLPLTVISICYILIWRKVWRRKLPGERQDVGVAMMIHRSKIKVIKMLLVVVILFALSWLPLYVIFARLKLGVALTDMENHFIHILAPIAQWLGASNSCINPILYAFFNDKFRAGFKAILVSHSCCSPLRLESNCKSFTSVKTPNPCSLESKASSEFSVYSSSSGSAETRRKSV…	Gene.6632::GFXF01010898.1::g.6632::m.6632	#
Cm_GPCR_A8	MASSDDNTTTGKVFFPDYDYDFNDSQCLVNGSVSSEVCPEFEFPMFRHSLHVTILYCVSYVLVSLMGVVGNSFVVAVVMRAPRMRTVTNVFIANLAVADLLVNIIVLPTTLIGHLLNAWVLGLFVCKAMSYLQGVSVSASINTLVAISVDRALAICYPMRCQITSRTCRSIILVIWVFSLTITLPWAIYFTLEPIPKTDLSVCMDRWPDEHSGNLYFVLANLVMCYLLPLTVISICYILIWRKVWRRKLPGERQDVGVAMMIHRSKIKVIKMLLVVVILFALSWLPLYVIFARLKLGVALTDMENHFIHILAPIAQWLGASNSCINPILYAFFNDKFRAGFKAILVSHSCCSPLRLESNCKSFTSVKTPNPCSLESKASSEFSVYSSSSGSAETRRKSV…	Gene.6634::GFXF01010900.1::g.6634::m.6634	#
Cm_GPCR_A9	MAMDLPNDEMCSGGAPSTHLASDHCQAQDMTEDLNMLSPEQQLALLNASGHQSKPWDPVSPHQHTYIGIYLMIVGLLGTFDNALVVAMFIKFRVLLTPSNLLLLNLCFTDLGICVLGGFPFSGVSSLAGRWLYGDFGCQYYAFMGFLMGIANLTTLLIIALDRYLVTCRQDLQYTWGGKLTYKRYYQMIAFIWLWSLFWAVCPLLGWASYGYEPSVTTCTINWQQNDSSYKWYIMTLCVVAYLVPLILMCSCYYQAARFLHQARDSGDSIHTYDWASERNVTRVRQRKAGDDNSLVFFGHHVS	Gene.9215::GFXF01014934.1::g.9215::m.9215	#
Cm_GPCR_A10	MAMDLPNDEMCSGGAPSTHLASDHCQAQDMTEDLNMLSPEQQLALLNASGHQSKPWDPVSPHQHTYIGIYLMIVGLLGTFDNALVVAMFIKFRVLLTPSNLLLLNLCFTDLGICVLGGFPFSGVSSLAGRWLYGDFGCQYYAFMGFLMGIANLTTLLIIALDRYLVTCRQDLQYTWGGKLTYKRYYQMIAFIWLWSLFWAVCPLLGWASYGYEPSVTTCTINWQQNDSSYKWYIMTLCVVAYLVPLILMCSCYYQAARFLHQARDSGDSIHTYDWASERNVTRMGIVLVLTYLACWSAYAIVCVWTVFRHPYTVPLVLTLLPPLLAKASPVLNPIIYFYSHPRLKKGMIATLTCCFREPPPELLELPETKSMTEQK	Gene.9216::GFXF01014935.1::g.9216::m.9216	#
Cm_GPCR_A11	MAMDLPNDEMCSGGAPSTHLASDHCQAQDMTEDLNMLSPEQQLALLNASGHQSKPWDPVSPHQHTYIGIYLMIVGLLGTFDNALVVAMFIKFRVLLTPSNLLLLNLCFTDLGICVLGGFPFSGVSSLAGRWLYGDFGCQYYAFMGFLMGIANLTTLLIIALDRYLVTCRQDLQYTWGGKLTYKRYYQMIAFIWLWSLFWAVCPLLGWASYGYEPSVTTCTINWQQNDSSYKWYIMTLCVVAYLVPLILMCSCYYQAARFLHQARDSGDSIHTYDWASERNVTRMGIVLVLTYLACWSAYAIVCVWTVFRHPYTVPLVLTLLPPLLAKVRGKAVLRSFLTYRGQYRKKTCVRSLIVT	Gene.9217::GFXF01014936.1::g.9217::m.9217	#
Cm_GPCR_A12	MAMDLPNDEMCSGGAPSTHLASDHCQAQDMTEDLNMLSPEQQLALLNASGHQSKPWDPVSPHQHTYIGIYLMIVGLLGTFDNALVVAMFIKFRVLLTPSNLLLLNLCFTDLGICVLGGFPFSGVSSLAGRWLYGDFGCQYYAFMGFLMGIANLTTLLIIALDRYLVTCRQDLRGKLTYKRYYQMIAFIWLWSLFWAVCPLLGWASYGYEPSVTTCTINWQQNDSSYKWYIMTLCVVAYLVPLILMCSCYYQAARFLHQARDSGDSIHTYDWASERNVTRMGIVLVLTYLACWSAYAIVCVWTVFRHPYTVPLVLTLLPPLLAKVRGKAVLRSFLTYRGQYRKKTCVRSLIVT	Gene.9218::GFXF01014937.1::g.9218::m.9218	#
Cm_GPCR_A13	MAMDLPNDEMCSGGAPSTHLASDHCQAQDMTEDLNMLSPEQQLALLNASGHQSKPWDPVSPHQHTYIGIYLMIVGLLGTFDNALVVAMFIKFRVLLTPSNLLLLNLCFTDLGICVLGGFPFSGVSSLAGRWLYGDFGCQYYAFMGFLMGIANLTTLLIIALDRYLVTCRQDLRGKLTYKRYYQMIAFIWLWSLFWAVCPLLGWASYGYEPSVTTCTINWQQNDSSYKWYIMTLCVVAYLVPLILMCSCYYQAARFLHQARDSGDSIHTYDWASERNVTRMGIVLVLTYLACWSAYAIVCVWTVFRHPYTVPLVLTLLPPLLAKASPVLNPIIYFYSHPRLKKGMIATLTCCFREPPPELLELPETKSMTEQK	Gene.9219::GFXF01014938.1::g.9219::m.9219	#
Cm_GPCR_A14	MAMDLPNDEMCSGGAPSTHLASDHCQAQDMTEDLNMLSPEQQLALLNASGHQSKPWDPVSPHQHTYIGIYLMIVGLLGTFDNALVVAMFIKFRVLLTPSNLLLLNLCFTDLGICVLGGFPFSGVSSLAGRWLYGDFGCQYYAFMGFLMGIANLTTLLIIALDRYLVTCRQDLRGKLTYKRYYQMIAFIWLWSLFWAVCPLLGWASYGYEPSVTTCTINWQQNDSSYKWYIMTLCVVAYLVPLILMCSCYYQAARFLHQARDSGDSIHTYDWASERNVTRVRQRKAGDDNSLVFFGHHVS	Gene.9220::GFXF01014939.1::g.9220::m.9220	#
Cm_GPCR_A15	MTEDLNMLSPEQQLALLNASGHQSKPWDPVSPHQHTYIGIYLMIVGLLGTFDNALVVAMFIKFRVLLTPSNLLLLNLCFTDLGICVLGGFPFSGVSSLAGRWLYGDFGCQYYAFMGFLMGIANLTTLLIIALDRYLVTCRQDLRGKLTYKRYYQMIAFIWLWSLFWAVCPLLGWASYGYEPSVTTCTINWQQNDSSYKWYIMTLCVVAYLVPLILMCSCYYQAARFLHQARDSGDSIHTYDWASERNVTRVRQRKAGDDNSLVFFGHHVS	Gene.9221::GFXF01014940.1::g.9221::m.9221	#
Cm_GPCR_A16	MTEDLNMLSPEQQLALLNASGHQSKPWDPVSPHQHTYIGIYLMIVGLLGTFDNALVVAMFIKFRVLLTPSNLLLLNLCFTDLGICVLGGFPFSGVSSLAGRWLYGDFGCQYYAFMGFLMGIANLTTLLIIALDRYLVTCRQDLQYTWGGKLTYKRYYQMIAFIWLWSLFWAVCPLLGWASYGYEPSVTTCTINWQQNDSSYKWYIMTLCVVAYLVPLILMCSCYYQAARFLHQARDSGDSIHTYDWASERNVTRMGIVLVLTYLACWSAYAIVCVWTVFRHPYTVPLVLTLLPPLLAKASPVLNPIIYFYSHPRLKKGMIATLTCCFREPPPELLELPETKSMTEQK	Gene.9222::GFXF01014941.1::g.9222::m.9222	#
Cm_GPCR_A17	MTEDLNMLSPEQQLALLNASGHQSKPWDPVSPHQHTYIGIYLMIVGLLGTFDNALVVAMFIKFRVLLTPSNLLLLNLCFTDLGICVLGGFPFSGVSSLAGRWLYGDFGCQYYAFMGFLMGIANLTTLLIIALDRYLVTCRQDLQYTWGGKLTYKRYYQMIAFIWLWSLFWAVCPLLGWASYGYEPSVTTCTINWQQNDSSYKWYIMTLCVVAYLVPLILMCSCYYQAARFLHQARDSGDSIHTYDWASERNVTRMGIVLVLTYLACWSAYAIVCVWTVFRHPYTVPLVLTLLPPLLAKVRGKAVLRSFLTYRGQYRKKTCVRSLIVT	Gene.9223::GFXF01014942.1::g.9223::m.9223	#
Cm_GPCR_A18	MTEDLNMLSPEQQLALLNASGHQSKPWDPVSPHQHTYIGIYLMIVGLLGTFDNALVVAMFIKFRVLLTPSNLLLLNLCFTDLGICVLGGFPFSGVSSLAGRWLYGDFGCQYYAFMGFLMGIANLTTLLIIALDRYLVTCRQDLRGKLTYKRYYQMIAFIWLWSLFWAVCPLLGWASYGYEPSVTTCTINWQQNDSSYKWYIMTLCVVAYLVPLILMCSCYYQAARFLHQARDSGDSIHTYDWASERNVTRMGIVLVLTYLACWSAYAIVCVWTVFRHPYTVPLVLTLLPPLLAKASPVLNPIIYFYSHPRLKKGMIATLTCCFREPPPELLELPETKSMTEQK	Gene.9224::GFXF01014943.1::g.9224::m.9224	#
Cm_GPCR_A19	MTEDLNMLSPEQQLALLNASGHQSKPWDPVSPHQHTYIGIYLMIVGLLGTFDNALVVAMFIKFRVLLTPSNLLLLNLCFTDLGICVLGGFPFSGVSSLAGRWLYGDFGCQYYAFMGFLMGIANLTTLLIIALDRYLVTCRQDLRGKLTYKRYYQMIAFIWLWSLFWAVCPLLGWASYGYEPSVTTCTINWQQNDSSYKWYIMTLCVVAYLVPLILMCSCYYQAARFLHQARDSGDSIHTYDWASERNVTRMGIVLVLTYLACWSAYAIVCVWTVFRHPYTVPLVLTLLPPLLAKVRGKAVLRSFLTYRGQYRKKTCVRSLIVT	Gene.9225::GFXF01014944.1::g.9225::m.9225	#
Cm_GPCR_A20	MPVVLRAGQVTLVSPSPNHTFKTREMDHGEDVYTDGLWEASPSPALQNSLLQPYVKEVVLSGAEYVDHTLEGEMEHSVLYSNTSEVNASVSSSLHIPETLTDINMTQLIAYSLLFPLAAVGNLMVFVALFRNRHRKSRVNMMILHLSLADMIVTFVFLPTEITWHVTIEWVFGNFGCKVYKFLSAFGFYMSSMVLVCISLDRYFAVLHPLKVNDAQRRGKIMLFFAWLISAVISLPQSVIFNVQPHPSYPDFYQCVTFGFFENNNGGEMMYTVFCISFLYFIPLSIIIIAYTRIIIEISKKSRDTQHDHTPGGRYHGRLQLRRSNMSNIERARTRTLRMTFIIVMAFVWCWTPYALGTLWNFIDPKTFYDMNKHVQDILFIIAVSNSVVNPIIYGRYSI…	Gene.9981::GFXF01016134.1::g.9981::m.9981	#
Cm_GPCR_A21	MPVVLRAGQVTLVSPSPNHTFKTREMDHGEDVYTDGLWEASPSPALQNSLLQPYVKEVVLSGAEYVDHTLEGEMEHSVLYSNTSEVNASVSSSLHIPETLTDINMTQLIAYSLLFPLAAVGNLMVFVALFRNRHRKSRVNMMILHLSLADMIVTFVFLPTEITWHVTIEWVFGNFGCKVYKFLSAFGFYMSSMVLVCISLDRYFAVLHPLKVNDAQRRGKIMLFFAWLISAVISLPQSVIFNVQPHPSYPDFYQCVTFGFFENNNGGEMMYTVFCISFLYFIPLSIIIIAYTRIIIEISKKSRDTQHDHTPGGRYHGRLQLRRSNMSNIERARTRTLRMTFIIVMAFVWCWTPYALGTLWNFIDPKTFYDMNKHVQDILFIIAVSNSVVNPIIYGRYSI…	Gene.9983::GFXF01016135.1::g.9983::m.9983	#
Cm_GPCR_A22	MAAVNEMTTPVLAVLGVEGDTNDLAGMANTTSWTGVNASVLIDNNGTEELDVFGNTSDPVLQHVPYTNRVETYLVPFIFAVIFIVGVIGNGALIVIFGLNKNLRKVPNTYLISLALGDLLVLFFTVPFVSTIYTIEYWPYGTFECKFSEFVKDVSVGVTVFTLTALSADRYRAIVSPIRKAVSGPARSVTLRVTAAIWVVSILLATPAAVFTHIEVFGSLGDINMTVCYPFPDTNGWYTKANVLTKALVYYVLPLIVIAVFYLLMARHLLTPEVVGDAQVFHRQIRTRRKVAKVVLCFIVIFAVCFLPTHVFMVWFYFDLGGEYNDFWHSMRIIGFCLSFINSCINPIALYCISGTFRKQYNRYLFCCCCWVRREHDDLHSIRSGASHYRSSTLRPLET…	Gene.12899::GFXF01020363.1::g.12899::m.12899	#
Cm_GPCR_A23	MSLQQQDQQLEEEGGGKAEGLNIATSLLKYAPNLHTLPDKYLWQIIHVLQTFPNETVDIGKPHLRKSLESVYPIFLALYGVVMVAGGVGNLAMVLHILRRRLYRESTSAYLLNIALCNVLMVVVLLPLSLAILVIQNWVFGSFLCYFVPMLQDVPLHVTMGTLLAVAGDSYRRVVSPHKPPLPPFPAVLATWVIAVCIVLPYALYMHYIDLQVLLGPQFAGVGICTVNLEDDVTEYINCLFVILFVLPLGVIAFLQVRVGMVLSSLDDSTSPSHSRPLHLAPPDRHPRVWNLHTSDHVFSSTLLTEADGRALYTDHHQIPPFHPHGRSGGEGRGAVSPSLQRPLQDGEGVVEVARERRNHRYIVILVIAFAVCVTPLMVLRLVKNMMTETTQNSAHFDL…	Gene.15052::GFXF01023910.1::g.15052::m.15052	#
Cm_GPCR_A24	MSLQQQDQQLEEEGGGKAEGLNIATSLLKYAPNLHTLPDKYLWQIIHVLQTFPNETVDIGKPHLRKSLESVYPIFLALYGVVMVAGGVGNLAMVLHILRRRLYRESTSAYLLNIALCNVLMVVVLLPLSLAILVIQNWVFGSFLCYFVPMLQDVPLHVTMGTLLAVAGDSYRRVVSPHKPPLPPFPAVLATWVIAVCIVLPYALYMHYIDLQVLLGPQFAGVGICTVNLEDDVTEYINCLFVILFVLPLGVIAFLQVRVGMVLSSLDDSTSPSHSRPLHLAPPDRHPRVWNLHTSDHVFSSTLLTEADGRALYTDHHQIPPFHPHGRSGGEGRGAVSPSLQRPLQDGEGVVEVARERRNHRYIVILVIAFAVCVTPLMVLRLVKNMMTETTQNSAHFDL…	Gene.15054::GFXF01023911.1::g.15054::m.15054	#
Cm_GPCR_A25	MGPPSSIVAEIDTTPFKSTEDSSNGTKGFKYSYAVYPKYLPPLDNGHVATATGHLGNLEYGLEEDSSSGLIDFRVATTVSWDAATPRWSDAPLWTTTSPWNLSLGEANHNLTLYEEGEGGSGWWADGEGPDTDEWSPGLLAITGLALYTLALCTAVGNALVIHAIRTEKRLQTVSNLFIMSLAAADLTVGVIVMPISAAYAMMGEWRLGLVVCQFWLAADYTASTASIFNLVILSLDRYWSITAPLRYLRRRTRRRAWVMIGASWTAATAWLVPVLAWHHLALGGVRHHPPHVCETEFSNSAAFKAVTAALNFYLPTALMLYLYCRIFREVQTRQALGRVPFTSHDIPTDSCSEAERGGSRPPPSSRNAQYPSPHLPAITTSPPNTTTTTPTTTNTTTN…	Gene.17756::GFXF01028052.1::g.17756::m.17756	#
Cm_GPCR_A26	MGWSEGSNMSSSNSQTLASIGEGGEWPPNTSHVNRTASVNNTVLAHSDVLGPEYHEQLRMGILGVMFLVALLGNTKVMWTLRQKWEHRGRMTILSFNLTLADTLVTFITILGQLLWEVLDKHWYLSNGACKIFKVASTFAITSSNYMLVAIAIDRHEAVVRPLNPFISAKNLVLAAWAVSLLPSLPNLFIFLRHATPEGKAYCVSKFYTRELDTNFRQVYLMVVLVLVFIVCQVLLLVLYVRIYFTIWRKSSYFRGGQRGNNNDSQRSNSLLPKAKTKTLNMTIVIVATFFVTNTPYVVQELLIAFGNMDNINPNVVALFGIISASNSSLNPFIYLLFCPKAERRSPESYRVTFSRRWPALNSQPPSTPASAQTFLTSSNSCKSSN	Gene.21464::GFXF01033481.1::g.21464::m.21464	#
Cm_GPCR_A27	MGWSEGSNMSSSNSQTLASIGEGGEWPPNTSHVNRTASVNNTVLAHSDVLGPEYHEQLRMGILGVMFLVALLGNTKVMWTLRQKWEHRGRMTILSFNLTLADTLVTFITILGQLLWEVLDKHWYLSNGACKIFKVASTFAITSSNYMLVAIAIDRHEAVVRPLNPFISAKNLVLAAWAVSLLPSLPNLFIFLRHATPEGKAYCVSKFYTRELDTNFRQVYLMVVLVLVFIVCQVLLLVLYVRIYFTIWRKSSYFRSDFW	Gene.21469::GFXF01033486.1::g.21469::m.21469	#
Cm_GPCR_A28	MVVARVGRREGPPPPSPLLLHLLLHLLLLLQYCSSSAVRLESVNPNGSCPVGWILCTSTSDVCLEQRFFCDQKEDCPDGEDEGEEKCVPDEADGILTTKILDKEILAPENISRCDLKRVPPGCYCHLGTHLVCRNAHFTAIPQNLDPNVTSLLLGNNSIVLSSDDLQLYPRLNQIFLDHNKITFLPPGVFRNLSLVKVFLSHNLLQDEPTSLEGLSSLSRPSYLHLCHNLISDIDLVLNLVPGLLSLWINYSPVTMTNRKVSPNAQSLTELWMEGNKVKLTTGAFKGFTNLESLYLRYNGIAEVHSRAFEDLHNLKDLELNYNMIQHLGSESFVGLDSLISLNLDNNPLLTIHASTFQPLTSLASLWMDSVELSTELLMNISTDLVRDETHPANLSHVI…	Gene.23022::GFXF01035572.1::g.23022::m.23022	#
Cm_GPCR_A29	MVVARVGRREGPPPPSPLLLHLLLHLLLLLQYCSSSAVRLESVNPNGSCPVGWILCTSTSDVCLEQRFFCDQKEDCPDGEDEGEEKCVPDEADGILTTKILDKEILAPENISRCDLKRVPPGCYCHLGTHLVCRNAHFTAIPQNLDPNVTSLLLGNNSIVLSSDDLQLYPRLNQIFLDHNKITFLPPGVFRNLSLVKVFLSHNLLQDEPTSLEGLSSLSRPSYLHLCHNLISDIDLVLNLVPGLLSLWINYSPVTMTNRKVSPNAQSLTELWMEGNKVKLTTGAFKGFTNLESLYLRYNGIAEVHSRAFEDLHNLKDLELNYNMIQHLGSESFVGLDSLISLNLDNNPLLTIHASTFQPLTSLASLWMDSVELSTELLMNISTDLVRDETHPANLSHVI…	Gene.23025::GFXF01035573.1::g.23025::m.23025	#
Cm_GPCR_A30	MVVARVGRREGPPPPSPLLLHLLLHLLLLLQYCSSSAVRLESVNPNGSCPVGWILCTSTSDVCLEQRFFCDQKEDCPDGEDEGEEKCVPDEADGILTTKILDKEILAPENISRCDLKRVPPGCYCHLGTHLVCRNAHFTAIPQNLDPNVTSLLLGNNSIVLSSDDLQLYPRLNQIFLDHNKITFLPPGVFRNLSLVKVFLSHNLLQDEPTSLEGLSSLSRPSYLHLCHNLISDIDLVLNLVPGLLSLWINYSPVTMTNRKVSPNAQSLTELWMEGNKVKLTTGAFKGFTNLESLYLRYNGIAEVHSRAFEDLHNLKDLELNYNMIQHLGSESFVGLDSLISLNLDNNPLLTIHASTFQPLTSLASLWMDSVELSTELLMNISTDLVRDETHPANLSHVI…	Gene.23028::GFXF01035574.1::g.23028::m.23028	#
Cm_GPCR_A31	GGGGDGWSALLLECVLQVWPELNTTNNFPVALHTLPNASHTLYFDHDFYRRLLNLSESGELNSTEWSGVSREKLEQCLVPPPADRPYLLPWWQQLTWTLAFGAMLLVAVGGNAIVMWIVIAHRRMRTVTNYFLVNLSAADLLMAVFNCIFNFIYMLHSDWPFGAVYCTISNFMANVTIAASVFTLMAISFDRYIAIVRPLKPRMSKSEARHFIIFIWLSSMSLAVPCLLYSTTVSIKYKNDEIRRGCFLLWPDGQTSISYREYVYNIVFFTTTYVLPMLVMLVSYTLISFELWGSHSIGELTDRQASSIKSKRRVVRMFIVIVVAFMLCWLPQQGFFLYQYHNSQVLDSAHIQHIYLGFYWLAMANAMFNPIIYYWMNARFRSYFREVVLQCSSGRCCC…	Gene.24403::GFXF01037855.1::g.24403::m.24403	#
Cm_GPCR_A32	SSAAAHFYSVWGVSDLGTTRPLTPSPQWHHEQQHPLQSSLDTMLTANTTMPFFLATPTPGEGQHEQVDEAWIHHMKIVTYRVVLPVLVVLGLTINAIGLYLLRRPRMRDLRCSTDFELLFYVDVMFLLANIGSIITFSGCHLQSYSMGLYLAHPFLTAFYTLTMFSHYVTMWLCCDRFLALWFFSRFQQMQQPRVMKLRRIFTGFFCVIYNLKYFLHGKILCMSVSAQGVVEPTNHTENCDQGYWFMQDSYTYTEDGDTWHDVMLSVTIVLGFIVPLVLVVVFSMGIIVGLVRHRLHNIAATTATRDQAYSTIYITLALSLTFFIEIIFSIIYASLYTKYSKSCYESINEEVFRSLIHLLVVVEHLTHILFLVLNQTFRDELRTLLRAIDDCLSNVLAR…	Gene.25717::GFXF01040087.1::g.25717::m.25717	#
Cm_GPCR_A33	SSAAAHFYSVWGVSDLGTTRPLTPSPQWHHEQQHPLQSSLDTMLTANTTMPFFLATPTPGEGQHEQVDEAWIHHMKIVTYRVVLPVLVVLGLTINAIGLYLLRRPRMRDLRCSTDFELLFYVDVMFLLANIGSIITFSGCHLQSYSMGLYLAHPFLTAFYTLTMFSHYVTMWLCCDRFLALWFFSRFQQMQQPRVMKLRRIFTGFFCVIYNLKYLLHGKVLCMSLSAEGKVEATNHTESCEQGYWFMRDSYTYTKDVDTWHDVMLSVTIVLGFIVPLVLVVVFSMGIIVGLVRHRLHNIAATTATRDQAYSTIYITLALSLTFFIETIFSIIYASLYAKYSKSCYEFIKEEVFRSVTHLVIVVEHLTHILFLALNQTFRDELRTLLRAINGCLSNDLAR…	Gene.25724::GFXF01040090.1::g.25724::m.25724	#
Cm_GPCR_A34	VCGVSDLGTTRPLWHHKQQHLLQSSLDTMLTANTTMPFFSAKPTPGEGQHEQVHKAWIHHMKIVTYRVVLPVLMVFGLTINAIGLYLLRRPRMRDLRCSTDFELLFYVDVMFLLANIGSIITFSGCHLQSYSMGLYLAHPFLTAFYTLTMFSHYVTMWLCCDRFLALWFFSRFQQMQQPRVMKLRRIFTGFFCVIYNLKYLLHGKVLCMSLSAEGKVEATNHTESCEQGYWFMRDSYTYTKDVDTWHDVMLSVTIVLGFIVPLVLVVVFSMGIIVGLVRHRLHNIAATTATRDQAYSTIYITLALSLTFFIETIFSIIYASLYAKYSKSCYEFIKEEVFRSVTHLVIVVEHLTHILFLALNQTFRDELRTLLRAINGCLSNDLARMIQILCPTHRTRPA…	Gene.25726::GFXF01040091.1::g.25726::m.25726	#
Cm_GPCR_A35	MCCLPLLLPSRPELEEPPRECRCADLSLFCESRRLKAVPSPLPPTARYLDISGNTIPSLTASTFSRLPHLRVLVVIRAGVRELRRGVFSSMAQIDEIHLTGHDIHTLENGTMEGTASLTHLQLSSNNISDVPDLFFLNNVNLKRLELNDNRLTRLRPAMFRGLASLRNLYIERNRMKHLEAHVFDEVPNLQFLYLGSNQLRTIAQGTFRRLAHLHLLSLERNLLATLTNGTFHGLTRLKTLILQDNGVKEVEQGTFSQLLSVESMNLQGSHLQDGPQTAVFGNMTSLEYIYFDEFRLCSLALHVRVCEPKGDGISSVEHLLDSLVLRISVWVMGILACVGNLVVLIGRFVVKEPNEVHSFYIKNLSLSDFLMGIYLFVIASYDASFRGTYIRHEYTWRR…	Gene.26163::GFXF01040752.1::g.26163::m.26163	#
Cm_GPCR_A36	MKKKSASTYHFFLLTCLTCLAGWLPVHVTGMECEPGWFPCQSEEVCVERRFICDDHFDCLDHSDEWNCTDHHVDDFVDMLFRKRPDEDSEKRRGRCELEEPPRECRCADLSLFCESRRLKAVPSPLPPTARYLDISGNTIPSLTASTFSRLPHLRVLVVIRAGVRELRRGVFSSMAQIDEIHLTGHDIHTLENGTMEGTASLTHLQLSSNNISDVPDLFFLNNVNLKRLELNDNRLTRLRPAMFRGLASLRNLYIERNRMKHLEAHVFDEVPNLQFLYLGSNQLRTIAQGTFRRLAHLHLLSLERNLLATLTNGTFHGLTRLKTLILQDNGVKEVEQGTFSQLLSVESMNLQGSHLQDGPQTAVFGNMTSLEYIYFDEFRLCSLALHVRVCEPKGDGIS…	Gene.26165::GFXF01040753.1::g.26165::m.26165	#
Cm_GPCR_A37	EDEGAEEEEEEEPGQGGGGGGGGGGGSRNGISDGRREEEDDEEGGGGAQAGGTEVEEEVVKSAEVIMFVLALGLALTVALLLAFLFSAFIFFIILTSKQYKNSTSLLHLQLMWSGVLLSLLFVIFSTPSIIQGRWLLKGSLWPREDSLAATAHLDGNDSTSSEALSSLPIEETNACESPPDASQQSDVVCRLYGFLLVTLHTVAVWVVVGLHCDKYCAIATPLRYNQLVTRPRVAICSVLAWMLGVGLAIPPLATTYGYTYTQGVCLPAWYLPEAAAYTWTLIMCCIILPFAIILIVNTRIVMIARHHQHRIFSAIFEVMMSAQATVTHQKNPFDIPKKKRKSIWTVLEQIAAFVACYCPFFCTVAWESLHGRCANQYWVLLGTAPLLATPLVNSFIYG…	Gene.29434::GFXF01045468.1::g.29434::m.29434	#
Cm_GPCR_A38	MDNLTLTNDTNVTFAPDWTRIILETSQQNYLGTGARAALITVYSLLMTGGILGNLILAAVISRRPELRREPHNVYIINLTVSDVSLCVVCMPFTLLGLLHSHYTLGDIICKLVPMLQCTNILVSTATIVAIAADRYFTIVHVTGNSRGRARVPWSVAAIWLVSLAFTLPLFAYYYVKRVMFRELLLYEKCVETWPSPVVKYSWTIALIIMQYVIPILVLSIVHGRIHNYLSSHAMNQRDPRRAQRDIERNRRTTMLLTSVAAAFAVCWLPWHVVNLLADFNYAGFVEAPEYFYVVFGSCHAIAMSSACSNPVLYGWLNTTLRNELSALFTFSRCRCSKRRDSVGGAVEGMSLLVHPPRNGAQGEISKQCVLSISHEVIDKEEEKERDLKNDTKFEDNRL…	Gene.30059::GFXF01046438.1::g.30059::m.30059	#
Cm_GPCR_A39	MEAEEVVEEAVGNLSLAEGEVTGNLSLDNGATLQTVDVVQAWVTPALVTVGVAGNVASVLVLSSPKLRALSSSCYLSALAASDTGFLAALLLSWFTLVGHDLYGRPGWCQGIVYVTYVTTFLSVWLVVAFTVERFVAVCYPLLRTAVCTVRRARMVVLCLVVTALALYSYLLVVAAPVPHQGAVGGVRCEVRPAYLGVAGAMNHLDTVVALLLPVLTIVTLNVQIARCVWRVERLRSSMTQHHASGPGCADGVDTASGPEPRTRPGPAPGPRRGQHKVTKMLLVISTVFISLNLPSYCMRAYVFFWVSNAAPTEGGRGGARGRWGAWMYGGRE	Gene.33692::GFXF01051793.1::g.33692::m.33692	#
Cm_GPCR_A40	MEAEEVVEEAVGNLSLAEGEVTGNLSLDNGATLQTVDVVQAWVTPALVTVGVAGNVASVLVLSSPKLRALSSSCYLSALAASDTGFLAALLLSWFTLVGHDLYGRPGWCQGIVYVTYVTTFLSVWLVVAFTVERFVAVCYPLLRTAVCTVRRARMVVLCLVVTALALYSYLLVVAAPVPHQGAVGGVRCEVRPAYLGVAGAMNHLDTVVALLLPVLTIVTLNVQIARCVWRVERLRSSMTQHHASGPGCADGVDTASGPEPRTRPGPAPGPRRGQHKVTKMLLVISTVFISLNLPSYCMRAYVFFWCGKNNACDDSPTTYILQQTFTLLFYTNFAVNFLLYCVTGQNFRRAVAVSCCAFVTSSCSRRRHRRRRRHS	Gene.33693::GFXF01051794.1::g.33693::m.33693	#
Cm_GPCR_A41	MNLSTNETPCGLPRCLGMNAPVDLLPLIPDHWLAFPEPSTLIHVCLGCFFIIITPVAFIGNMAVIFLYCRSRRLQNSSNLLVMNLAIADLIMMSKAPIFIVNSFTQRPYTGRLGCEIYGFVSLVAGLSAIWFLTAISLERYRVVRLSITTRMSSKSQTRMVVWVVWVISGMLATIPLLGWNRYVPEGVLSGCTVDYLSERWVDRSFVFLLLLVAWTAPMAAVIFSYMYIVFRVRRSRMELRQLSDHHQTYSFPQRKTGTRVA	Gene.33782::GFXF01051978.1::g.33782::m.33782	#
Cm_GPCR_A42	RATAHLYYSLPRTRPAMKVSTGPGMLPNDTLNTSVPTAAYWASGGLMAEGRYEVKMLGYNTPPEYLEYVHPYWRSFEAPNPFLNYTLGFFYIIFAICSVIGNGVVIWIFSTSKSLRTASNMFVINLALMDFIMMLKTPVFIMNSFNDGPVWGKMGCTIYGLMGAFSGVAAASGNALIAYDRYKTIAKPFEPKFSRGVAGAIILMTWLYALPWAIMPYLEIWGRFVPEGFLTSCTFDYITENTSTKTFVATIFFFAYCVPASIIFFCYGQIFGHVSAHEKAMRAQAKKMNVTNLRQVGNKEEQETSAEIRIAKVSMTIFFLFSISWLPYVTVALIVCFGNRSLITPLIASIPACTCKTVACLDPWVYAINHPKYRLELQKRMPWFCIHEDKPQDNSTQAS…	Gene.34934::GFXF01053729.1::g.34934::m.34934	#
Cm_GPCR_A43	MNLLEDVSSSSSSSSVGGSGGNMKNFSSLFVDLNASYFLFPYDSNGSLYQLDYDYASEDHNASIHHFPLHREDANTTSPSDTLPFISNTSLLATSSNYAPYERFMDESRHWVQKVLVPLVMCVGVVGNSVSMVVLTRRKMRSSTNNYLTALAISDLLYLVFVFSLSLQHHPNIKQPRHWFYWQYFRYALWLTDASSSTSIWLTVTFTIERFIAISHPIKGKMLCTVSRAKKVVAVVYFLCFALTATTPHEWVVVTRHNTDTKEPYLSLDYSRLGQDSTYRHTYYWFTAVTFILLPLCLLAVFNFFLIQAVRMSKLTRRKMTLVSERDHYSHQQEHKITVMLIAVVILALVCQMPTAVLLLYSTVYEPPQRTKAFAVMRGLGNIFNLLNAVNAAANFILY…	Gene.35083::GFXF01054034.1::g.35083::m.35083	#
Cm_GPCR_A44	MNLLEDVSSSSSSSSVGGSGGNMKNFSSLFVDLNASYFLFPYDSNGSLYQLDYDYASEDHNASIHHFPLHREDANTTSPSDTLPFISNTSLLATSSNYAPYERFMDESRHWVQKVLVPLVMCVGVVGNSVSMVVLTRRKMRSSTNNYLTALAISDLLYLVFVFSLSLQHHPNIKQPRHWFYWQYFRYALWLTDASSSTSIWLTVTFTIERFIAISHPIKGKMLCTVSRAKKVVAVVYFLCFALTATTPHEWVVVTRHNTDTKEPYLSLDYSRLGQDSTYRHTYYWFTAVTFILLPLCLLAVFNFFLIQAVRMSKLTRRKMTLVSERDHYSHQQEHKITVMLIAVVILALVCQMPTAVLLLYSTVYEPPQRTKAFAVMRGLGNIFNLLNAVNAAANFILY…	Gene.35084::GFXF01054035.1::g.35084::m.35084	#
Cm_GPCR_A45	MGDSGDTGGHAGSSRGTWLPLRLPLCLLLLLLLLLPVSTACPAACTCEAALRRTSASSRPGLWSSLREVAATSPDTNTVAVSCRSAGLKAPPDPLTLNGLDSTTVIKLDLSFNNLTELLPRALTPFPALQTLILTNNRIRRIAPGAFFGLNLEVLHLEENGLTSLVEVELPVGLRELSLEKNLLTALPSSLSSLHGLQTLNIARNRLTVVKDGDLRGLHKLLILSLHYNKITAVEDRAFIRMRNLQILNLEGNGLTEVPPVVSHCPNLRQLRLGHNRLSAFGEKALAGMKKLQEVALHFNPIRSIHHRAFSNLPALTKLILKEVKQLQEFPDLNGTYSLEDLRIDRSSLTAVPEDLCSAAPRLRSLNLQRNRIREQPYLIGCRHLRLVDLSFNNISSLR…	Gene.35741::GFXF01054947.1::g.35741::m.35741	#
Cm_GPCR_A46	MGDSGDTGGHAGSSRGTWLPLRLPLCLLLLLLLLLPVSTACPAACTCEAALRRTSASSRPGLWSSLREVAATSPDTNTVAVSCRSAGLKAPPDPLTLNGLDSTTVIKLDLSFNNLTELLPRALTPFPALQTLILTNNRIRRIAPGAFFGLNLEVLHLEENGLTSLVEVELPVGLRELSLEKNLLTALPSSLSSLHGLQTLNIARNRLTVVKDGDLRGLHKLLILSLHYNKITAVEDRAFIRMRNLQILNLEGNGLTEVPPVVSHCPNLRQLRLGHNRLSAFGEKALAGMKKLQEVALHFNPIRSIHHRAFSNLPALTKLILKEVKQLQEFPDLNGTYSLEDLRIDRSSLTAVPEDLCSAAPRLRSLNLQRNRIREQPYLIGCRHLRLVDLSFNNISSLR…	Gene.35753::GFXF01054950.1::g.35753::m.35753	#
Cm_GPCR_A47	GKSPFLHIPTLSFHTSVSSTFTSPLPSLLHLALSSSSSSAFFTTEGPDDSTSFMEDTMNYTMPISCDQDPRISMNFSEFGYIYRTTTWVPITWREVLKLLAYIITFLVSLVGNLLVILVVRYNRNMRSSTNQYLVNLAVADLLVTLVCKWVHLVRHLSHPHYILPAFFCKLESFVQATALVASVFTLTVISMGRFVAIMFPLHARTSPDRAIRVIAAVWIASALLSSPMLFYRELYSIEWSNFTTWHCDEFFPTKKKLLNGVCVVTYDAKKLFYIILTTTCYFLPVTIMLVNYSLIVWRLWGAQHPGEHHQHQVAATRNTQRVVRMVTVVLLVFVVCWTPLQTLILYTSVAENFHVSEWLEKLEFTAYFVAHSNSALNPIIYCGFNANFRQGLVALLYC…	Gene.36331::GFXF01055975.1::g.36331::m.36331	#
Cm_GPCR_A48	MWRNGDFPSSSTSSSSSSSTFTSPLPSLLHLALSSSSSSAFFTTEGPDDSTSFMEDTMNYTMPISCDQDPRISMNFSEFGYIYRTTTWVPITWREVLKLLAYIITFLVSLVGNLLVILVVRYNRNMRSSTNQYLVNLAVADLLVTLVCKWVHLVRHLSHPHYILPAFFCKLESFVQATALVASVFTLTVISMGRFVAIMFPLHARTSPDRAIRVIAAVWIASALLSSPMLFYRELYSIEWSNFTTWHCDEFFPTKKKLLNGVCVVTYDAKKLFYIILTTTCYFLPVTIMLVNYSLIVWRLWGAQHPGEHHQHQVAATRNTQRVVRMVTVVLLVFVVCWTPLQTLILYTSVAENFHVSEWLEKLEFTAYFVAHSNSALNPIIYCGFNANFRQGLVALLYC…	Gene.36332::GFXF01055976.1::g.36332::m.36332	#
Cm_GPCR_A49	GKSPFLHIPTLSFHTSVSSTFTSPLPSLLHLALSSSSSSAFFTTEGPDDSTSFMEDTMNYTMPISCDQDPRISMNFSEFGYIYRTTTWVPITWREVLKLLAYIITFLVSLVGNLLVILVVRYNRNMRSSTNQYLVNLAVADLLVTLVCKWVHLVRHLSHPHYILPAFFCKLESFVQATALVASVFTLTVISMGRFVAIMFPLHARTSPDRAIRVIAAVWIASALLSSPMLFYRELYSIEWSNFTTWHCDEFFPTKKKLLNGVCVVTYDAKKLFYIILTTTCYFLPVTIMLVNYSLIVWRLWGAQHPGEHHQHQVAATRNTQRVVRMVTVVLLVFVVCWTPLQTLILYTSVAENFHVSEWLEKLEFTAYFVAHSNSALNPIIYCGFNANFRQGLVALLYC…	Gene.36333::GFXF01055977.1::g.36333::m.36333	#
Cm_GPCR_A50	MWRNGDFPSSSTSSSSSSSTFTSPLPSLLHLALSSSSSSAFFTTEGPDDSTSFMEDTMNYTMPISCDQDPRISMNFSEFGYIYRTTTWVPITWREVLKLLAYIITFLVSLVGNLLVILVVRYNRNMRSSTNQYLVNLAVADLLVTLVCKWVHLVRHLSHPHYILPAFFCKLESFVQATALVASVFTLTVISMGRFVAIMFPLHARTSPDRAIRVIAAVWIASALLSSPMLFYRELYSIEWSNFTTWHCDEFFPTKKKLLNGVCVVTYDAKKLFYIILTTTCYFLPVTIMLVNYSLIVWRLWGAQHPGEHHQHQVAATRNTQRVVRMVTVVLLVFVVCWTPLQTLILYTSVAENFHVSEWLEKLEFTAYFVAHSNSALNPIIYCGFNANFRQGLVALLYC…	Gene.36334::GFXF01055978.1::g.36334::m.36334	#
Cm_GPCR_A51	MAFFCERAIRQPSNYFLASLAVTDILIGSVSMPFYTVYVLVGYWDLGPILCDLWLSVDYTVCLVSQFTVLLITIDRFCSVKIAAKYRAWRTKNRVIIMVLVTWVVPALLFFVSIFGWEHFIGYRDLGPGQCMVQFLKDPVFNTSLIVAYYWIPLVVLFILYAGIYQTAYEMSKKAREKRKQAQAMMNLGPASARPSPAPVLKSAGAAPPGNGGKCEGGSGMTLSKTQSTLFSQDQLKPEPQNGGNLPVANDPVPSQMTSSKTLTDVTNILEKTILEKDLEKSSSGIESEDEKRRSSITLTKLDPSSTSILPSFQPPSLPAMAARCLLDVDTSNSHLTQPAIQPVPADSAAALLSNNHWGNGDLVKTKGTCSLNLIGELSIVPPPPPSTMHFAVYPLAAS…	Gene.36615::GFXF01056511.1::g.36615::m.36615	#
Cm_GPCR_A52	MSRFASLQAEDLAGSRVKSPGLLEDWWQGYPVWQGQRDAAVPMVIVVMLAAVLGFVGNVVVAGLLCCPGRRPRTLTGFYLLHRAVADACVQVCQPLMVVTVVTDQHPWPCIFNPALMQLGMVVSTVFLSGLALDSYLASTPHLFTVEARRMVLRVAATVAWVAGLMVFTLTGLGIFRRGDMCLEAPLFLIHTHDGLFVCLLVVFLVPLAILVSSVALVVRKEALRVTSTGGRNERIAAVTEDVNRDATTTTTATLPRSVRLLLALSLVFAVTHLPYWTLRIHYARVWELLPFPVHAVIICLVVVGTALDPLLAVWFRVELWQGVVARLPSHPTAAVPLHTV	Gene.37709::GFXF01058121.1::g.37709::m.37709	#
Cm_GPCR_A53	MSFPSRFFLFFFTFPLFDRARQTFLPSLSLSVIAIDSIQNNACVTYIMSRFASLQAEDLAGSRVKSPGLLEDWWQGYPVWQGQRDAAVPMVIVVMLAAVLGFVGNVVVAGLLCCPGRRPRTLTGFYLLHRAVADACVQVCQPLMVVTVVTDQHPWPCIFNPALMQLGMVVSTVFLSGLALDSYLASTPHLFTVEARRMVLRVAATVAWVAGLMVFTLTGLGIFRRGDMCLEAPLFLIHTHDGLFVCLLVVFLVPLAILVSSVALVVRKEALRVTSTGGRNERIAAVTEDVNRDATTTTTATLPRSVRLLLALSLVFAVTHLPYWTLRIHYARVWELLPFPVHAVIICLVVVGTALDPLLAVWFRVELWQGVVARLPSHPTAAVPLHTV	Gene.37713::GFXF01058123.1::g.37713::m.37713	#
Cm_GPCR_A54	SGGRGRKEGRNNDGGGSGGDGRLLTAEDLAGSRVKSPGLLEDWWQGYPVWQGQRDAAVPMVIVVMLAAVLGFVGNVVVAGLLCCPGRRPRTLTGFYLLHRAVADACVQVCQPLMVVTVVTDQHPWPCIFNPALMQLGMVVSTVFLSGLALDSYLASTPHLFTVEARRMVLRVAATVAWVAGLMVFTLTGLGIFRRGDMCLEAPLFLIHTHDGLFVCLLVVFLVPLAILVSSVALVVRKEALRVTSTGGRNERIAAVTEDVNRDATTTTTATLPRSVRLLLALSLVFAVTHLPYWTLRIHYARVWELLPFPVHAVIICLVVVGTALDPLLAVWFRVELWQGVVARLPSHPTAAVPLHTV	Gene.37714::GFXF01058124.1::g.37714::m.37714	#
Cm_GPCR_A55	MANTTGPQMAFYGSPDMNFGYAEGVSIVDFVRPEIKPYVHQHWYNYPPVNPMWHYLLGVIYLFLGTISTFGNGMVIYLFAKSQALRSPANILVVNLALSDLIMLTTNVPFFTYNCFSGGIWMFSAKYCEIYACLGAITGVCSIWLLCMISFDRYNIICNGFNGPKLTQGKAIFLALVSWTIAIGFAITPFFGWGKYILEGILDSCSYDYLTQDFNTRSYNIVIFVFDYFLPAAIIIFSYAFIVKAIFAHEAAMRAQAKKMNVTTLRSNEADSQRAEIRIAKTALVNVSLWFICWTPYAVISLQGVMGDTSGISPLVTTLPALLAKSCSCYNPFVYAISHPKYRLAITQYM	Gene.39774::GFXF01061358.1::g.39774::m.39774	#
Cm_GPCR_A56	MNTSVGEAPPHLPRAAGLNGTMDDHLDDYPWDAEVSWANDTSGGGGGVNESEYEYDYEVALETFFWSQLAPPLAVYAATYVVGVVGNGLIIFTICRFRRLKTTTNVFLASLASADLLLILLCIPVKIARLFSYSWTMGYVLCKLIYYMQAVSALCSVLTLTVLSMERCYAIVYPMKARYVCSISKAKTAAFVIWAASFFLAGPTLRVQVHMEVGDRVRAYWCVRDWDSPRLWRGYETYMMAVVLVVPASVMAAAYTAIGGAIVSMVARRRTITSKGQIADGGSLLNDNTRRRRRDAQDSEVLQVVSMLVVVVLLFILCWSPVLVVNVLKAYSVLPLYSSTLKHITTVADLLSYCNSCVNPFVYGFMSKNFRKSFKQVLCCRNGPPRPPTHLSLTRTSIM…	Gene.43087::GFXF01066695.1::g.43087::m.43087	#
Cm_GPCR_A57	MNTSVGEAPPHLPRAAGLNGTMDDHLDDYPWDAEVSWANDTSGGGGGVNESEYEYDYEVALETFFWSQLAPPLAVYAATYVVGVVGNGLIIFTICRFRRLKTTTNVFLASLASADLLLILLCIPVKLARLFSYSWTLGAATCKTLYFLQALSAICSVLTLTTMSIERYYAIVHPMRAQYRCTISQAKKLCGGLWLLSLVLASPVIVMQVHMEVGDRVRAYWCVRDWDSPRLWRGYETYMMAVVLVVPASVMAAAYTAIGGAIVSMVARRRTITSKGQIADGGSLLNDNTRRRRRDAQDSEVLQVVSMLVVVVLLFILCWSPVLVVNVLKAYSVLPLYSSTLKHITTVADLLSYCNSCVNPFVYGFMSKNFRKSFKQVLCCRNGPPRPPTHLSLTRTSIM…	Gene.43089::GFXF01066697.1::g.43089::m.43089	#
Cm_GPCR_A58	FFVVLWDSGGAACKVASYVMMLSFTASVLNLTAVSLERFIVIVFPMKSRSLCTMSNCRRSVMVVWVTSLLLASPVIFVMRMSTVVYMDPERTVRVTAYYCQKMDSLAFVTYQLSVLFVVPALLMIVFYTAVIRELWRSTKTIRVLTNASSRGNHTESYYLQVRGRQLTATGGTTGGRFSGGGRNGRGIGSGDSAYNSSASLYVPQTTGRSRTPSPGGKYVHRKIREKGEDVKKARKQVIKMLIVVVVLFLLCWGPSIIMGVCINLGLIQFNEVFYNFNIAFVLLPFVHCCINPIIYCSMSKNFRRAMQQYIPCCSRPAAAPSSSCCLRPCCCAKEPHTAVPLRRVLDRSVYSSYSPEVTTRNTDLENVSSM	Gene.44999::GFXF01069791.1::g.44999::m.44999	#
Cm_GPCR_A59	MTPQPGLKEEGGSTFFQHLVTTAASLVREAAEHTDDSSIFSDVAGEALGNGSSSNTQVSGKNLGRHLALPVQVFITVLYVIGILSNMAALCIITRSETQRYRKQTFMLRCLVGNDLTALLGMLVQMHVSLYVENLNQRWLCASRVVFRAFGLGSGCVALVMAMERWLALTHPFIYQRHVTHSVIRRTILVLWVVTLVLVCGPFLGFGLWYDETLTPHCVRYRYGTDLVDRVYAYVIFAYGMLMCGVIVCCNLSVIRVLCRMRERLLPRRHSRASCRSATSTSGDAAANLATPEELSFARLMAILSITFVACWVPQLMTIIAGQVIGYKPEYKNFYRIPDIFILLNFCLDPCMYVLFRRNRRYGRKHLRKLVTYLCPHLHNSPSRGILTDSLRSSSHTSQ…	Gene.45511::GFXF01070839.1::g.45511::m.45511	#
Cm_GPCR_A60	FTVQWFAGNFLCKFIKYMQMFSLYLSTFILVLIGVDRFTAVRYPMRRSDTQRQCSYSIIFVWVLSGVLSIPQVLVFHVVRGPFIEDFYQCVTYGLYSPAWLEKLYAVFSLVCMFVLPLLILLLTYISTFITLHKSEKVFRSERTTLGNTCPEFNRRRLLRKAKMRALRISVVIVLAFVICWTPYYMMMIIFLFTTVEDNVAAELQSAIFFFGMSNSLVNPIIYGAFHLCRCHKRRTSFNLIVINR	Gene.46920::GFXF01072515.1::g.46920::m.46920	#
Cm_GPCR_A61	FTVQWFAGNFLCKFIKYMQMFSLYLSTFILVLIGVDRFTAVRYPMRRSDTQRQCSYSIIFVWVLSGVLSIPQVLVFHVVRGPFIEDFYQCVTYGLYSPAWLEKLYAVFSLVCMFVLPLLILLLTYISTFITLHKSEKVFRSERTTLGNTCPEFNRRRLLRKAKMRALRISVVIVLAFVICWTPYYMMMIIFLFTTVEDNVAAELQSAIFFFGMSNSLVNPIIYGAFHLCRCHKRRTSFNLIVINRTGSNLQYRASTRASSRYTTYRSSGADLDTSVVNVFEDGQVRYSFRRRSSRQKSILASTTRRPQEEGGGGRGTLLRPTVRYGRALKPTGRTHTGAYEPSPTSLSPLACLGEMLEKDDDEDEGVTTENTDEGRKGCCNHLEVSSNGRARSDSLTKR…	Gene.46921::GFXF01072516.1::g.46921::m.46921	#
Cm_GPCR_A62	FTVQWFAGNFLCKFIKYMQMFSLYLSTFILVLIGVDRFTAVRYPMRRSDTQRQCSYSIIFVWVLSGVLSIPQVLVFHVVRGPFIEDFYQCVTYGLYSPAWLEKLYAVFSLVCMFVLPLLILLLTYISTFITLHKSEKVFRSERTTLGNTCPEFNRRRLLRKAKMRALRISVVIVLAFVICWTPYYMMMIIFLFTTVEDNVAAELQSAIFFFGMSNSLVNPIIYGAFHLCRCHKRRTSFNLIVINSRSATRSGDAPAGRRASWHPPPADHKKKAAAGEAHS	Gene.46923::GFXF01072517.1::g.46923::m.46923	#
Cm_GPCR_A63	MSAGEESAGIGSISDKMLTQIIHNLQSFPNETVDLTQPHLRRSLSHVYQLYIFLYSLLVVCGTVGNAAMIAHILRRRLHRNPTNAYLMNIAVCQFIMSFPLLPLSLAILLVQNWIFGSFLCYFVPMMQDAPIHATMVTLVVVSVDRYRRIVYPHKPRLPPFIAVLGVWITSVCVVLPYAIYMNYIDLQVLFGKQFKGAGICTVNLGDDIAEYIRGLFVMLYVLPLAVIGFVQVRVSAELGRREGPLTLSVLDRSTSRNSPQDLWTTPQSPPPSSSAILTELPEGQDLFSDAHQLPSFLSPSAGCHTPSLVRGRSDSLYQLEGAEAEAALERRTQRYLASMVTTFALCLCPLMILRLVKNMVMETYDNSGHFDITFITFVWVAFLPTVTTPALYAAWRMSR	Gene.47859::GFXF01073557.1::g.47859::m.47859	#
Cm_GPCR_A64	MSAGEESAGIGSISDKMLTQIIHNLQSFPNETVDLTQPHLRRSLSHVYQLYIFLYSLLVVCGTVGNAAMIAHILRRRLHRNPTNAYLMNIAVCQFIMSFPLLPLSLAILLVQNWIFGSFLCYFVPMMQDAPIHATMVTLVVVSVDRYRRIVYPHKPRLPPFIAVLGVWITSVCVVLPYAIYMNYIDLQVLFGKQFKGAGICTVNLGDDIAEYIRGLFVMLYVLPLAVIGFVQVRVSAELGRREGPLTLSVLDRSTSRNSPQDLWTTPQSPPPSSSAILTELPEGQDLFSDAHQLPSFLSPSAGCHTPSLVRGRSDSLYQLEGAEAEAALERRTQRYLASMVTTFALCLCPLMILR	Gene.47861::GFXF01073559.1::g.47861::m.47861	#
Cm_GPCR_A65	MSAGEESAGIGSISDKMLTQIIHNLQSFPNETVDLTQPHLRRSLSHVYQLYIFLYSLLVVCGTVGNAAMIAHILRRRLHRNPTNAYLMNIAVCQFIMSFPLLPLSLAILLVQNWIFGSFLCYFVPMMQDAPIHATMVTLVVVSVDRYRRIVYPHKPRLPPFIAVLGVWITSVCVVLPYAIYMNYIDLQVLFGKQFKGAGICTVNLGDDIAEYIRGLFVMLYVLPLAVIGFVQVRVSAELGRREGPLTLSVLDRSTSRNSPQDLWTTPQSPPPSSSAILTELPEGQDLFSDAHQLPSFLSPSAGCHTPSLVRGRSDSLYQLEGAEAEAALERRTQRYLASMVTTFALCLCPLMILRLVKNMVMETYDNSGHFDITFITFVWVAFLPTVTTPALYAAWRMS…	Gene.47862::GFXF01073560.1::g.47862::m.47862	#
Cm_GPCR_A66	MDNLVNLTVEGEGFREYMETYEGGLDGFDGNGSFAMLNSSVNGTYWVYPWGTSLYPSGYSTFEIVIITVIITVAMIVVVVGNMLVIIAIATEKALKNITNWFIASLAVSDFLLGLVIMPFSLANLLMGYWMFGDLWCELHAAIDVLLSTASINNICLISLDRYWSITHAVDYLKKRTPERAAIMIVAVWVFSGLVSIPPLLGWKEVRAPEQFPKCTVSDDLGYVIYSALGSFYIPSCIMIFVYIRIYYAAKARARRGVPKKKAVPGGASRPPAVKSPKNKTGCKTDRHNATATTTTSFSKPMGPSPVPNADDSRNGANERSGLLNKKVLICDVRVHEEVSPSRCVTPTNDLNEDIPLRTVSEQVDADHRNHNTKNENGLYLGPLAHDNPDLTIGLPTPS…	Gene.51495::GFXF01078414.1::g.51495::m.51495	#
Cm_GPCR_A67	MVVVYSYLIPALVSINLFTNLLNVAILSSLGRRQQQRPQQQGQATTFRYLLWLAITDVFVSLFLVAALSHLDRNDLSFGMAFYYAHFEIPILNALTSGSAYIMVGLSVDRFVAVCYPRRYCSISAPRLANIRIGLSLLVPVLLYIPHGFSQKVICNTQGSGWAYDAAEMDSDIKWFVWEVMVELFHRLIPASLLLFLNIRIICTFRKLMMRRKNITKNKKKEGDGKDQQEQHLVYMLVAIVTTFLLSNLPAAVLALIDRAGSSYGPVALEIFRAVANSLEVFGSSLNFVLYFYFMPDVRREMLRFLQGVHGGA	Gene.52005::GFXF01079185.1::g.52005::m.52005	#
Cm_GPCR_A68	MDHSGLSAEFQGIPRIHNGSWQTDEDLEDAGASEIAKMSRGVATFIAVLFIGYLVLGLTGNFLTILALLRCPRVRNVTAAFIISLCVADFLFCILVLPWEVSRFLAGEWIWGEGWICTLFPLLRYWNVAVSLLSIAMITINRYIMIAHFSVYKMVYRKGWIALMIAFCWLFGFVMLLPTLLSKWGRFGFDRRLQTCSIIDEENKSPKQVLFGLGFCVPAIIIIICYSLIFYVIHKSEKRMRQHSSRSVNGAHHGPSLQPQPRLAGKVEREVRRRRNEWRITKMVLIIFIAFLITYLPITLVKNLDKKVDYPGLHVLGYVLIYVSSCINPVIYVIMNRQYRQAYKTVLLCKRPRLPSLTSSHTETDKTAHCPKFQSIMCHSCMSQQSHHAPPSQLSLPLH…	Gene.55166::GFXF01084361.1::g.55166::m.55166	#
Cm_GPCR_A69	MDHSGLSAEFQGIPRIHNGSWQTDEDLEDAGASEIAKMSRGVATFIAVLFIGYLVLGLTGNFLTILALLRCPRVRNVTAAFIISLCVADFLFCILVLPWEVSRFLAGEWIWGEGWICTLFPLLRYWNVAVSLLSIAMITINRYIMIAHFSVYKMVYRKGWIALMIAFCWLFGFVMLLPTLLSKWGRFGFDRRLQTCSIIDEENKSPKQVLFGLGFCVPAIIIIICYSLIFYVIHKSEKRMRQHSSRSVNGAHHGPSLQPQPRLAGKVEREVRRRRNEWRITKMVLIIFIAFLITYLPITLVKNLDKKVDYPGTYFRYRFFTSLCFFVHLFVG	Gene.55169::GFXF01084362.1::g.55169::m.55169	#
Cm_GPCR_A70	MDHSGLSAEFQGIPRIHNGSWQTDEDLEDAGASEIAKMSRGVATFIAVLFIGYLVLGLTGNFLTILALLRCPRVRNVTAAFIISLCVADFLFCILVLPWEVSRFLAGEWIWGEGWICTLFPLLRYWNVAVSLLSIAMITINRYIMIAHFSVYKMVYRKGWIALMIAFCWLFGFVMLLPTLLSKWGRFGFDRRLQTCSIIDEENKSPKQVLFGLGFCVPAIIIIICYSLIFYVIHKSEKRMRQHSSRSVNGAHHGPSLQPQPRLAGKVEREVRRRRNEWRITKMVLIIFIAFLITYLPITLVKNLDKKVDYPGLHVLGYVLIYVSSCINPVIYVIMNRQYRQAYKTVLLCKRPRLPSLTSSHTDRGKGRSKAMVEELNDKTMMSQVSLSDAAAMPECHEL…	Gene.55180::GFXF01084367.1::g.55180::m.55180	#
Cm_GPCR_A71	MASQTPSSWTHPAEHTTPTVSYQAAHTGRPPGTVSTGGWGVDEDMGGLGNSSLVDDTATNFTLLDAPPHSDNKTNWASTAVMHMGVEVELFPDWLVGVWTGVLVTLMAVGVGGNVLVPVVVVRTRDLRSSTNFLLVNLAAADLLVLLVSLPTALVELHSRPETWVLGEPMCKLVPFVEYCVSHASVLTILVISFERYYAICRPLRASYTCTKMRACTCILTIWAAAVLLSSPMVVMSKYLFVPYADGTMVHGCYTELTSFWSCLYINLVTAVFFFVPLVLLVLLYLVIGRSLMRDSASAALQHRKVDLPNMKARKQVVVMLATVTVFFFVSLFPFRVLTLWIVWTPQETIETIGPLRYFSFLYGTRVLFFANSAVNPILYNLTSTKFREAFLKLLGETK…	Gene.56022::GFXF01085710.1::g.56022::m.56022	#
Cm_GPCR_A72	MYNTSTAAPYPASVLTSLDPHPTSTLDPFLESVAPSFANLTDDGLEEPHEYAPFLAVSRYVVQRVLVPMVLVVGVVGNSVTIVVLTRRQMRSSTNLYLTALAISDLLYLVFIFSLSIRHHPGMNQPHHWLYWHYFRYALWLTDASSSTSIWLTVTFTIERYIAVCHPIKGKVFCTESRAKRVVVAVFVLCFTLTATTPHEWVILLNTDPTSGQSQLSLDYSSLGSNTTYKKVFYWFTAVIFILLPLVLLAVFNSVLIHIVKQSRATRRTMTNTAAERDSHSQSQENKITIMLIAVVLLALLCQLPVAVLLLYQSFYQSKPTSTSYYIELGLGNIFNLLSAINAACNFVLYCAMSDKYRRTFLRTFCSRWYRQPSPLHSWMATAYSNVEDGSPRFSRVSS…	Gene.56375::GFXF01086252.1::g.56375::m.56375	#
Cm_GPCR_A73	MYNTSTAAPYPASVLTSLDPHPTSTLDPFLESVAPSFANLTDDGLEEPHEYAPFLAVSRYVVQRVLVPMVLVVGVVGNSVTIVVLTRRQMRSSTNLYLTALAISDLLYLVFIFSLSIRHHPGMNQPHHWLYWHYFRYALWLTDASSSTSIWLTVTFTIERYIAVCHPIKGKVFCTESRAKRVVVAVFVLCFTLTATTPHEWVILLNTDPTSGQSQLSLDYSSLGSNTTYKKVFYWFTAVIFILLPLVLLAVFNSVLIHIVKQSRATRRTMTNTAAERDSHSQSQENKITIMLIAVVLLALLCQLPVAVLLLYQSFYQSKPTSTSYYIELGLGNIFNLLSAINAACNFVLYCAMSDKYRRTFLRTFCSRWYRQPSPLHSWMATAYSNVEDGSPRFSRVSS…	Gene.56377::GFXF01086253.1::g.56377::m.56377	#
Cm_GPCR_A74	MYNTSTAAPYPASVLTSLDPHPTSTLDPFLESVAPSFANLTDDGLEEPHEYAPFLAVSRYVVQRVLVPMVLVVGVVGNSVTIVVLTRRQMRSSTNLYLTALAISDLLYLVFIFSLSIRHHPGMNQPHHWLYWHYFRYALWLTDASSSTSIWLTVTFTIERYIAVCHPIKGKVFCTESRAKRVVVAVFVLCFTLTATTPHEWVILLNTDPTSGQSQLSLDYSSLGSNTTYKKVFYWFTAVIFILLPLVLLAVFNSVLIHIVKQSRATRRTMTNTAAERDSHSQSQENKITIMLIAVVLLALLCQLPVAVLLLYQSFYQSKPTSTSYYIELGLGNIFNLLSAINAACNFVLYCAMSDKYRRTFLRTFCSRWYRQPSPLHSWMATAYSNVEDGSPRFSRVSS…	Gene.56379::GFXF01086254.1::g.56379::m.56379	#
Cm_GPCR_A75	MYNTSTAAPYPASVLTSLDPHPTSTLDPFLESVAPSFANLTDDGLEEPHEYAPFLAVSRYVVQRVLVPMVLVVGVVGNSVTIVVLTRRQMRSSTNLYLTALAISDLLYLVFIFSLSIRHHPGMNQPHHWLYWHYFRYALWLTDASSSTSIWLTVTFTIERYIAVCHPIKGKVFCTESRAKRVVVAVFVLCFTLTATTPHEWVILLNTDPTSGQSQLSLDYSSLGSNTTYKKVFYWFTAVIFILLPLVLLAVFNSVLIHIVKQSRATRRTMTNTAAERDSHSQSQENKITIMLIAVVLLALLCQLPVAVLLLYQSFYQSKPTSTSYYIELGLGNIFNLLSAINAACNFVLYCAMSDKYRRTFLRTFCSRWYRQPSPLHSWMATAYSNVEDGSPRFSRVSS…	Gene.56381::GFXF01086255.1::g.56381::m.56381	#
Cm_GPCR_A76	SFFSSSFISSVVLSSSSSSSSSPCVLQDVAVNSSDGNSTCGSLKMNRSSRVGALLGMEWLRIVGFSLIFVVGVVGNVLVVVTLLHHRNLRSLTNVFLLNLAVSDLLLGVFCMPFTLVGSLLQDFVFGALMCRLIPYMQAVSVSVSVWTLVAISLERFYGICQPLRSRRWQTASHAYKVIAGVWAASLLLMTPIAALSTLMPVRGDPGRHKCREVWASLEVERTFTMLLTVLLLLVPLVVMAAAYLRVVRTLWLGPHMPGAATRGEGSVRGEAASEEEEGVPPTRLSGVSIKFRRRPSRRGRQASSRNGQQQALENLDSRGNIQQAATTTAHVPSSRLGHVCYESGVAAARRSQRWEGEGSASWRPLRSSQAQRSLVAKRRVIRMLFVLVAEFFICWTPL…	Gene.58509::GFXF01089547.1::g.58509::m.58509	#
Cm_GPCR_A77	MSVEPPMNASLLDAVVETSSGTEWDQLNLPYVISEVLVAVVAVIGNALTITVFVLERKLRRRTNYYIVSLALADLLVGVFGIPFAILTSVGLPRPLWACLFMLSTLLVLCTVSIFCLLAVSVDRYWAILHPLRYSRVMTARIARRIILVCWVAGTLVGLLPVMGWYNTSNEYKEVCYFVKVMSYDYLVFIYFATIAIPGLLMVIFYTHIYTVVLKQTKLSVRSEHGTVRWKGRGTQLSPIVLLHPSLKIYHYYYCCQYYYYYYYYYYYYYYYY	Gene.58613::GFXF01089664.1::g.58613::m.58613	#
Cm_GPCR_A78	MSVEPPMNASLLDAVVETSSGTEWDQLNLPYVISEVLVAVVAVIGNALTITVFVLERKLRRRTNYYIVSLALADLLVGVFGIPFAILTSVGLPRPLWACLFMLSTLLVLCTVSIFCLLAVSVDRYWAILHPLRYSRVMTARIARRIILVCWVAGTLVGLLPVMGWYNTSNEYKEVCYFVKVMSYDYLVFIYFATIAIPGLLMVIFYTHIYTVVLKQTKLSVRSEHGTLRQIAAQEPQGDTASVGTQCSQRQRSYIFRSQSRGQVSESSRYDPHRASTNTNLAANQLQIPRSPRYGQYKPTSPSSLQHSPRLEHANLQLSSSPVRPHHRRHLYNDSLHQYFLQLDSKDRRRNSLEETDPCSQGKKEDAAEQDEDVDGAEKTGSGVDKGKETETRGAQLIL…	Gene.58614::GFXF01089665.1::g.58614::m.58614	#
Cm_GPCR_A79	MSVEPPMNASLLDAVVETSSGTEWDQLNLPYVISEVLVAVVAVIGNALTITVFVLERKLRRRTNYYIVSLALADLLVGVFGIPFAILTSVGLPRPLWACLFMLSTLLVLCTVSIFCLLAVSVDRYWAILHPLRYSRVMTARIARRIILVCWVAGTLVGLLPVMGWYNTSNEYKEVCYFVKVMSYDYLVFIYFATIAIPGLLMVIFYTHIYTVVLKQTKLSVRSEHGTLRQIAAQEPQGDTASVGTQCSQRQRSYIFRSQSRGQVSESSRYDPHRASTNTNLAANQVTQPNRREVKAAKSLSIIVLFFMISWFPLYTINCVQAFCKHCTASSGLMFFTITLTHLNSAINPFLYAYHMQDFRLALKSFILHNILRRPVDPDLIFTRSLASLHHHSTMHRVN…	Gene.58619::GFXF01089667.1::g.58619::m.58619	#
Cm_GPCR_A80	MSVEPPMNASLLDAVVETSSGTEWDQLNLPYVISEVLVAVVAVIGNALTITVFVLERKLRRRTNYYIVSLALADLLVGVFGIPFAILTSVGLPRPLWACLFMLSTLLVLCTVSIFCLLAVSVDRYWAILHPLRYSRVMTARIARRIILVCWVAGTLVGLLPVMGWYNTSNEYKEVCYFVKVMSYDYLVFIYFATIAIPGLLMVIFYTHIYTVVLKQLRQIAAQEPQGDTASVGTQCSQ	Gene.58621::GFXF01089668.1::g.58621::m.58621	#
Cm_GPCR_A81	MNASELAELSDGTGNNTTVAADRVISANSSIVTVAGWQGVTLATLQVGVMLVGLLGNTTVAASVWRQGTSRQKQQQPAAHRHALLLSLAIADLLVTLMCLPAALARLLVLPWAAHWVMCPLLAATQNTAHAASTLSIAFLALDRYLTVRRPKMAPRVASRTVQLLVGLWIVAVLLAVPRGLTAALAVPGPMCSEQWPIPALRVLYHTTVAAVVHLLPCATVILCHAAVAASLRRRGLDDTRMNLRPRQVIIMARECSLGGANTHKIVAASSSGDESDGDEERAALDLHEPTNVPQVILDAGRGRAPQAPHRPAPTIKPARNIHTIIRAHRRMRVRGPAQTASIFTSYRGHSTETRRRLARVLVALGAVFAACWLPYVVALLVWAWRESPATRYALEVTL…	Gene.59554::GFXF01091275.1::g.59554::m.59554	#
Cm_GPCR_A82	MLVGLLGNTTVAASVWRQGTSRQKQQQPAAHRHALLLSLAIADLLVTLMCLPAALARLLVLPWAAHWVMCPLLAATQNTAHAASTLSIAFLALDRYLTVRRPKMAPRVASRTVQLLVGLWIVAVLLAVPRGLTAALAVPGPMCSEQWPIPALRVLYHTTVAAVVHLLPCATVILCHAAVAASLRRRGLDDTRMNLRPRQVIIMARECSLGGANTHKIVAASSSGDESDGDEERAALDLHEPTNVPQVILDAGRGRAPQAPHRPAPTIKPARNIHTIIRAHRRMRVRGPAQTASIFTSYRGHSTETRRRLARVLVALGAVFAACWLPYVVALLVWAWRESPATRYALEVTLVLGHAHSAINPVVYWLMNRAFLTSLQRLLSTQLRLPHGLSCGGCGRPSC…	Gene.59560::GFXF01091277.1::g.59560::m.59560	#
Cm_GPCR_A83	TNYNLNLTHYNTTNTTTTTNTTITLSTTQDLPPSLGFDDNALTDIIVYSVLFVIAAAGNLTVFITLCRNRHRKSRVNLMIMHLAAADLMVTMINFPLEVGWRATTQWLAGNLACKLFQFLRAFGLYLSSLVLVCISLDRYFAIVHPLKVNDAQRRGKMMVILAWSVAAVCALPQSVIFHVDSHPDFSHFKQCVTFGFFKTQMELTMYNLFCLAAMYFLPLMIIIVVYLRILWEISQNSKDSKEPKPRNKKFNSILKLTRARNRTDSSSTQQNSRPDSNSVSLSRLTRTHRTDSCNRRESSSNRSGERMRLRRSDTTNIERARSRTLRMTFIIVLAFVWCCTPYAVMVMWYMFDRASAEQVDKRVQDVLFIMAVSNSCVNPILYGTYTINLRAELDRCFG…	Gene.59827::GFXF01091750.1::g.59827::m.59827	#
Cm_GPCR_A84	LTHTHTHTASLTPRRPTPPPSPPYSSCPPLVPTTSTAMSIGGGAHLIFGGGSSNRTVTSQQFECHPGGTTEAAIILSLGALGMSANIFLMTLLIARRHLRRWSQGLLFHQALVDCGRAAILIPLGRSIYSCQPVAKCSLVETAFLLLVTVSTINMLTTVLSQVLNDAPLLPEDSDQKQMPLVMESPQCVLFGTFMIWFASITINLGPTFLSGALAANIDEEHNAPSCPLITGPLRHYVLNVLWIVTNVLVVLLTVYHLWKLYRDLSTSSLEAVRIASLVTTMISVTQPRNQDPEASEHRQVNSYINRMEREGVERVKMFVVVTIAYVVFWGPLFLVTLLTPSGGKTGLSHEVTLHVAYVHAFVNPALFLVLHKGLRKAVTDIMCCHCSTVSCTTDDTSG…	Gene.61792::GFXF01094748.1::g.61792::m.61792	#
Cm_GPCR_A85	LTHTHTHTASLTPRRPTPPPSPPYSSCPPLVPTTSTAMSIGGGAHLIFGGGSSNRTVTSQQFECHPGGTTEAAIILSLGALGMSANIFLMTLLIARRHLRRWSQGLLFHQALVDCGRAAILIPLGRSIYSCQPVAKCSLVETAFLLLVTVSTINMLTTVLSQVLNDAPLLPEDSDQKQMPLVMESPQCVLFGTFMIWFASITINLGPTFLSGALAANIDEEHNAPSCPLITGPLRHYVLNVLWIVTNVLVVLLTVYHLWKLYRDLSTSSLEAVRIASLVTTMISVTQPRNQDPEASEHRQVNSYINRMEREGVERVKMFVVVTIAYVVFWGPLFLVTLLTPSGGKTGLSHEVTLHVAYVHAFVNPALFLVLHKGLRKAVTDIMCCHCSTVSCTTDDTSG…	Gene.61794::GFXF01094749.1::g.61794::m.61794	#
Cm_GPCR_A86	LTHTHTHTASLTPRRPTPPPSPPYSSCPPLVPTTSTAMSIGGGAHLIFGGGSSNRTVTSQQFECHPGGTTEAAIILSLGALGMSANIFLMTLLIARRHLRRWSQGLLFHQALVDCGRAAILIPLGRSIYSCQPVAKCSLVETAFLLLVTVSTINMLTTVLSQVLNDAPLLPEDSDQKQMPLVMESPQCVLFGTFMIWFASITINLGPTFLSGALAANIDEEHNAPSCPLITGPLRHYVLNVLWIVTNVLVVLLTVYHLWKLYRDLSTSSLEAVRIASLVTTMISVTQPRNQDPEASEHRQVNSYINRMEREGVERVKMFVVVTIAYVVFWGPLFLVTLLTPSGGKTGLSHEVTLHVAYVHAFVNPALFLVLHKGLRKAVTDIMCCHCSTVSCTTDDTSG…	Gene.61796::GFXF01094750.1::g.61796::m.61796	#
Cm_GPCR_A87	LTHTHTHTASLTPRRPTPPPSPPYSSCPPLVPTTSTAMSIGGGAHLIFGGGSSNRTVTSQQFECHPGGTTEAAIILSLGALGMSANIFLMTLLIARRHLRRWSQGLLFHQALVDCGRAAILIPLGRSIYSCQPVAKCSLVETAFLLLVTVSTINMLTTVLSQVLNDAPLLPEDSDQKQMPLVMESPQCVLFGTFMIWFASITINLGPTFLSGALAANIDEEHNAPSCPLITGPLRHYVLNVLWIVTNVLVVLLTVYHLWKLYRDLSTSSLEAVRIASLVTTMISVTQPRNQDPEASEHRQVNSYINRMEREGVERVKMFVVVTIAYVVFWGPLFLVTLLTPSGGKTGLSHEVTLHVAYVHAFVNPALFLVLHKGLRKAVTDIMCCHCSTVSCTTDDTSG…	Gene.61799::GFXF01094751.1::g.61799::m.61799	#
Cm_GPCR_A88	LTHTHTHTASLTPRRPTPPPSPPYSSCPPLVPTTSTAMSIGGGAHLIFGGGSSNRTVTSQQFECHPGGTTEAAIILSLGALGMSANIFLMTLLIARRHLRRWSQGLLFHQALVDCGRAAILIPLGRSIYSCQPVAKCSLVETAFLLLVTVSTINMLTTVLSQVLNDAPLLPEDSDQKQMPLVMESPQCVLFGTFMIWFASITINLGPTFLSGALAANIDEEHNAPSCPLITGPLRHYVLNVLWIVTNVLVVLLTVYHLWKLYRDLSTSSLEAVRIASLVTTMISVTQPRNQDPEASEHRQVNSYINRMEREGVERVKMFVVVTIAYVVFWGPLFLVTLLTPSGGKTGLSHEVTLHVAYVHAFVNPALFLVLHKGLRKAVTDIMCCHCSTVSCTTDDTSG…	Gene.61801::GFXF01094752.1::g.61801::m.61801	#
Cm_GPCR_A89	LTHTHTHTASLTPRRPTPPPSPPYSSCPPLVPTTSTAMSIGGGAHLIFGGGSSNRTVTSQQFECHPGGTTEAAIILSLGALGMSANIFLMTLLIARRHLRRWSQGLLFHQALVDCGRAAILIPLGRSIYSCQPVAKCSLVETAFLLLVTVSTINMLTTVLSQVLNDAPLLPEDSDQKQMPLVMESPQCVLFGTFMIWFASITINLGPTFLSGALAANIDEEHNAPSCPLITGPLRHYVLNVLWIVTNVLVVLLTVYHLWKLYRDLSTSSLEAVRIASLVTTMISVTQPRNQDPEASEHRQVNSYINRMEREGVERVKMFVVVTIAYVVFWGPLFLVTLLTPSGGKTGLSHEVTLHVAYVHAFVNPALFLVLHKGLRKAVTDIMCCHCSTVSCTTDDTSG…	Gene.61803::GFXF01094753.1::g.61803::m.61803	#
Cm_GPCR_A90	LTHTHTHTASLTPRRPTPPPSPPYSSCPPLVPTTSTAMSIGGGAHLIFGGGSSNRTVTSQQFECHPGGTTEAAIILSLGALGMSANIFLMTLLIARRHLRRWSQGLLFHQALVDCGRAAILIPLGRSIYSCQPVAKCSLVETAFLLLVTVSTINMLTTVLSQVLNDAPLLPEDSDQKQMPLVMESPQCVLFGTFMIWFASITINLGPTFLSGALAANIDEEHNAPSCPLITGPLRHYVLNVLWIVTNVLVVLLTVYHLWKLYRDLSTSSLEAVRIASLVTTMISVTQPRNQDPEASEHRQVNSYINRMEREGVERVKMFVVVTIAYVVFWGPLFLVTLLTPSGGKTGLSHEVTLHVAYVHAFVNPALFLVLHKGLRKAVTDIMCCHCSTVSCTTDDTSG…	Gene.61805::GFXF01094754.1::g.61805::m.61805	#
Cm_GPCR_A91	LTHTHTHTASLTPRRPTPPPSPPYSSCPPLVPTTSTAMSIGGGAHLIFGGGSSNRTVTSQQFECHPGGTTEAAIILSLGALGMSANIFLMTLLIARRHLRRWSQGLLFHQALVDCGRAAILIPLGRSIYSCQPVAKCSLVETAFLLLVTVSTINMLTTVLNDAPLLPEDSDQKQMPLVMESPQCVLFGTFMIWFASITINLGPTFLSGALAANIDEEHNAPSCPLITGPLRHYVLNVLWIVTNVLVVLLTVYHLWKLYRDLSTSSLEAVRIASLVTTMISVTQPRNQDPEASEHRQVNSYINRMEREGVERVKMFVVVTIAYVVFWGPLFLVTLLTPSGGKTGLSHEVTLHVAYVHAFVNPALFLVLHKGLRKAVTDIMCCHCSTVSCTTDDTSGRVGD…	Gene.61808::GFXF01094756.1::g.61808::m.61808	#
Cm_GPCR_A92	LTHTHTHTASLTPRRPTPPPSPPYSSCPPLVPTTSTAMSIGGGAHLIFGGGSSNRTVTSQQFECHPGGTTEAAIILSLGALGMSANIFLMTLLIARRHLRRWSQGLLFHQALVDCGRAAILIPLGRSIYSCQPVAKCSLVETAFLLLVTVSTINMLTTVLNDAPLLPEDSDQKQMPLVMESPQCVLFGTFMIWFASITINLGPTFLSGALAANIDEEHNAPSCPLITGPLRHYVLNVLWIVTNVLVVLLTVYHLWKLYRDLSTSSLEAVRIASLVTTMISVTQPRNQDPEASEHRQVNSYINRMEREGVERVKMFVVVTIAYVVFWGPLFLVTLLTPSGGKTGLSHEVTLHVAYVHAFVNPALFLVLHKGLRKAVTDIMCCHCSTVSCTTDDTSGRVGD…	Gene.61810::GFXF01094757.1::g.61810::m.61810	#
Cm_GPCR_A93	LTHTHTHTASLTPRRPTPPPSPPYSSCPPLVPTTSTAMSIGGGAHLIFGGGSSNRTVTSQQFECHPGGTTEAAIILSLGALGMSANIFLMTLLIARRHLRRWSQGLLFHQALVDCGRAAILIPLGRSIYSCQPVAKCSLVETAFLLLVTVSTINMLTTVLNDAPLLPEDSDQKQMPLVMESPQCVLFGTFMIWFASITINLGPTFLSGALAANIDEEHNAPSCPLITGPLRHYVLNVLWIVTNVLVVLLTVYHLWKLYRDLSTSSLEAVRIASLVTTMISVTQPRNQDPEASEHRQVNSYINRMEREGVERVKMFVVVTIAYVVFWGPLFLVTLLTPSGGKTGLSHEVTLHVAYVHAFVNPALFLVLHKGLRKAVTDIMCCHCSTVSCTTDDTSGRVGD…	Gene.61812::GFXF01094758.1::g.61812::m.61812	#
Cm_GPCR_A94	LTHTHTHTASLTPRRPTPPPSPPYSSCPPLVPTTSTAMSIGGGAHLIFGGGSSNRTVTSQQFECHPGGTTEAAIILSLGALGMSANIFLMTLLIARRHLRRWSQGLLFHQALVDCGRAAILIPLGRSIYSCQPVAKCSLVETAFLLLVTVSTINMLTTVLNDAPLLPEDSDQKQMPLVMESPQCVLFGTFMIWFASITINLGPTFLSGALAANIDEEHNAPSCPLITGPLRHYVLNVLWIVTNVLVVLLTVYHLWKLYRDLSTSSLEAVRIASLVTTMISVTQPRNQDPEASEHRQVNSYINRMEREGVERVKMFVVVTIAYVVFWGPLFLVTLLTPSGGKTGLSHEVTLHVAYVHAFVNPALFLVLHKGLRKAVTDIMCCHCSTVSCTTDDTSGRVGD…	Gene.61815::GFXF01094759.1::g.61815::m.61815	#
Cm_GPCR_A95	MMGSTTSPAINLSLTLRLATMNGSLDVDAEGVNNTWPLETGFTSPNTILDDNSSLSWTNSTPRDNDILTYPTTQAIFYIEYLTIFMLGVFGNCLVCYVVFRNKHMQNVTNYFITNLALADILLCVLAVPFTPLYTFMGEWMFGRILCHLVTMAQGTSVYVSTLTLMSIAIDRFFVIIYPFRPRLRLPVCYMIIISIWLFSISATLPYAFYMGMVEYQERSYCEELWPSEFIRQVFSGFTAIMQFVVPFIIILICYGKISNRMNERVRAKPGSKSSKQEEADRERKRRTN	Gene.65405::GFXF01100327.1::g.65405::m.65405	#
Cm_GPCR_A96	MEEAAMGILANSTPSSILTLTPTSTLLPPLLTSTATHENTIINSSTLSPGVGNGSYGLEEAEEDGDQLVHGMTMTVVMTVIYFLITVTGVLGNVATCIVIVRNRIMHTATNYYLFSLAISDLLLLAFGMPDEIYMLWRGRPYIFGAYFCFVRGFTAEISTNASILTIAAFTVERYIGICHPLRSQTMSQLGRVVRSIAVIWGVAIACAIPIAIQYGIVYEHILPSGEDDPSSSACLIKNPLYLAFEISTVLFFVAPLLLITVLYLCIAVQLKRSTRLARTVPSITSPNSSCTNDGSRNKAVIKMLVAVVIAFFLCFFPHQTQRLVALHGDASNPAVVKLFNILHNISGISYYISTCVNPILYHIMSNRFRKALKVTLGSCLEGEKAGVGGGGGFQDSDA…	Gene.66368::GFXF01101678.1::g.66368::m.66368	#
Cm_GPCR_A97	MEEAAMGILANSTPSSILTLTPTSTLLPPLLTSTTTHENTIINSSTLSPGVGNGSYGLEEAEEDGDQLVHGMTMTVVMTVIYFLITVTGVLGNVATCIVIVRNRIMHTATNYYLFSLAISDLLLLAFGMPDEIYMLWRGRPYIFGAYFCFVRGFTAEISTNASILTIAAFTVERYIGICHPLRSQTMSQLGRVVRSIAVIWGVAIACAIPIAIQYGIVYEHILPSGEDDPSSSACLIKNPLYLAFEISTVLFFVAPLLLITVLYLCIAVQLKRSTRLARTVPSITSPNSSCTNDGSRNKAVIKMLVAVVIAFFLCFFPHQTQRLVALHGDASNPAVVKLFNILHNISGISYYISTCVNPILYHIMSNRFRKALKVTLGSCLEGEKAGVGGGGGFQDSDA…	Gene.66371::GFXF01101679.1::g.66371::m.66371	#
Cm_GPCR_A98	NSTPSSIPTLTPTSTLLPPLLTSTTPHENTIINSSTLSPGVGNGSYGLEEAEEDGDQLVHGMTMTVVMTVIYFLITVTGVLGNVATCIVIVRNRIMHTATNYYLFSLAISDLLLLAFGMPDEIYMLWRGRPYIFGAYFCFVRGFTAEISTNASILTIAAFTVERYIGICHPLRSQTMSQLGRVVRSIAVIWGVAIACAIPIAIQYGIVYEHILPSGEDDPSSSACLIKNPLYLAFEISTVLFFVAPLLLITVLYLCIAVQLKRSTRLARTVPSITSPNSSCTNDGSRNKAVIKMLVAVVIAFFLCFFPHQTQRLVALHGDASNPAVVKLFNILHNISGISYYISTCVNPILYHIMSNRFRKALKVTLGSCLEGEKAGVGGGGGRCLSSSRFHPSHPSHS…	Gene.66375::GFXF01101680.1::g.66375::m.66375	#
Cm_GPCR_A99	MEEAAMGILANSTPSSILTLTPTSTLLPPLLTSTATHENTIINSSTLSPGVGNGSYGLEEAEEDGDQLVHGMTMTVVMTVIYFLITVTGVLGNVATCIVIVRNRIMHTATNYYLFSLAISDLLLLAFGMPDEIYMLWRGRPYIFGAYFCFVRGFTAEISTNASILTIAAFTVERYIGICHPLRSQTMSQLGRVVRSIAVIWGVAIACAIPIAIQYGIVYEHILPSGEDDPSSSACLIKNPLYLAFEISTVLFFVAPLLLITVLYLCIAVQLKRSTRLARTVPSITSPNSSCTNDGSRNKAVIKMLVAVVIAFFLCFFPHQTQRLVALHGDASNPAVVKLFNILHNISGISYYISTCVNPILYHIMSNRFRKALKVTLGSCLEGEKAGVGGGGGRCLSSS…	Gene.66379::GFXF01101681.1::g.66379::m.66379	#
Cm_GPCR_A100	EKERKENNNNNNNNNNNNNNNNYRILHEPKQDSNPQNEASGTETRTMNEAMTHFNSSTFSIDLNITEEENQTFLLGDESGDTGGDGGDDVPLEMKFNSSHIITMSCYSCLFILSAVGNISVLKSIAGHRWRTSTSRVTLMILHLTIADLLVTFLLMPLEIGWAWTVAWQAGDFACRILAFFRTFGIFLSGFLLIVISVDRYHAVLRPLTVTQAKRKVRVMLWLAWIASFLCSLPQAVIFHEETHPNHPWFRQCVTFNSFSSPTQELVYNVSGFILMYALPLATIIFCYGSIVLALYRRDLTSAEEECGGGEGSGRRRGGGSRFDITRRRKKKESTRQGSG	Gene.66820::GFXF01102430.1::g.66820::m.66820	#
Cm_GPCR_A101	MAIELLDESIIVTYYGVLPMLVILGVTGSVASILVLVQPSLKKVNVNRYFLVLAVYDLALCICYIPIIVTATGCNFLNYGSAFYFAHFGWTTACTFHALGTYVIIFLSLDRFVGVWFPTWFKRLQQPPFGFWHRMVVVVVVCVGVHVPYMVDGKVECWETDEQERQSRLTNTTSCLNGSWVSSDGFENSFNERWHEVYRYFYNLMVRWLPYGLLFVFNFSLVIGVFLGKVKFPGTAAKEEAKVDAETGTLRKRNKRLALNSERILVATVMAMTTSYVVLTLPITIFLTAFANTDERRCGYSSPQETLRHVGNIFQLLEHVLHVLFLLLINPRFRRQMYLTGCRESSGWEGDTMTPDDEHTSGNRPISSASRSYSVIIKSRHSTVPPSCQTPH	Gene.66892::GFXF01102597.1::g.66892::m.66892	#
Cm_GPCR_A102	MVVVRAGAGGEAAALVVITILGVIGNAVVVVTLLRRSLLHHPSNRLVLSLTASNLLLTLVVLPVLVASVVLGPPYHDPNTPLRTTISVLASQNTTLRNTTQENDAQVMRVQRNEATEEATSHNVDSQPFWESREGEQDLVESWTGQDNVTEGLQEGQKVAPSSGGGDGGGSVVLCQGAAFLANLVTAASAITVAIIALDRYLAIVRPMVYGVMVTGNRCLVLLGWCWIQAALTALPPLLGWARYEHHGPEGRCGVAWDSSPSYTGVWVVSVFIVPLIIMVICYYFILQVARNKCRRIHVGTVLGSRGSTITPDASSICVEVPAPTHTNSLEVPHGTPLPHDYNLQRANGHVVGNGRGPDAGQKAPGNGSDGPTLPVPTLLVSGLEVPKASSILPSRSRS…	Gene.70179::GFXF01107543.1::g.70179::m.70179	#
Cm_GPCR_A103	MNVSYPYVIDSNCTLAGLTAFELLNESVWDPLQNVSLEEDADFMNCSYLRHIVNLNCSSSDHLCRCTRDIYWSYCSETPAYYSYIYRIIGTLFQGIILVIGVIGNVMVVIVVAKNKNMTTPTNCYLVSLAIADCAVLIAAVPQEIVSYYLIGNHWIWGRVGCAIMIFLQHLGINASSLSLTAFTVERYIAICHPMKAQTVCTVERAKKITLLVWVFATCYCSPWLYLTTVVPQTYAIDYPTEECTFKLSRDQYFLYYFLDIIVFYVVPLLLSCVLYSLIARILFTSQVPKNPTVNGHHDKKRVSSPRVQVVKMLVVVVAIFATLWLPYRTLLVYNSVLAMFGQSTYKDLWYLLFAKTCIFINSAINPILYNALSVKFRRAFKRMLSCGKPRHEQWAMTM…	Gene.71237::GFXF01108949.1::g.71237::m.71237	#
Cm_GPCR_A104	SLSLSLSFSLFSFFLSFSFPFSLPSLSLLPCLSPPRIVHARARPRVMVGGAVIGDDAPGDEVQLGSIPLLETPPGEQSAGSPRLLGYGSYGAGGGSGYGTGYPPYSGGEIVMMAGGAHVGIESLAQAAVILVIGVAIIISNIIILATFITMPGPKDVIMYYLMSLGVSDLVAGVVVVPLSVYPALVQRWVYGDMVCGLAGYLETTLWFAQLYTFMWISVDRYLAIRKPLRYETVQTKTRCQCWVVFTWVTSMMLCCPPLLGFNNSSHWDGEAYVCWLDWGSMIAYAITLVPMVLGPTLITLFYTYGYIFNTMRRLKTCVVGQDKEFVTALTSNLANPDHAMSFVLVVAFWLSWGPCVGVRTYEYMAGTHIEVRFLHFAVFWLGAMNSCWKSVIYVAMSP…	Gene.74173::GFXF01113161.1::g.74173::m.74173	#
Cm_GPCR_A105	SGGGGGEVITTWSYLPLHCRVKEQVLAVVMTLVVVGGVVGNMLVLIAFAWRGHQRGPMGILYVSLAAAELLVCAFVLAPGLHVHLRVMRGAIDEEQLSPGGSRGSNAELLLDVGMEHVREGFLILSAHVLNVGCGVSMPTVLLLAMEQCLAVDGRSLQEDLTMRRTRGFVVASWSFGVLVSVGLVYGGGAFWYSFYKLPLSIPPGEPEAILAGVAVILGLISGATIVLSFVAVWRICRGRALGSINQDATPTRVLLTAVLHLVSAGTAGAAFLLPLTSISRPHLEGTRFLCWWGFLTYTCWHPWLLILSSRNFRDSVITLTARCRLSWLRVLVGTQAAISVTPSPPPSPRPPTRPGPKLAPGRRRRYLPGVRYYK	Gene.74835::GFXF01114347.1::g.74835::m.74835	#
Cm_GPCR_A106	MKIDMTNVSRDEGEGGVAGSMEVVGVGAEGVVDGVLEEAMSPEIQYMGHIAYSVVAPVIISFGILTNVLNLVVLSRPSLRGPTFRYLMWLAVANLLVCVVLLPFTLHSHATPVPYAAALYFAHIEVPVGNALIASSVYIVVGLSIDRFVAVCYPRKYRNLHSHYVASVRIVLSFIIAFIMYIPMAFYKMVVPSGVSPDRFLIEENLQVVSTRWFVVYEYLLEICVRFAPAVLLGVLNTWIIIEFKRISRRRLLLSRGMSCEVSAIPSQSYFEGNVNSTVVNPSPTNGQVEKGTDQAAPTITASSSNSPLDGTPAAVTNVASPTHTVPYSDDYALKKDTTVDHQGLNNNNGHVVSGKCTPEDTTSPVVNGYRPVLAGEDVGSSKNSSINRGQEETIVLSA…	Gene.76142::GFXF01116399.1::g.76142::m.76142	#
Cm_GPCR_A107	MKIDMTNVSRDEGEGGVAGSMEVVGVGAEGVVDGVLEEAMSPEIQYMGHIAYSVVAPVIISFGILTNVLNLVVLSRPSLRGPTFRYLMWLAVANLLVCVVLLPFTLHSHATPVPYAAALYFAHIEVPVGNALIASSVYIVVGLSIDRFVAVCYPRKYRNLHSHYVASVRIVLSFIIAFIMYIPMAFYKMVVPSGVSPDRFLIEENLQVVSTRWFVVYEYLLEICVRFAPAVLLGVLNTWIIIEFKRISRRRLLLSRGMSCEVSAIPSQSYFEGNVNSTVVNPSPTNGQVEKGTDQAAPTITASSSNSPLDGTPAAVTNVASPTHTVPYSDDYALKKDTTVDHQGLNNNNGHVVSGKCTPEDTTSPVVNGYRPVLAGEDVGSSKNSSINRGQEETIVLSA…	Gene.76145::GFXF01116400.1::g.76145::m.76145	#
Cm_GPCR_A108	MAQWNMSTASIPVMIPAVSESPWGDTMPGECAEAVMGEANTTCFPEDEVAVESGGMSSTQGQTYAIIVPIIIGLCVASGLVSSAVMCACPWVKRPMSPIVRLSLSLTAANTVFSVSLSIAVLVNSYLPVVYGVTVWKCTMLSLEAVRMGSIMVQILHLLAVALTHYMGTVRPLHYASTMTPLALKLILAWLWLVPMTGMFIAFASIPGQGFQSPSCSENYFYLSGITFRIIWALLFFGPTVLISMVYCRIFHLLNHRALSLVSAEQRNQLRRNIKTVRTTALIVGTFVVGWGPAMVKFLLVCDECPIKPKSISLTTNIALGVIVNIIFCLKVFTDTFIYAVQLRDIRRALQAMWRQLKQKVTGRPAEGPSRSVSRISRTASTRVSLGSPALRRLRASFT…	Gene.76477::GFXF01116907.1::g.76477::m.76477	#
Cm_GPCR_A109	MAQWNMSTASIPVMIPAVSESPWGDTMPGECAEAVMGEANTTCFPEDEVAVESGGMSSTQGQTYAIIVPIIIGLCVASGLVSSAVMCACPWVKRPMSPIVRLSLSLTAANTVFSVSLSIAVLVNSYLPVVYGVTVWKCTMLSLEAVRMGSIMVQILHLLAVALTHYMGTVRPLHYASTMTPLALKLILAWLWLVPMTGMFIAFASIPGQGFQSPSCSENYFYLSGITFRIIWALLFFGPTVLISMVYCRIFHLLNHRALSLVSAEQRNQLRRNIKTVRTTALIVGTFVVGWGPAMVKFLLVCDECPIKPKSISLTTNIALGVIVNIIFCLKVFTDTFIYAVQLRDIRRALQAMWRQLKQKVTGRPAEGPSRSVSRISRTASTRVSLGSPALRRLRASFT…	Gene.76480::GFXF01116908.1::g.76480::m.76480	#
Cm_GPCR_A110	MVLHRRMRSHTNFFLTNLAVADLCVAVFCIYQNFAMYVIQDWYFGKFLCLMYQFVNQLSYTASVIILVVVSGERYLAIVEPLRAKSLLTRRNMIVTMALVWVVSALYSCPRLLFFAVQEYPVEGGGTEAMCMLRRDQFDTRIWDVVSLTLLYLLPLALLSLLYARIAQTLWRSGRQLAAAASPYHSTTTAAAAADYATFKTQHTASVSSTSSSGGEGTGIEADGTPRIHCREQKSHVARGSVKSIMSTYVSMASMRDEGPRINHASPDIIPLSPRHHTRGDGTTVTRRPSPRVPCRSMHLHPSPLVLRARRNVINMLVVVVVSFAACTLPFHTRKMLQYYWADYNHNSDASYIITPVTFLLMYANSAVNPILYTFMSRKFRTSSRDLLTCRLWQARRPR…	Gene.77273::GFXF01118242.1::g.77273::m.77273	#
Cm_GPCR_A111	MEVLNATGSVLRDEGEVQGGNTSERPEEYLFHQTAVKVPLLLLYSVVFVFAFFGNLLVVLVMVLHRRMRSHTNFFLTNLAVADLCVAVFCIYQNFAMYVIQDWYFGKFLCLMYQFVNQLSYTASVIILVVVSGERYLAIVEPLRAKSLLTRRNMIVTMALVWVVSALYSCPRLLFFAVQEYPVEGGGTEAMCMLRRDQFDTRIWDVVSLTLLYLLPLALLSLLYARIAQTLWRSGRQLAAAASPYHSTTTAAAAADYATFKTQHTASVSSTSSSGGEGTGIEADGTPRIHCREQKSHVARGSVKSIMSTYVSMASMRDEGPRINHASPDIIPLSPRHHTRGDGTTVTRRPSPRVPCRSMHLHPSPLVLRARRNVINMLVVVVVSFAACTLPFHTRKMLQ…	Gene.77277::GFXF01118244.1::g.77277::m.77277	#
Cm_GPCR_A112	LPGDSYYFYETEQFAVMWILFISIVVGNVAVIIALLLSKTRKSRTNFFIMHLALADLSVGLISVLTDIVWKSTVSWNAGNIACKTVRFAQVLVTYSSTYVLVALSIDRYDAITHPMNFSGSWRRARRLVAGAWILSAIFASPSLVFFMETSVDGVMQCWIDFPKLWQWKLYMTLVALTVFLFPTVIIAACYAVIVYTIWSKGKVMTVTTKALGARNGEKRATNPDDDSRRASSRGLIPKAKIKTVKMTLVIVFVFILCWSPYIVFDLLQVYGYVPQTATNIAVATFIQSLAPLNSAANPIIYCLFSTHICRNLRWGGWG	Gene.77835::GFXF01119171.1::g.77835::m.77835	#
Cm_GPCR_A113	TLPLPTHFPPYSPLPLSSHTSPSSPTDLSVGLISVLTDIVWKSTVSWNAGNIACKTVRFAQVLVTYSSTYVLVALSIDRYDAITHPMNFSGSWRRARRLVAGAWILSAIFASPSLVFFMETSVDGVMQCWIDFPKLWQWKLYMTLVALTVFLFPTVIIAACYAVIVYTIWSKGKVMTVTTKALGARNGEKRATNPDDDSRRASSRGLIPKAKIKTVKMTLVIVFVFILCWSPYIVFDLLQVYGYVPQTATNIAVATFIQSLAPLNSAANPIIYCLFSTHICRNLRWGGWG	Gene.77836::GFXF01119172.1::g.77836::m.77836	#
Cm_GPCR_A114	LPGDSYYFYETEQFAVMWILFISIVVGNVAVIIALLLSKTRKSRTNFFIMHLALADLSVGLISVLTDIVWKSTVSWNAGNIACKTVRFAQVLVTYSSTYVLVALSIDRYDAITHPMNFSGSWRRARRLVAGAWILSAIFASPSLVFFMETSVDGVMQCWIDFPKLWQWKLYMTLVALTVFLFPTVIIAACYAVIVYTIWSKGKVMTVTTKALGARNGEKRATNPDDDSRRASSRGLIPKAKIKTVKMTLVIVFVFILCWSPYIVFDLLQVYGYVPQTATNIAVATFIQSLAPLNSAANPIIYCLFSTHICRNLRRIPVVEWVVVRLFPCLECSQQPLEPRHTLHRYGTDYTSVSDASTRRHTANSVRYTASTSTASTTSPDPKPPEPALNGLTQPPVAS…	Gene.77838::GFXF01119173.1::g.77838::m.77838	#
Cm_GPCR_A115	LPGDSYYFYETEQFAVMWILFISIVVGNVAVIIALLLSKTRKSRTNFFIMHLALADLSVGLISVLTDIVWKSTVSWNAGNIACKTVRFAQVLVTYSSTYVLVALSIDRYDAITHPMNFSGSWRRARRLVAGAWILSAIFASPSLVFFMETSVDGVMQCWIDFPKLWQWKLYMTLVALTVFLFPTVIIAACYAVIVYTIWSKGKVMTVTTKALGARNGEKRATNPDDDSRRASSRGLIPKAKIKTVKMTLVIVFVFILCWSPYIVFDLLQVYGYVPQTATNIAVATFIQSLAPLNSAANPIIYCLFSTHICRNLRRIPVVEWVVVRLFPCLECSQQPLEPRHTLHRYGTDYTSVSDASTRRHTANSVRYTARYQQVRQARELNKLPP	Gene.77839::GFXF01119174.1::g.77839::m.77839	#
Cm_GPCR_A116	TLPLPTHFPPYSPLPLSSHTSPSSPTDLSVGLISVLTDIVWKSTVSWNAGNIACKTVRFAQVLVTYSSTYVLVALSIDRYDAITHPMNFSGSWRRARRLVAGAWILSAIFASPSLVFFMETSVDGVMQCWIDFPKLWQWKLYMTLVALTVFLFPTVIIAACYAVIVYTIWSKGKVMTVTTKALGARNGEKRATNPDDDSRRASSRGLIPKAKIKTVKMTLVIVFVFILCWSPYIVFDLLQVYGYVPQTATNIAVATFIQSLAPLNSAANPIIYCLFSTHICRNLRRIPVVEWVVVRLFPCLECSQQPLEPRHTLHRYGTDYTSVSDASTRRHTANSVRYTARYQQVRQARELNKLPP	Gene.77840::GFXF01119175.1::g.77840::m.77840	#
Cm_GPCR_A117	LPGDSYYFYETEQFAVMWILFISIVVGNVAVIIALLLSKTRKSRTNFFIMHLALADLSVGLISVLTDIVWKSTVSWNAGNIACKTVRFAQVLVTYSSTYVLVALSIDRYDAITHPMNFSGSWRRARRLVAGAWILSAIFASPSLVFFMETSVDGVMQCWIDFPKLWQWKLYMTLVALTVFLFPTVIIAACYAVIVYTIWSKGKVMTVTTKALGARNGEKRATNPDDDSRRASSRGLIPKAKIKTVKMTLVIVFVFILCWSPYIVFDLLQVYGYVPQTATNIAVATFIQSLAPLNSAANPIIYCLFSTHICRNLRRIPVVEWVVVRLFPCLECSQQPLEPRHTLHRYGTDYTSVSDASTRRHTANSVRYTASTSTASTTSPDPKPPEPALNGLTQPPVAS…	Gene.77842::GFXF01119176.1::g.77842::m.77842	#
Cm_GPCR_A118	MEAPWPLGGGAADDEDGEESPNTSLEEAEGNSTFASNTTERIFSIGHDFITKWKQQRARDGGAGDGEAPFNMTAPFGDPLGGGGTTLLPFLVPWEGGGSGGVGRTRLNDPSVSYLNASSDLWGENATCWGNNNSLECSLANSSATEGATTVLPPFELWQTVLIAICLACCMILTVGGNLLVLLSFIVERAIRQPSNYFIASLAMTDLVIGSISMPFYTVYVLMGEWTLGPILCDLWLSVDYTVCLASQYTVLLITIDRFCSVKIAAKYRGWRTRTKVMVMVAMVWIVPALLFFISIFGWEHFVGYRSLLHNECEVQFLRDPVFNTALIVTYYWVTLVVLFVLYAGIYKTAYDMQKKSEAKHRKMQTLVALSAGGMAGMAGRTAGLGMSKTQSTLLSQDK…	Gene.78629::GFXF01120416.1::g.78629::m.78629	#
Cm_GPCR_A119	MTAPFGDPLGGGGTTLLPFLVPWEGGGSGGVGRTRLNDPSVSYLNASSDLWGENATCWGNNNSLECSLANSSATEGATTVLPPFELWQTVLIAICLACCMILTVGGNLLVLLSFIVERAIRQPSNYFIASLAMTDLVIGSISMPFYTVYVLMGEWTLGPILCDLWLSVDYTVCLASQYTVLLITIDRFCSVKIAAKYRGWRTRTKVMVMVAMVWIVPALLFFISIFGWEHFVGYRSLLHNECEVQFLRDPVFNTALIVTYYWVTLVVLFVLYAGIYKTAYDMQKKSEAKHRKMQTLVALSAGGMAGMAGRTAGLGMSKTQSTLLSQDKPQPGPPPVTNNPTTPAAPQGGSGVSDSSSSQKTSSKTMETTSFSERRNDQAEKSERSSSPAFESDEESSQI…	Gene.78632::GFXF01120418.1::g.78632::m.78632	#
Cm_GPCR_A120	MVYSAAGQEPVGSISGLYLDSKYYLHYPPGMMMTDGIPEDVMEVVDEHWSQFPPANPLIPHFFGILFFFLWIVSFLGNGCVIYIFLKVKSLRTPTNMFVINLALSDLIMMTTMGPPVTVNVFMQRYWAWGAFGCKLYGFMGAVCGVVSILSMVVIGYDRYNVIVKGFNGVKITSGKALSILLAIWGYAIGISLPPLMDLWGGYTTEGMLYTCSYDYLSETWNAKSYVMFGFFFCYLIPMTMIFFFYSSIVKAVWAHEHALREQAKKMNVDSLRSNANNSAETAEVRIAKVAVTNVSIWAGIWTPYALVVLMACIGSKGSITPLLSQVPAFMAKTASCFNPIIYAMSHPKYREALTKELPCLGVEEHADYDAGTTKETVKSEKA	Gene.79836::GFXF01122102.1::g.79836::m.79836	#
Cm_GPCR_A121	MTTMEAIVTDSHAPYWAYLVTAIAAIIISILGFFGNLLTILALPHARRLRHSATWLVVNLAVAEGAFCVTILPISAAHLLHMYSTGHPLFDVTGCSVFVFLRYVNIQAELLSIAAIAINRCVLIAKPKSYPNLFTGRKTAGIIAGIWLVSIAIMLIPLVKLYGQFTYNDNTEECDFDDETAQGKAPRKVFLSLGFLLPCIIIITSYSYIYYKARQSSAKVLARRRQNATGDSTKSNQRPAEGLRARDIRIARTIGVIFLAFLICCTPVSVAHFMESKVSPAALLLLHPLYWSQYCINIFIYVFMNNQYRDAYVNFISQWWPDFKEMSKRRFHWREEQTSMDSRRQSRAATPNLSLRLQVQKNTSEVNSSVQVNDTRL	Gene.82803::GFXF01126802.1::g.82803::m.82803	#
Cm_GPCR_A122	MTTMEAIVTDSHAPYWAYLVTAIAAIIISILGFFGNLLTILALPHARRLRHSATWLVVNLAVAEGAFCVTILPISAAHLLHMYSTGHPLFDVTGCSVFVFLRYVNIQAELLSIAAIAINRCVLIAKPKSYPNLFTGRKTAGIIAGIWLVSIAIMLIPLVKLYGQFTYNDNTEECDFDDETAQGKAPRKVFLSLGFLLPCIIIITSYSYIYYKARQSSAKVLARRRQNATGDSTKSNQRPAEGLRARDIRIARTIGVIFLAFLICCTPVSVAHFMESKVSPAALLLLHPLYWSQYCINIFIYVFMNNQYRDAYVNFISQWWPDFKEVSTTREQLTPKAFFLFIYFY	Gene.82805::GFXF01126804.1::g.82805::m.82805	#
Cm_GPCR_A123	QSLRSLIINESISCQVSSGFQQIRELMIEGRSKHSGNEAGFTNSDSDCTYYNRNSTKFSKYLRYRSAIFLIVITLCHDCNVFFFRSLGKTASVGGNCSLGMGEAGSRWVVYQVVFPALVGMGVMANLLNLVVLSRPAMRGVAYRYLNHLAVSDLLYLLFNVPFCLEDFVQVSVSGQAAGRSSAVYYAYVGVPLVNLFLTMSEYIVVWLSYDRCLAVCWPHKFSAKQRLRVVRERCGLSLVLTVAVYCLSPLSQTYQCEGSICCVTDSTYSGLTWFMGYELFREIYSRFLPALLVTGFNVAIVVTLRRLHRERGAEDVINESRQERERRLFVLLVAVTVLFYVTAFPSAMYKVLPATQSRLEEVLRPIADMLEVSGHVFNFVLYFLFSPDYRRTLVGMAA…	Gene.82930::GFXF01126988.1::g.82930::m.82930	#
Cm_GPCR_A124	MVAPCSGGGCNPSPHQHPTDSLHHHPQHFQYYVSTAHLPNTMLSLGKTASVGGNCSLGMGEAGSRWVVYQVVFPALVGMGVMANLLNLVVLSRPAMRGVAYRYLNHLAVSDLLYLLFNVPFCLEDFVQVSVSGQAAGRSSAVYYAYVGVPLVNLFLTMSEYIVVWLSYDRCLAVCWPHKFSAKQRLRVVRERCGLSLVLTVAVYCLSPLSQTYQCEGSICCVTDSTYSGLTWFMGYELFREIYSRFLPALLVTGFNVAIVVTLRRLHRERGAEDVINESRQERERRLFVLLVAVTVLFYVTAFPSAMYKVLPATQSRLEEVLRPIADMLEVSGHVFNFVLYFLFSPDYRRTLVGMAAPPDKSRTGPAHFHSSSAIPL	Gene.82931::GFXF01126989.1::g.82931::m.82931	#
Cm_GPCR_A125	MEVQTAALVDEVSSINHSTSSVEDDSGSQGDAARLIHYPRSATIFAAIASILFIVVGILGNLITIVALSRNRKLRLHATTAFVISLCVSDLLFCSINLPLTASRYIKESWVLGDALCSVFPFFFYGNVATSLLNMVAITVNRYILIAHHSLYDRVYRQHFIYLMIALLWLFSFGMMVPPLFGVWGKLGLDPPTFSCTILKRNGSSPKKFLFLFGFLLPMIAIIACYSAIYYKVRVSIKECRYDGNRMWRCGFV	Gene.85344::GFXF01130945.1::g.85344::m.85344	#
Cm_GPCR_A126	MEVQTAALVDEVSSINHSTSSVEDDSGSQGDAARLIHYPRSATIFAAIASILFIVVGILGNLITIVALSRNRKLRLHATTAFVISLCVSDLLFCSINLPLTASRYIKESWVLGDALCSVFPFFFYGNVATSLLNMVAITVNRYILIAHHSLYDRVYRQHFIYLMIALLWLFSFGMMVPPLFGVWGKLGLDPPTFSCTILKRNGSSPKKFLFLFGFLLPMIAIIACYSAIYYKVKQSRRNVAAHTNNCGPVSSSTSALTRKEDMRLTRMMLTIFLCFLVSFLPLMIVNVADDDVRVPSLHVLASVLAWASAVINPFVYAVTNRQYRTAYRKLFCGHRSKPGRCSNSHSKSNSSRTFVTEFQYHASTGHVTSPVLVPNPTADA	Gene.85345::GFXF01130946.1::g.85345::m.85345	#
Cm_GPCR_A127	MLYLFYLLYFTLIKPFFFPLSAPPLRYIKESWVLGDALCSVFPFFFYGNVATSLLNMVAITVNRYILIAHHSLYDRVYRQHFIYLMIALLWLFSFGMMVPPLFGVWGKLGLDPPTFSCTILKRNGSSPKKFLFLFGFLLPMIAIIACYSAIYYKVKQSRRNVAAHTNNCGPVSSSTSALTRKEDMRLTRMMLTIFLCFLVSFLPLMIVNVADDDVRVPSLHVLASVLAWASAVINPFVYAVTNRQYRTAYRKLFCGHRSKPGRCSNSHSKSNSSRTFVTEFQYHASTGHVTSPVLVPNPTADA	Gene.85347::GFXF01130947.1::g.85347::m.85347	#
Cm_GPCR_A128	MDMDGESTELPMDEENGIEPFLTFLPPYILCSTTNYTKLPLCNNETKEVEEPEFEFAFGVAIVVPIIFGIIVLVGLFGNTLVVIVIIANKQMRSTTNYLIFSLAMADLLFIVFCVPFTASDYILPSWPFGSIWCQTVQYLTYVTAYASVYTLLLLSFDRFLAVVHPIAALTIRTEGNAFFAICCSWVLILTSCIPLYLCHGIKEQNFDGNVYFHCGFLDEEYNHMAFHIGFITTMYFVPLAVIVLLYLMILNRLWYGVVPGGRTSAES	Gene.88469::GFXF01135381.1::g.88469::m.88469	#
Cm_GPCR_A129	MSFNESTSVEEAQDTSTLDNKLLIYMVFSLATMAECLLAGYLTLTNHELRRRRATLFSGCLILSIGIFASLSLVYVVVLLTVPHATYRSPAGCRVRVAQRYLSAVSCFTLASLSLDRYLAICWPLRYPDLLTKTRCHLLFAACWVLPAVLLIVPCVPVLGTMCEDSETEKRLLVAYVVAYTLGAFTTFVLYALVALEFRQSMYGCNNQCAHAPYDAHSREVEVVRHRTAKSALTVLMLYTVLSLPHTLLPVVARIQPGSVPKMVLEIGYLVHRFHLLLFLPMYAGTNALFLASLSAWGKVVWLRLTCWGAAVREITRMDNNHINNHTEDDLL	Gene.88908::GFXF01136329.1::g.88908::m.88908	#
Cm_GPCR_A130	MSFNESTSVEEAQDTSTLDNKLLIYMVFSLATMAECLLAGYLTLTNHELRRRRATLFSGCLILSIGIFASLSLVYVVVLLTVPHATYRSPAGCRVRVAQRYLSAVSCFTLASLSLDRYLAICWPLRYPDLLTKTRCHLLFAACWVLPAVLLIVPCVPVLGTMCEDSETEKRLLVAYVVAYTLGAFTTFVLYALVALEFRQSMYGCNNQCAHAPYDAHSREVEVVRHRTAKSALTVLMLYTVLSLPHTLLPVVARIQPGSVPKMVLEIGYLVHRFHLLLFLPMYAGTNALFLASLSAWGKVVWLRLTCWGAAVREVRESVC	Gene.88909::GFXF01136330.1::g.88909::m.88909	#
Cm_GPCR_A131	MANSTGPQMAFYSAGSASFGYPDGISVVDFVPDKVKYLVNDHWLNYPPVNPMWHYLLGVIYLFLGAISIVGNGLVIYLYMKSQSLKSPANMLVVNLALADLIMLTTNVPFFVYNCFAGGKWMFSGNYCLIYAALGHITGVCSIWTLCMISFDRYNIICNGFNGPKLTQGKAMAMCALAWIISVGWALPPFFGWGAYSLEGILTSCSFDYLSQNMNIFSFNISIFIVDFFFPAAIIVMSYFFIVKAIFAHEAAMRAQAKKMNVTTLRSNEADTQRAEIRIAKTAIVNVSLWFICWTPYTIITLQGVLGDTTGITPLITTLPALLAKSCSCYNPFVYAISHPKFRQAITVHMPWFCVHEPERKYDDTQSNSTVAANEKA	Gene.92288::GFXF01141704.1::g.92288::m.92288	#
Cm_GPCR_A132	MANSTGPQMAFYSAGSASFGYPDGISVVDFVPDKVKYLVNDHWLNYPPVNPMWHYLLGVIYLFLGAISIVGNGLVIYLYMKSQSLKSPANMLVVNLALADLIMLTTNVPFFVYNCFAGGKWMFSGNYCLIYAALGHITGVCSIWTLCMISFDRYNIICNGFNGPKLTQGKAMAMCALAWIISVGWALPPFFGWGAYSLEGILTSCSFDYLSQNMNIFSFNISIFIVDFFFPAAIIVMSYFFIVKAIFAHEAAMRAQAKKMNVTTLRSNEADTQRAEIRIAKTAIVNVSLWFICWTPYTIMTLKGLAGDFSGITPLISTLPALLAKSCSCYNPFVYAISHPKFRLAITQHMPWFCVHERDPKDVEDNQSCSTQAEEKS	Gene.92289::GFXF01141705.1::g.92289::m.92289	#
Cm_GPCR_A133	MANSTGPQMAFYSAGSASFGYPDGISVVDFVPDKVKYLVNDHWLNYPPVNPMWHYLLGVIYLFLGAISIVGNGLVIYLYMKSQSLKSPANMLVVNLALADLIMLTTNVPFFVYNCFAGGKWMFSGNYCLIYAALGHITGVCSIWTLCMISFDRYNIICNGFNGPKLTQGKAMAMCALAWIISVGWALPPFFGWGAYSLEGILTSCSFDYLSQNMNIFSFNISIFIVDFFFPAAIIVMSYFFIVKAIFAHEAAMRAQAKKMNVTTLRSNEADTQRAEIRIAKTAIVNVSLWFICWTPYTIMTLKGLAGDFSGITPLISTLPALLAKSCSCYNPFVYAISHPKYRLAITQYMPWFCVHETETKSNNDDTQSNSTVAQDKA	Gene.92290::GFXF01141706.1::g.92290::m.92290	#
Cm_GPCR_A134	LPVHCLVHEVEYRNFLPFTTTFGNFSLTSKQQIIIMSGIGPQAAMYGSSLPNVGFPDGMTVVDFVPDELKPLVNQHWYSYPPVNPMWHYLLGVIYMFLGVISIFGNGMVIYLYLNAKNLKTPSNLLVVNLALSDLLMLTTNFPFFVFNCFSGGMWMFSPTYCHIYAFCGAVTGVCSIWSLCMISYDRFNVICNGFNGPKLTQGKAVAMCLFAWLMAIGWSIIPFFGWGGYSLEGIMTSCSFDYLTQDLNTITYNMCIFFFDFFFPAIVIVFSYFFIVKAIFAHEAAMREQAKKMNVTNLRSNEAEAQSAEVRIAKTAIINVSLWFICWTPYTIITLQGVLGDTTGITPLITTLPALLAKSCSCYNPFVYAISHPKFRQAITVHMPWFCVHEPERKYDDT…	Gene.92292::GFXF01141707.1::g.92292::m.92292	#
Cm_GPCR_A135	MGLVTISSLLTNLTPADLNDLHEGSDNTSDLLDCDHYPVNPTPRDVYQVKFVAYGVVMPVLVCVGVLGDLLNLVVLTRPNMTGVAYVYMRGYAAASLFALLCAIPFTHRVLTQEQGRWASYLVAAFHAHVVLYFGNSCIGIGVVMLLALTVERFISVCYPAQARNLCGGRRAYVTVCVIPVATFVLNSPYLFLARVVTCRSSETGALLHLKQQNTWLVEAWWFRGYKWMLEVTFKLLPALVLVFLNIRIIRTYKAVCEKRRKMTNKVSGEQRRQYAEESRLMFLLGGTSTLFFVCMTPMILLSVTIHHAWAASLAFEVFRATANVLEVTNFAVTFYIYCLFSKDFRETFLRTLRSAKENSMGASFLGSVSGLKEAIRPP	Gene.92331::GFXF01141783.1::g.92331::m.92331	#
Cm_GPCR_A136	RLSGNNIINISSTALHHLPLRELYLDNNRLDSLAKNSLPHSILRASLEDNYFMHTPHALSTLRGLQDLNLARNKIKLISTGDFRNLSHLSSLSLHQNQIEDIEENAFENLQMLQILDLTENHLKEVPVAVRSCVRLTRLLLGHNRIRHLGAASFSGLRDLQQVTLQGNPLTTVHPAAFSNLPSLTKLILKEIRSLTVFPLLNGTQGLEMIRIDRASLSALPHALCAHAPRLRSLNLHLNAITELPDLTSCTHLRLLDLSDNAILSLGHASFRGAPLLQDLLLQDNRITHVPADAFVGLSNLQVLDLQRNQIMEIEEDAFLPLENLEDINLGDNQFPRLPHLGLQHVVSIKVHNNRHLRVFPGPESFPKVHSLVLSYAYHCCPFLSLEEEAEQETRIEED…	Gene.92834::GFXF01142632.1::g.92834::m.92834	#
Cm_GPCR_A137	RLSGNNIINISSTALHHLPLRELYLDNNRLDSLAKNSLPHSILRASLEDNYFMHTPHALSTLRGLQDLNLARNKIKLISTGDFRNLSHLSSLSLHQNQIEDIEENAFENLQMLQILDLTENHLKEVPVAVRSCVRLTRLLLGHNRIRHLGAASFSGLRDLQQVTLQGNPLTTVHPAAFSNLPSLTKLILKEIRSLTVFPLLNGTQGLEMIRIDRASLSALPHALCAHAPRLRSLNLHLNAITELPDLTSCTHLRLLDLSDNAILSLGHASFRGAPLLQDLLLQDNRITHVPADAFVGLSNLQVLDLQRNQIMEIEEDAFLPLENLEDINLGDNQFPRLPHLGLQHVVSIKVHNNRHLRVFPGPESFPKVHSLVLSYAYHCCPFLSLEEEAEQETRIEED…	Gene.92837::GFXF01142633.1::g.92837::m.92837	#
Cm_GPCR_A138	LRTHIFSNPNPVTTTTTTTPTTFVTVAVAMLPPPEEVVSEGPLEVTQTVPFCNCGSAEVVAMTDTLLQVECETNVTCTTLATVPGATIVSPILLSLSGVTGQIWALYYLYTSTRPQHSRTVFFLLLSTLIWTDLVGKVITTTPALIAYVYGGWVGGKPLCNFHGFSMMLISLVTHLLVSTMAVERFIGIRHGYFYNKNITTTRTKLLLLGIWLFSVLFCAMPLFGLGQYALQYPGSWCFVNIHVTSASPLRHRIYTNIFGFFTLVNLLIMVVCNIVVITTLLCLRLCRQRCCGKSICQPQRSYRQRELEMQMVIVLLVITIVFLISWSPLDMRLFLNQIWPHRTRADHLQDLIAVRLTSINQIIDPWAYIICRKVFVTRAWRWMRLSLMGSRFMGRENS…	Gene.96170::GFXF01147600.1::g.96170::m.96170	#
Cm_GPCR_A139	LRTHIFSNPNPVTTTTTTTPTTFVTVAVAMLPPPEEVVSEGPLEVTQTVPFCNCGSAEVVAMTDTLLQVECETNVTCTTLATVPGATIVSPILLSLSGVTGQIWALYYLYTSTRPQHSRTVFFLLLSTLIWTDLVGKVITTTPALIAYVYGGWVGGKPLCNFHGFSMMLISLVTHLLVSTMAVERFIGIRHGYFYNKNITTTRTKLLLLGIWLFSVLFCAMPLFGLGQYALQYPGSWCFVNIHVTSASPLRHRIYTNIFGFFTLVNLLIMVVCNIVVITTLLCLRLCRQRCCGKSICQPQRSYRQRELEMQMVIVLLVITIVFLISWSPLDMRLFLNQIWPHRTRADHLQDLIAVRLTSINQIIDPWAYIICRKVFVTRAWRWMRLSLMGSRFMGRENS…	Gene.96174::GFXF01147601.1::g.96174::m.96174	#
Cm_GPCR_A140	MSTEVSSPGEDVLGWVTETAIRAGLAGVVGSDQDLLPLLQQQQQAQEGEQHAHTQLDRRNSSGQVDEDEEQQHWSRLGMLLMVSTMAALGTLGNIFAIAAVMIEDHLKKKGNVLVVNMMLAGLVVNVGVLPAWVVALLAGWSRPTPICSASWTLTTVAAHASLLTLPCLAWENSARVGGRSVGVVVLSIMVGVSWAGAIAITVSQWVTDLAPRHCGRPTVTSPRASSHTAFTSTVGVTLVALPLLVALIIHAHTLLTGRGGARRSLPPTVKPPQALTRDLALTGTNLVVTAVAGGCWVGGLAGDWWVDDPLRTGVAWLPLVAATCSSFLYVGHRPFREAYVQLFHYCCCKTSVSLSRRGRSGEAAAAAAAAMAAAARPPSDVRVHIIPGYNMYTTASAR…	Gene.97754::GFXF01150243.1::g.97754::m.97754	#
Cm_GPCR_A141	MLYLRAVLCGLLVLVCPGRCAVPSSTPSPTPAAPHLPYTEGGMRCWGQTLSELQNSFNISLPAMCPKACGDLKVKVVSQEWARVVGGGDKAFKCLRQLPGTRGRLVQDVNWFASRHKDIMIYLGNSSEVVLTWDYLTATQKVCEVMFLVVVVMGVTAAVLGNTLVLVTMLASECTDALWVMRASLAASDLLRAVTVMVLAVHDILTLMTRPCDMNLTPSPSDSGLVMFVGVMFWVTTLVSVQSLAWLSLERVVLCGFPQLSTHLTVRRVTVALVIVWVIAAGFPITLLLLAHGSVNYFDPVTKLTLLLPDGDAEGGAYVVFVVQCGYLIALSFVTVTASVLAVCLFRVRARQEDADAERHTPATFVWRKRRDDQVIHSTLLLMLTTFLLSVPPFLLFFL…	Gene.98712::GFXF01151820.1::g.98712::m.98712	#
Cm_GPCR_A142	EEEEEEEEEEEEEEEEEGQNPNPVSTTMTVYYNTLDNENLNLTLGSENYPKDETDIKLFFITHSYNTSLNSSGDGESTLYQVPTGIVVLLSLFYGSISLIAVVGNAVVMWIVATSRKMHSVTNYFIANLALADIIIGLFSIPFHFQAALLQRWNLPEFMCAFCPFFETVSVNVSVFTLTAIAVDRYRAIVHPLTARPTKFRSKVVIAFIWVFSITLAVPKAVVLRVVSIRDTDTGEVKPRCDVVGVDPLLISTYSHIMVGLQFLVPLSIISFAYLRMGCKLWGSQTPGNAEDSRDAHLLRNKKKVIKMLFIVVALFAFCWAPLQTYNTLKEIDLNIDHYRFINIIWFCCHWLAMSNSCCNPFIYAIYNEKYQREFRRKFRCLFKEEVGGEGSECERSRN…	Gene.99305::GFXF01152809.1::g.99305::m.99305	#
Cm_GPCR_A143	EEEEEEEEEEEEEEEEEGQNPNPVSTTMTVYYNTLDNENLNLTLGSENYPKDETDIKLFFITHSYNTSLNSSGDGESTLYQVPTGIVVLLSLFYGSISLIAVVGNAVVMWIVATSRKMHSVTNYFIANLALADIIIGLFSIPFHFQAALLQRWNLPEFMCAFCPFFETVSVNVSVFTLTAIAVDRYRAIVHPLTARPTKFRSKVVIAFIWVFSITLAVPKAVVLRVVSIRDTDTGEVKPRCDVVGVDPLLISTYSHIMVGLQFLVPLSIISFAYLRMGCKLWGSQTPGNAEDSRDAHLLRNKKKVIKMLFIVVALFAFCWAPLQTYNTLKEIDLNIDHYRFINIIWFCCHWLAMSNSCCNPFIYAIYNEKYQREFRRKFRCLFKEEVGGEGSECERSRN…	Gene.99306::GFXF01152810.1::g.99306::m.99306	#
Cm_GPCR_A144	EEEEEEEEEEEEEEEEEGQNPNPVSTTMTVYYNTLDNENLNLTLGSENYPKDETDIKLFFITHSYNTSLNSSGDGESTLYQVPTGIVVLLSLFYGSISLIAVVGNAVVMWIVATSRKMHSVTNYFIANLALADIIIGLFSIPFHFQAALLQRWNLPEFMCAFCPFFETVSVNVSVFTLTAIAVDRYRAIVHPLTARPTKFRSKVVIAFIWVFSITLAVPKAVVLRVVSIRDTDTGEVKPRCDVVGVDPLLISTYSHIMVGLQFLVPLSIISFAYLRMGCKLWGSQTPGNAEDSRDAHLLRNKKKVIKMLFIVVALFAFCWAPLQTYNTLKEIDLNIDHYRFINIIWFCCHWLAMSNSCCNPFIYAIYNVSVPLY	Gene.99308::GFXF01152812.1::g.99308::m.99308	#
Cm_GPCR_A145	MNTLQNTTHYILQGKFSGFTMTSVNNSEQKTGHLYALTTPSASSPSFNVTQKFVDEEGDAVWESLGANGSTVAGNESDYVWDADDLLYRHSLEIAVLLCFSYVIVFILGLVGNCFVIAVVFRTPRMRTPTNYFIVNLAMADVLVVVFCLPATLLSNIYYPWMLGWLMCKSVAYVQGVSVSASVNSLVAVTLDRFLAIWFPMKLQITTYRARAIIVVIWIMAVVSPIPYFVYFETNIFIQDLPDLLVCVEMWPSRKAEWLYFLVAHLLLCYLLPLVLISFCYLMIWIKVARRSIPGDTRDAAIQQMQQKSKVKVVKMLVVVVIIFMLSWLPLYVIFVRIKMGEELGEREGAILAIVTPMAQWLGSSNSCINPILYAFFNKKYRNGFLAIIKSRSCCGTLR…	Gene.99311::GFXF01152815.1::g.99311::m.99311	#
Cm_GPCR_A146	GGGGGGGKGGGVGAEILAAETTTDINNNINTNINKMIYPDIFPSVVSFSGHHNNTTTAHDDDYYDYYYYDYEDSLNTFHWDQLLPPLTVYVVTFLLGVVGNSLIIYTICRYSGMKSTTNVFLASLASADLLLILICVPVKTAKVFAYSWTVGWFLCKGIHYLQNLSAICSVFTLTAMSMERYYAILFPFRAKYILTVHQAQRCTGLVWVLSCVLATPILFVQVHSRVGVRVQSYWCHRDWEAVAAWRCYETYMLVLVLLLPTLIMVFAYSAIGYKLTRVMIERSSLVGGSSHCSGGESHPLNSVRVSNRAREDDRDKRQIMTMLFVVVILFITCWSPLLITNTLQSWGFLLPYDHRPFYKHLYNAVHLLAYFNSCINPLVYGFLSKNFRESFYLSLCPC…	Gene.100797::GFXF01154959.1::g.100797::m.100797	#
Cm_GPCR_A147	MNYDADMYGLMPESESESTFTGSISSDTNVVSRFNAPSTNMSTLNNSLFLDDVLGEDGRHSRRRKFNLSLTDLERLFPSMEAVSEDMQVFLITVYSLAATLSLLGNVTVILVLAFGKRSSVRCYLINLAVSDITMAAFCIPFSYTSFMFHRWIFAPEFCRVAAFMQHVSVTCSVYTLVAIGVDRHKALIHPFNTRWTKSRSRLVIGGIWVFSVVISLVPLVVSDAEKFNWGGEWYYECKEQWPTTENEVYEKTYTVLLFVLTFALPIVGLGYTYLSIVAMMCSYRMPGNAEPSRDQHHLHAKIKMINMMIAVMVCFVMSWLPLQVLQFLIYFVPEITHCRGRQCFTYYMSFFVCHWIAMANSFMNPFIYCFMSKNFREDFLQFLGKCGCRKDTRRRRSP…	Gene.104790::GFXF01161096.1::g.104790::m.104790	#
Cm_GPCR_A148	MNYDADMYGLMPESESESTFTGSISSDTNVVSRFNAPSTNMSTLNNSLFLDDVLGEDGRHSRRRKFNLSLTDLERLFPSMEAVSEDMQVFLITVYSLAATLSLLGNVTVILVLAFGKRSSVRCYLINLAVSDITMAAFCIPFSYTSFMFHRWIFAPEFCRVAAFMQHVSVTCSVYTLVAIGVDRHKALIHPFNTRWTKSRSRLVIGGIWVFSVVISLVPLVVSDAEKFNWGGEWYYECKEQWPTTENEVYEKTYTVLLFVLTFALPIVGLGYTYLSIVAMMCSYRMPGNAEPSRDQHHLHAKIKMINMMIAVMVCFVMSWLPLQVLQFLIYFVPEITHCRGRQCFTYYMSFFVCHWIAMANSFMNPFIYCFMSKNFREDFLQFLGKCGCRKDTRRRRSP…	Gene.104792::GFXF01161098.1::g.104792::m.104792	#
Cm_GPCR_A149	VCVCVQQASPVTGAQQPRSAATTTATAACPPRCSLTPSLHTQTSLRQDALTHSRRVCVYVACVCVFACRFPCTQALPCEWSSEQLLQGTCQGVALTRHCLEALPWPLQSGRVAVRGTVAASVISLRLGHTMNEAPDGGVVMVAVDSEGVASWGASVVVALLLGVIFIVSSVFNTVFLVIFFRRPSLRSVSNRFIVSLTACNLLGSWVLLPLVAGDTFLAGWESPVLCRGLDAAAEFVVAASVFATLLIAVDRFFAITDPLHYHMLVTRPKSVVMVAAGWTLAAALAATAALGDLHDKPWQVCGVPAARGGNPWNYRSYFMVGNLVLCFAAPVVLLVWIYTRIYLAAQQNSERTRRNSLCGSTLDAVTPSRGPSRTPSTRSTSSQIVSSLRHRISNASLF…	Gene.107370::GFXF01165077.1::g.107370::m.107370	#
Cm_GPCR_A150	MVAVDSEGVASWGASVVVALLLGVIFIVSSVFNTVFLVIFFRRPSLRSVSNRFIVSLTACNLLGSWVLLPLVAGDTFLAGWESPVLCRGLDAAAEFVVAASVFATLLIAVDRFFAITDPLHYHMLVTRPKSVVMVAAGWTLAAALAATAALGDLHDKPWQVCGVPAARGGNPWNYRSYFMVGNLVLCFAAPVVLLVWIYTRIYLAAQQNSERTRRNSLCGSTLDAVTPSRGPSRTPSTRSTSSQIVSSLRHRISNASLFLHKEESRAAKISVVVIVLVFVCWMPFHTAALLHTSLLQVWLPRPVWTIVMVFALANTAVSPYVYLYRSRRIQREVRRLLGLPLSATKIQTGSGRRRPLPRLQLAMIPPSPTVLDANFDSSLGPALTRQGFTDTSPFTALI…	Gene.107374::GFXF01165078.1::g.107374::m.107374	#
Cm_GPCR_A151	TTLWGTPLTPTPPPTTTTTTTTTTTMLNKPIFPLNFTLRTTLGTLLRPRPRPNLTALEPLISGTGMPPLEEAGAGTLGMLGPSDLILATGNDSFVSMDYSFSLGYVNESFNATQLLQGNDTAEGPLMDTAAMVVTSVILGVMILTTVIGNVFVIAAILLERNLQQVANFLIVSLAVADLMVACLVMPLGAVYEISKEWILGPELCDMWTSSDVLCCTASILHLVAIALDRYWAVTQIDYIHSRNGKRIGLMILMVWLTAVVVSIAPLFGWKDPDFLVRVNEHKKCLVSQDLAYQVFATMATFYVPLTAILILYWKIFQAARKRIHKSKFGGKKESGQQRGKKKGKGLKAMVGRGGGGGGDAAMSTPPPPPTGGAPREAIRPNGVADHQQTTAFTTVASG…	Gene.109213::GFXF01167935.1::g.109213::m.109213	#
[truncated: 235 more rows]

## Sheet: Homarus americanus
Source: Inhouse database
Name	ORF
[truncated: 155 more rows]

## Sheet: Cherax quadricarinatus
Source: inhouse database
Name	ORF
[truncated: 62 more rows]

## Sheet: Eriocheir sinensis
Source: Inhouse database
Name	ORF
[truncated: 76 more rows]

## Sheet: Panulirus ornatus
Source: Inhouse database
Name	ORF
[truncated: 272 more rows]

[truncated: 2 more sheets: Cancer borealis, GnRHR-like]
